# Supplementary material for: Sulfur cycling connects microbiomes and biogeochemistry in deep-sea hydrothermal plumes
Source: ISME J. 2023 May 13;17(8):1194–207. doi: 10.1038/s41396-023-01421-0 (PMC10356823; doi:10.1038/s41396-023-01421-0)
Supplement: Supplementary file 6 — Supplementary Data 4 [file 41396_2023_1421_MOESM6_ESM.xlsx]

## Sheet: Sheet1
Supplementary Data 4 | Summary information of functional traits in individual genomes
Electron donor or acceptor	Function	Gene name	Target hmm file	Target ID	Gene number sum	Genome occurrence	Genome
							HVA-1001	HVA-1002	HVA-1003	HVA-1004	HVA-1005	HVA-1006	HVA-1009	HVA-1010	HVA-1011	HVA-1012	HVA-1013	HVA-1014	HVA-1015	HVA-1017	HVA-1019	HVA-1021	HVA-1023	HVA-1024	HVA-1025	HVA-1027	HVA-1028	HVA-1029	HVA-1030	HVA-1031	HVA-1032	HVA-1033	HVA-1034	HVA-1035	HVA-1036	HVA-1037	HVA-1038	HVA-1039	HVA-1040	HVA-1041	HVA-1044	HVA-1045	HVA-1046	HVA-1047	HVA-1050	HVA-1051	HVA-1052	HVA-1053	HVA-1054
	Thermophilic specific	reverse gyrase	TIGR01054.hmm	TIGR01054	0	0	0	0	0	0	0	0	0	0	0	0	0	0	0	0	0	0	0	0	0	0	0	0	0	0	0	0	0	0	0	0	0	0	0	0	0	0	0	0	0	0	0	0	0
	Acetogenesis	acd	TIGR02717.hmm	TIGR02717	3	3	0	0	0	0	0	0	0	0	0	0	0	0	0	0	0	0	0	0	0	0	0	0	0	0	0	0	0	0	0	0	0	0	0	0	0	0	0	0	0	0	0	0	0
	Homoacetogenesis	ack	TIGR00016.hmm	TIGR00016	24	19	0	0	0	0	0	0	0	0	0	0	1	1	0	0	0	0	1	0	0	1	0	0	0	0	0	0	1	0	1	0	0	0	0	0	0	0	0	0	0	0	0	0	0
	Homoacetogenesis	pta	TIGR00651.hmm	TIGR00651	54	52	0	0	0	1	0	0	1	0	0	0	0	0	1	0	0	0	0	0	0	0	1	0	1	1	0	0	0	0	0	0	1	0	0	0	1	0	0	0	2	0	1	1	1
	Acetate to acetyl-CoA	acs	TIGR02188.hmm	TIGR02188	137	131	1	1	0	1	1	1	1	1	1	0	1	0	1	0	0	1	1	1	1	1	1	0	0	1	2	0	0	0	1	1	1	1	0	1	1	2	1	1	1	1	1	0	1
Electron donor|H2S	Sulfide oxidation	fcc	PF09242.hmm	PF09242	0	0	0	0	0	0	0	0	0	0	0	0	0	0	0	0	0	0	0	0	0	0	0	0	0	0	0	0	0	0	0	0	0	0	0	0	0	0	0	0	0	0	0	0	0
Electron donor|H2S	Sulfide oxidation	sqr	sulfide_quinone_oxidoreductase_sqr.hmm	sulfide_quinone_oxidoreductase_sqr	9	7	0	0	0	0	0	0	0	0	0	0	0	0	0	1	0	0	0	0	0	0	0	0	0	0	0	0	0	0	0	0	0	0	0	0	0	0	0	0	0	0	0	0	0
Electron acceptor|SO32-	Sulfite reduction	dsrD	PF08679.hmm	PF08679	0	0	0	0	0	0	0	0	0	0	0	0	0	0	0	0	0	0	0	0	0	0	0	0	0	0	0	0	0	0	0	0	0	0	0	0	0	0	0	0	0	0	0	0	0
Electron donor|S0	Sulfur oxidation	dsrA	TIGR02064.hmm	TIGR02064	10	10	0	0	0	0	0	0	0	0	0	0	0	0	0	1	0	0	0	0	0	0	0	0	0	0	0	0	0	0	0	0	0	0	0	0	0	0	0	0	0	0	0	0	0
Electron donor|S0	Sulfur oxidation	dsrB	TIGR02066.hmm	TIGR02066	10	10	0	0	0	0	0	0	0	0	0	0	0	0	0	1	0	0	0	0	0	0	0	0	0	0	0	0	0	0	0	0	0	0	0	0	0	0	0	0	0	0	0	0	0
Electron donor|S0	Sulfur oxidation	sor	PF07682.hmm	PF07682	0	0	0	0	0	0	0	0	0	0	0	0	0	0	0	0	0	0	0	0	0	0	0	0	0	0	0	0	0	0	0	0	0	0	0	0	0	0	0	0	0	0	0	0	0
Electron donor|S0	Sulfur oxidation	sdo	sulfur_dioxygenase_sdo.hmm	sulfur_dioxygenase_sdo	54	53	1	0	1	0	0	1	0	1	2	0	1	0	0	1	0	0	0	0	0	0	1	0	0	1	0	0	1	0	1	0	0	0	0	0	0	0	0	1	0	1	0	0	0
Electron donor|S2O32-	Thiosulfate oxidation	soxB	TIGR04486.hmm	TIGR04486	25	24	0	0	0	0	0	0	0	1	0	0	0	0	0	1	0	0	0	0	0	0	0	0	0	0	0	0	0	0	0	0	0	0	1	0	0	0	0	1	0	0	0	0	0
Electron donor|S2O32-	Thiosulfate oxidation	soxY	TIGR04488.hmm	TIGR04488	23	22	0	0	0	0	0	0	0	1	0	0	0	0	0	1	0	0	0	0	0	0	0	0	0	0	0	0	0	0	0	0	0	0	1	0	0	0	0	1	0	0	0	0	0
Electron donor|S2O32-	Thiosulfate oxidation	soxC	TIGR04555.hmm	TIGR04555	41	35	0	0	0	0	0	0	0	2	0	0	0	0	0	0	0	0	1	0	0	0	0	0	0	1	0	0	0	0	1	0	0	0	1	0	0	0	0	1	0	2	0	0	0
Electron acceptor|SO32-	Sulfite reduction	asrA	TIGR02910.hmm	TIGR02910	0	0	0	0	0	0	0	0	0	0	0	0	0	0	0	0	0	0	0	0	0	0	0	0	0	0	0	0	0	0	0	0	0	0	0	0	0	0	0	0	0	0	0	0	0
Electron acceptor|SO32-	Sulfite reduction	asrB	TIGR02911.hmm	TIGR02911	0	0	0	0	0	0	0	0	0	0	0	0	0	0	0	0	0	0	0	0	0	0	0	0	0	0	0	0	0	0	0	0	0	0	0	0	0	0	0	0	0	0	0	0	0
Electron acceptor|SO32-	Sulfite reduction	asrC	TIGR02912.hmm	TIGR02912	0	0	0	0	0	0	0	0	0	0	0	0	0	0	0	0	0	0	0	0	0	0	0	0	0	0	0	0	0	0	0	0	0	0	0	0	0	0	0	0	0	0	0	0	0
Electron donor|SO32-;Electron acceptor|SO42-	Sulfate reduction	aprA	TIGR02061.hmm	TIGR02061	31	29	0	0	0	0	0	0	0	1	0	0	0	0	0	1	0	0	0	0	0	0	1	0	0	0	0	0	0	0	0	0	0	0	0	0	0	0	1	0	0	0	0	0	0
Electron donor|SO32-;Electron acceptor|SO42-	Sulfate reduction	sat	TIGR00339.hmm	TIGR00339	63	61	0	0	0	0	0	0	1	0	1	0	0	0	0	1	1	0	1	0	1	0	1	0	0	0	1	0	0	0	1	0	0	0	0	0	1	0	1	0	1	0	0	0	0
	Sulfate reduction	cysC	TIGR00455.hmm	TIGR00455	90	79	0	0	2	0	0	0	1	2	1	1	1	2	0	0	1	0	1	0	1	0	1	0	0	0	1	2	1	0	0	0	0	0	0	0	1	0	0	0	1	2	2	1	1
	Sulfate reduction	cysN	TIGR02034.hmm	TIGR02034	47	46	0	0	1	1	1	0	0	1	0	1	1	1	0	0	0	0	0	0	0	1	0	0	0	0	0	1	1	1	0	0	1	0	0	0	0	0	0	0	0	1	0	1	1
Electron donor|S2O32-;Electron acceptor S2O32-	Thiosulfate disproportionation	phsA	thiosulfate_reductase_phsA.hmm	thiosulfate_reductase_phsA	1	1	0	0	0	0	0	0	0	0	0	0	0	0	0	0	0	0	0	0	0	0	0	0	0	0	0	0	0	0	0	0	0	0	0	0	0	0	0	0	0	0	0	0	0
	FeFe hydrogenase	fefe-group-a13	fefe-group-a13.hmm	fefe-group-a13	0	0	0	0	0	0	0	0	0	0	0	0	0	0	0	0	0	0	0	0	0	0	0	0	0	0	0	0	0	0	0	0	0	0	0	0	0	0	0	0	0	0	0	0	0
Electron donor|H2	FeFe hydrogenase	fefe-group-a2	fefe-group-a2.hmm	fefe-group-a2	0	0	0	0	0	0	0	0	0	0	0	0	0	0	0	0	0	0	0	0	0	0	0	0	0	0	0	0	0	0	0	0	0	0	0	0	0	0	0	0	0	0	0	0	0
Electron donor|H2	FeFe hydrogenase	fefe-group-a4	fefe-group-a4.hmm	fefe-group-a4	0	0	0	0	0	0	0	0	0	0	0	0	0	0	0	0	0	0	0	0	0	0	0	0	0	0	0	0	0	0	0	0	0	0	0	0	0	0	0	0	0	0	0	0	0
	FeFe hydrogenase	fefe-group-b	fefe-group-b.hmm	fefe-group-b	0	0	0	0	0	0	0	0	0	0	0	0	0	0	0	0	0	0	0	0	0	0	0	0	0	0	0	0	0	0	0	0	0	0	0	0	0	0	0	0	0	0	0	0	0
	FeFe hydrogenase	fefe-group-c1	fefe-group-c1.hmm	fefe-group-c1	0	0	0	0	0	0	0	0	0	0	0	0	0	0	0	0	0	0	0	0	0	0	0	0	0	0	0	0	0	0	0	0	0	0	0	0	0	0	0	0	0	0	0	0	0
	FeFe hydrogenase	fefe-group-c2	fefe-group-c2.hmm	fefe-group-c2	0	0	0	0	0	0	0	0	0	0	0	0	0	0	0	0	0	0	0	0	0	0	0	0	0	0	0	0	0	0	0	0	0	0	0	0	0	0	0	0	0	0	0	0	0
	FeFe hydrogenase	fefe-group-c3	fefe-group-c3.hmm	fefe-group-c3	0	0	0	0	0	0	0	0	0	0	0	0	0	0	0	0	0	0	0	0	0	0	0	0	0	0	0	0	0	0	0	0	0	0	0	0	0	0	0	0	0	0	0	0	0
Electron donor|H2	Fe hydrogenase	fe	fe.hmm	fe	0	0	0	0	0	0	0	0	0	0	0	0	0	0	0	0	0	0	0	0	0	0	0	0	0	0	0	0	0	0	0	0	0	0	0	0	0	0	0	0	0	0	0	0	0
Electron donor|H2	Ni-Fe Hydrogenase	nife-group-1	nife-group-1.hmm	nife-group-1	4	4	0	0	0	0	0	0	0	0	0	0	0	0	0	0	0	0	0	0	0	0	0	0	0	0	0	0	0	0	0	0	0	0	0	0	0	0	0	0	0	0	0	0	0
Electron donor|H2	Ni-Fe Hydrogenase	nife-group-2ade	nife-group-2ade.hmm	nife-group-2ade	2	2	0	0	0	0	0	0	0	0	0	0	0	0	0	0	0	0	0	0	0	0	0	0	0	0	0	0	0	0	0	0	0	0	0	0	0	0	0	0	0	0	0	0	0
Electron donor|H2	Ni-Fe Hydrogenase	nife-group-2bc	nife-group-2bc.hmm	nife-group-2bc	1	1	0	0	0	0	0	0	0	0	0	0	0	0	0	0	0	0	0	0	0	0	0	0	0	0	0	0	0	0	0	0	0	0	0	0	0	0	0	0	0	0	0	0	0
Electron donor|H2	Ni-Fe Hydrogenase	nife-group-3abd	nife-group-3abd.hmm	nife-group-3abd	0	0	0	0	0	0	0	0	0	0	0	0	0	0	0	0	0	0	0	0	0	0	0	0	0	0	0	0	0	0	0	0	0	0	0	0	0	0	0	0	0	0	0	0	0
	Ni-Fe Hydrogenase	nife-group-3c	nife-group-3c.hmm	nife-group-3c	0	0	0	0	0	0	0	0	0	0	0	0	0	0	0	0	0	0	0	0	0	0	0	0	0	0	0	0	0	0	0	0	0	0	0	0	0	0	0	0	0	0	0	0	0
	Ni-Fe Hydrogenase	nife-group-4a-g	nife-group-4a-g.hmm	nife-group-4a-g	0	0	0	0	0	0	0	0	0	0	0	0	0	0	0	0	0	0	0	0	0	0	0	0	0	0	0	0	0	0	0	0	0	0	0	0	0	0	0	0	0	0	0	0	0
Electron donor|H2	Ni-Fe Hydrogenase	nife-group-4hi	nife-group-4hi.hmm	nife-group-4hi	0	0	0	0	0	0	0	0	0	0	0	0	0	0	0	0	0	0	0	0	0	0	0	0	0	0	0	0	0	0	0	0	0	0	0	0	0	0	0	0	0	0	0	0	0
Electron donor|CH4	Methane oxidation - Partculate methane monooxygenase	pmoA	TIGR03080.hmm	TIGR03080	4	4	0	0	0	0	0	0	0	0	0	0	0	0	0	0	0	0	0	0	0	0	0	0	0	0	0	0	0	0	0	0	0	0	0	0	0	0	0	0	0	0	0	0	0
Electron donor|CH4	Methane oxidation - Partculate methane monooxygenase	pmoB	TIGR03079.hmm	TIGR03079	4	4	0	0	0	0	0	0	0	0	0	0	0	0	0	0	0	0	0	0	0	0	0	0	0	0	0	0	0	0	0	0	0	0	0	0	0	0	0	0	0	0	0	0	0
Electron donor|CH4	Methane oxidation - Partculate methane monooxygenase	pmoC	TIGR03078.hmm	TIGR03078	6	6	0	0	0	0	0	0	0	0	0	0	0	0	0	0	0	0	0	0	0	0	0	0	0	0	0	0	0	0	0	0	0	0	1	0	0	0	0	1	0	0	0	0	0
Electron donor|CH4	Methane oxidation - Soluble methane monoxygenase	mmoB	PF02406.hmm	PF02406	23	16	0	0	0	0	0	0	0	0	0	0	0	0	0	0	0	0	0	0	0	0	0	0	0	0	0	0	0	0	0	0	0	0	0	0	0	0	0	0	0	1	0	0	0
Electron donor|CH4	Methane oxidation - Soluble methane monoxygenase	mmoD	TIGR04550.hmm	TIGR04550	0	0	0	0	0	0	0	0	0	0	0	0	0	0	0	0	0	0	0	0	0	0	0	0	0	0	0	0	0	0	0	0	0	0	0	0	0	0	0	0	0	0	0	0	0
	Methane production	mcrA	TIGR03256.hmm	TIGR03256	0	0	0	0	0	0	0	0	0	0	0	0	0	0	0	0	0	0	0	0	0	0	0	0	0	0	0	0	0	0	0	0	0	0	0	0	0	0	0	0	0	0	0	0	0
	Methane production	mcrB	TIGR03257.hmm	TIGR03257	0	0	0	0	0	0	0	0	0	0	0	0	0	0	0	0	0	0	0	0	0	0	0	0	0	0	0	0	0	0	0	0	0	0	0	0	0	0	0	0	0	0	0	0	0
	Methane production	mcrC	TIGR03259.hmm	TIGR03259	0	0	0	0	0	0	0	0	0	0	0	0	0	0	0	0	0	0	0	0	0	0	0	0	0	0	0	0	0	0	0	0	0	0	0	0	0	0	0	0	0	0	0	0	0
	Ammonia oxidation	amoA	TIGR03080.hmm	TIGR03080	0	0	0	0	0	0	0	0	0	0	0	0	0	0	0	0	0	0	0	0	0	0	0	0	0	0	0	0	0	0	0	0	0	0	0	0	0	0	0	0	0	0	0	0	0
	Ammonia oxidation	amoB	TIGR03079.hmm	TIGR03079	0	0	0	0	0	0	0	0	0	0	0	0	0	0	0	0	0	0	0	0	0	0	0	0	0	0	0	0	0	0	0	0	0	0	0	0	0	0	0	0	0	0	0	0	0
	Ammonia oxidation	amoC	TIGR03078.hmm	TIGR03078	0	0	0	0	0	0	0	0	0	0	0	0	0	0	0	0	0	0	0	0	0	0	0	0	0	0	0	0	0	0	0	0	0	0	1	0	0	0	0	1	0	0	0	0	0
	N2 fixation	Fe only alpha	TIGR01861.hmm	TIGR01861	0	0	0	0	0	0	0	0	0	0	0	0	0	0	0	0	0	0	0	0	0	0	0	0	0	0	0	0	0	0	0	0	0	0	0	0	0	0	0	0	0	0	0	0	0
	N2 fixation	Fe only beta	TIGR02931.hmm	TIGR02931	0	0	0	0	0	0	0	0	0	0	0	0	0	0	0	0	0	0	0	0	0	0	0	0	0	0	0	0	0	0	0	0	0	0	0	0	0	0	0	0	0	0	0	0	0
	N2 fixation	Fe only delta	TIGR02929.hmm	TIGR02929	0	0	0	0	0	0	0	0	0	0	0	0	0	0	0	0	0	0	0	0	0	0	0	0	0	0	0	0	0	0	0	0	0	0	0	0	0	0	0	0	0	0	0	0	0
	N2 fixation	Mo-Fe type Alpha	TIGR01282.hmm	TIGR01282	0	0	0	0	0	0	0	0	0	0	0	0	0	0	0	0	0	0	0	0	0	0	0	0	0	0	0	0	0	0	0	0	0	0	0	0	0	0	0	0	0	0	0	0	0
	N2 fixation	Mo-Fe type beta	TIGR01286.hmm	TIGR01286	0	0	0	0	0	0	0	0	0	0	0	0	0	0	0	0	0	0	0	0	0	0	0	0	0	0	0	0	0	0	0	0	0	0	0	0	0	0	0	0	0	0	0	0	0
	N2 fixation	Vanadium-type alpha	TIGR01860.hmm	TIGR01860	0	0	0	0	0	0	0	0	0	0	0	0	0	0	0	0	0	0	0	0	0	0	0	0	0	0	0	0	0	0	0	0	0	0	0	0	0	0	0	0	0	0	0	0	0
	N2 fixation	Vanadium-type beta	TIGR02932.hmm	TIGR02932	0	0	0	0	0	0	0	0	0	0	0	0	0	0	0	0	0	0	0	0	0	0	0	0	0	0	0	0	0	0	0	0	0	0	0	0	0	0	0	0	0	0	0	0	0
	N2 fixation	Vanadium-type delta	TIGR02930.hmm	TIGR02930	0	0	0	0	0	0	0	0	0	0	0	0	0	0	0	0	0	0	0	0	0	0	0	0	0	0	0	0	0	0	0	0	0	0	0	0	0	0	0	0	0	0	0	0	0
	N2 fixation	nifH	TIGR01287.hmm	TIGR01287	0	0	0	0	0	0	0	0	0	0	0	0	0	0	0	0	0	0	0	0	0	0	0	0	0	0	0	0	0	0	0	0	0	0	0	0	0	0	0	0	0	0	0	0	0
Electron donor|NO2-	Nitrite oxidation	nrxA	nitrite_oxidoreductase_nxrA.hmm	nitrite_oxidoreductase_nxrA	0	0	0	0	0	0	0	0	0	0	0	0	0	0	0	0	0	0	0	0	0	0	0	0	0	0	0	0	0	0	0	0	0	0	0	0	0	0	0	0	0	0	0	0	0
Electron donor|NO2-	Nitrite oxidation	nrxB	nitrite_oxidoreductase_nxrB.hmm	nitrite_oxidoreductase_nxrB	0	0	0	0	0	0	0	0	0	0	0	0	0	0	0	0	0	0	0	0	0	0	0	0	0	0	0	0	0	0	0	0	0	0	0	0	0	0	0	0	0	0	0	0	0
Electron acceptor|NO3-	Nitrate reduction	napA	TIGR01706.hmm	TIGR01706	3	3	0	0	0	0	0	0	1	0	0	0	0	1	0	0	0	0	0	0	0	0	0	0	0	0	0	0	0	0	0	0	0	0	0	0	0	0	0	0	0	0	0	0	0
Electron acceptor|NO3-	Nitrate reduction	napB	PF03892.hmm	PF03892	5	5	0	0	0	0	0	0	1	0	0	0	0	1	0	0	0	0	0	0	0	0	0	0	0	0	0	0	0	0	0	0	0	0	0	0	0	0	0	0	0	0	0	0	0
Electron acceptor|NO3-	Nitrate reduction	narG	TIGR01580.hmm	TIGR01580	12	11	0	0	0	0	0	0	0	0	0	0	0	1	0	0	0	0	0	0	0	0	0	0	0	0	0	0	0	0	0	0	0	0	0	0	0	0	0	1	0	0	0	0	0
Electron acceptor|NO3-	Nitrate reduction	narH	TIGR01660.hmm	TIGR01660	13	12	0	0	0	0	0	0	0	0	0	0	0	1	0	0	0	0	0	0	1	0	0	0	0	0	0	0	0	0	0	0	0	0	0	0	0	0	0	1	0	0	0	0	0
Electron acceptor|NO2-	Nitrite reduction	cyt c552 small NrfH	TIGR03153.hmm	TIGR03153	0	0	0	0	0	0	0	0	0	0	0	0	0	0	0	0	0	0	0	0	0	0	0	0	0	0	0	0	0	0	0	0	0	0	0	0	0	0	0	0	0	0	0	0	0
Electron acceptor|NO2-	Nitrite reduction	cyt c552 large NrFA	PF02335.hmm	PF02335	17	11	0	0	0	0	0	0	1	0	0	0	0	3	0	0	0	0	0	0	0	0	0	0	0	0	0	0	0	0	0	0	0	0	0	0	1	0	0	0	0	0	0	0	0
Electron acceptor|NO2-	Nitrite reduction	cyt c552 large NrFA	TIGR03152.hmm	TIGR03152	0	0	0	0	0	0	0	0	0	0	0	0	0	0	0	0	0	0	0	0	0	0	0	0	0	0	0	0	0	0	0	0	0	0	0	0	0	0	0	0	0	0	0	0	0
Electron acceptor|NO2-	Nitrite reduction	nrfD	TIGR03148.hmm	TIGR03148	0	0	0	0	0	0	0	0	0	0	0	0	0	0	0	0	0	0	0	0	0	0	0	0	0	0	0	0	0	0	0	0	0	0	0	0	0	0	0	0	0	0	0	0	0
Electron acceptor|NO2-	Nitrite reduction	NirB	TIGR02374.hmm	TIGR02374	33	27	0	0	0	0	0	0	0	1	1	0	0	1	0	2	0	0	0	0	1	0	0	0	0	0	1	0	0	0	0	0	0	0	0	0	0	0	2	1	0	0	0	0	0
Electron acceptor|NO2-	Nitrite reduction	NirD	TIGR02378.hmm	TIGR02378	36	31	0	0	0	0	0	0	0	1	1	0	0	2	0	0	0	0	0	0	0	0	0	0	0	0	1	0	0	0	0	0	0	0	0	0	0	0	2	1	0	0	0	0	0
Electron acceptor|NO2-	Nitrite reduction	nirK	TIGR02376.hmm	TIGR02376	11	10	0	0	0	0	0	0	0	0	1	0	0	0	1	2	0	0	0	0	0	0	0	0	0	0	0	0	0	0	0	0	0	0	0	0	0	0	1	0	0	0	0	0	1
Electron acceptor|NO2-	Nitrite reduction	nirS	nitrite_reductase_nirS.hmm	nitrite_reductase_nirS	0	0	0	0	0	0	0	0	0	0	0	0	0	0	0	0	0	0	0	0	0	0	0	0	0	0	0	0	0	0	0	0	0	0	0	0	0	0	0	0	0	0	0	0	0
Electron acceptor|NO	Nitric oxide reduction	norB	nitric_oxide_reductase_norB.hmm	nitric_oxide_reductase_norB	2	2	0	0	0	0	0	0	0	0	0	0	0	0	0	0	0	0	0	0	0	0	0	0	0	0	0	0	0	0	0	0	0	0	0	0	0	0	0	0	0	0	0	0	0
Electron acceptor|NO	Nitric oxide reduction	norC	nitric_oxide_reductase_norC.hmm	nitric_oxide_reductase_norC	16	14	0	0	0	0	0	0	2	0	0	0	0	1	0	0	0	0	0	0	0	0	0	0	0	0	0	0	0	0	0	1	0	0	0	0	0	0	1	0	0	0	0	0	0
Electron acceptor|N2O	Nitrous oxide reduction	nosD	PF05048.hmm	PF05048	0	0	0	0	0	0	0	0	0	0	0	0	0	0	0	0	0	0	0	0	0	0	0	0	0	0	0	0	0	0	0	0	0	0	0	0	0	0	0	0	0	0	0	0	0
Electron acceptor|N2O	Nitrous oxide reduction	nosD	TIGR04247.hmm	TIGR04247	0	0	0	0	0	0	0	0	0	0	0	0	0	0	0	0	0	0	0	0	0	0	0	0	0	0	0	0	0	0	0	0	0	0	0	0	0	0	0	0	0	0	0	0	0
Electron acceptor|N2O	Nitrous oxide reduction	nosZ	TIGR04246.hmm	TIGR04246	0	0	0	0	0	0	0	0	0	0	0	0	0	0	0	0	0	0	0	0	0	0	0	0	0	0	0	0	0	0	0	0	0	0	0	0	0	0	0	0	0	0	0	0	0
	Anammox	hzoA	hydrazine_oxidase_hzoA.hmm	hydrazine_oxidase_hzoA	0	0	0	0	0	0	0	0	0	0	0	0	0	0	0	0	0	0	0	0	0	0	0	0	0	0	0	0	0	0	0	0	0	0	0	0	0	0	0	0	0	0	0	0	0
	Anammox	hzsA	hydrazine_synthase_hzsA.hmm	hydrazine_synthase_hzsA	0	0	0	0	0	0	0	0	0	0	0	0	0	0	0	0	0	0	0	0	0	0	0	0	0	0	0	0	0	0	0	0	0	0	0	0	0	0	0	0	0	0	0	0	0
	Octaheme c-type cytochrome Shewanella-type	octR	TIGR04315.hmm	TIGR04315	0	0	0	0	0	0	0	0	0	0	0	0	0	0	0	0	0	0	0	0	0	0	0	0	0	0	0	0	0	0	0	0	0	0	0	0	0	0	0	0	0	0	0	0	0
Electron acceptor|O2-	Oxygen metabolism - cytochrome c oxidase, caa3-type	coxA	TIGR02891.hmm	TIGR02891	99	87	0	1	1	0	0	0	0	1	1	0	0	0	1	1	0	1	0	1	0	0	2	1	1	0	0	0	0	0	1	1	1	0	1	1	0	1	0	1	0	2	0	1	1
Electron acceptor|O2-	Oxygen metabolism - cytochrome c oxidase, caa3-type	coxB	TIGR02866.hmm	TIGR02866	84	74	0	1	1	0	0	0	0	1	1	0	1	0	0	1	0	1	0	1	0	0	2	0	0	0	0	1	1	0	0	0	2	0	1	1	0	1	0	1	0	2	0	0	1
Electron acceptor|O2-	Oxygen metabolism - cytochrome c oxidase, cbb3-type	ccoN	TIGR00780.hmm	TIGR00780	28	24	0	0	0	0	0	0	0	0	1	0	1	0	0	2	0	0	0	0	1	1	0	0	0	0	0	0	0	0	0	0	0	0	0	0	0	0	0	0	0	0	0	0	0
Electron acceptor|O2-	Oxygen metabolism - cytochrome c oxidase, cbb3-type	ccoO	TIGR00781.hmm	TIGR00781	30	27	0	0	0	0	0	0	0	0	1	0	1	1	0	1	0	0	0	0	1	1	0	0	0	0	0	0	0	0	1	0	1	0	0	0	0	0	0	0	0	0	0	0	0
Electron acceptor|O2-	Oxygen metabolism - cytochrome c oxidase, cbb3-type	ccoP	TIGR00782.hmm	TIGR00782	67	46	0	0	0	0	1	0	0	1	1	0	1	1	0	0	0	0	0	0	0	2	1	0	0	1	0	0	0	0	1	0	1	0	0	0	0	0	2	0	0	4	0	0	0
Electron acceptor|O2-	Oxygen metabolism - cytochrome (quinone) oxidase, bo type	CyoA	TIGR01433.hmm	TIGR01433	6	6	0	0	0	0	0	0	0	0	1	0	0	0	0	0	0	0	0	0	0	0	0	0	0	0	0	0	0	0	1	0	0	0	0	0	0	0	0	0	0	0	0	0	0
Electron acceptor|O2-	Oxygen metabolism - cytochrome (quinone) oxidase, bo type	CyoD	TIGR02847.hmm	TIGR02847	4	4	0	0	0	0	0	0	0	0	1	0	0	0	0	0	0	0	0	0	0	0	0	0	0	0	0	0	0	0	0	0	0	0	0	0	0	0	0	0	0	0	0	0	0
Electron acceptor|O2-	Oxygen metabolism - cytochrome (quinone) oxidase, bo type	CyoE	TIGR01473.hmm	TIGR01473	148	137	0	1	1	1	0	1	1	1	1	1	1	0	1	1	2	1	1	1	1	0	1	0	1	1	1	1	0	1	1	0	1	1	1	1	1	1	0	1	1	1	1	1	1
Electron acceptor|O2-	Oxygen metabolism - cytochrome (quinone) oxidase, bd type	cydA	PF01654.hmm	PF01654	30	25	0	0	0	0	1	0	0	0	1	0	1	0	0	0	0	0	0	0	0	0	1	0	0	0	0	0	1	0	1	0	0	0	0	0	0	0	3	0	0	0	0	0	0
Electron acceptor|O2-	Oxygen metabolism - cytochrome (quinone) oxidase, bd type	cydB	TIGR00203.hmm	TIGR00203	14	12	0	0	0	0	0	0	0	0	1	0	1	0	0	0	0	0	0	0	0	0	0	0	0	0	0	0	1	0	0	0	0	0	0	0	0	0	0	0	0	0	0	0	0
Electron acceptor|O2-	Oxygen metabolism - cytochrome (quinone) oxidase, aa3 type, QoxABCD	QoxA	TIGR01432.hmm	TIGR01432	0	0	0	0	0	0	0	0	0	0	0	0	0	0	0	0	0	0	0	0	0	0	0	0	0	0	0	0	0	0	0	0	0	0	0	0	0	0	0	0	0	0	0	0	0
Electron acceptor|O2-	Oxygen metabolism - cytochrome (quinone) oxidase, aa3 type, QoxABCD	QoxB	TIGR02882.hmm	TIGR02882	0	0	0	0	0	0	0	0	0	0	0	0	0	0	0	0	0	0	0	0	0	0	0	0	0	0	0	0	0	0	0	0	0	0	0	0	0	0	0	0	0	0	0	0	0
	Methanol oxidation	pqq EC 1.1.2.7	methanol_dehydrogenase_pqq_xoxF_mxaF.hmm	methanol_dehydrogenase_pqq_xoxF_mxaF	79	39	1	0	0	0	0	1	0	2	0	0	0	1	0	0	0	1	1	0	1	0	0	0	0	0	1	0	0	0	0	0	0	0	1	0	0	0	0	1	0	4	0	0	0
	Methanol oxidation	NDMA-dependent methanol dehydrogenase EC 1.1.1.244	TIGR04266.hmm	TIGR04266	0	0	0	0	0	0	0	0	0	0	0	0	0	0	0	0	0	0	0	0	0	0	0	0	0	0	0	0	0	0	0	0	0	0	0	0	0	0	0	0	0	0	0	0	0
	Methyl amine -> formaldehyde	madA	TIGR02659.hmm	TIGR02659	13	11	0	0	0	0	0	0	0	2	0	0	0	0	0	0	0	0	1	0	0	0	0	0	0	0	1	0	0	0	0	0	0	0	0	0	0	0	0	0	0	1	0	0	0
	Methyl amine -> formaldehyde	madB	TIGR02658.hmm	TIGR02658	12	10	0	0	0	0	0	0	0	2	0	0	0	0	0	0	0	0	1	0	0	0	0	0	0	0	1	0	0	0	0	0	0	0	0	0	0	0	0	0	0	1	0	0	0
	Formaldehyde oxidation	fdh thiol-independent type	TIGR02819.hmm	TIGR02819	0	0	0	0	0	0	0	0	0	0	0	0	0	0	0	0	0	0	0	0	0	0	0	0	0	0	0	0	0	0	0	0	0	0	0	0	0	0	0	0	0	0	0	0	0
	Formaldehyde oxidation	S-formylglutathione hydrolase	TIGR02821.hmm	TIGR02821	19	17	0	0	0	0	0	0	0	0	1	0	1	0	0	0	0	0	0	0	1	0	0	0	0	0	0	0	1	0	1	0	1	0	0	0	0	0	0	0	0	0	0	0	0
	Formaldehyde oxidation	S-(hydroxymethyl)glutathione dehydrogenase	TIGR02818.hmm	TIGR02818	36	33	0	0	0	0	0	0	0	1	1	0	0	0	0	0	0	0	0	0	1	0	0	0	0	0	1	0	0	0	1	0	1	0	0	0	0	0	0	0	0	1	0	0	0
	Formaldehyde oxidation	S-(hydroxymethyl)mycothiol dehydrogenase	TIGR03451.hmm	TIGR03451	10	10	0	0	0	0	0	0	0	0	0	0	0	0	0	0	0	0	0	0	0	0	0	0	0	0	0	1	0	0	0	0	0	0	0	0	0	1	0	0	0	0	1	0	1
	Formaldehyde oxidation	fae	TIGR03126.hmm	TIGR03126	22	11	0	0	0	0	0	0	0	0	0	0	0	3	0	0	0	0	0	0	0	0	0	0	0	0	0	0	0	0	0	0	0	0	2	0	0	0	0	2	0	0	0	0	0
	Formaldehyde oxidation	Formylmethanofuran:tetrahyromethanopterin formyltransferase	TIGR03119.hmm	TIGR03119	14	10	0	0	0	0	0	0	0	0	0	0	0	2	0	0	0	0	0	0	0	0	0	0	0	0	0	0	0	0	0	0	0	0	1	0	0	0	0	1	0	0	0	0	0
	Formaldehyde oxidation	methenyltetrahydromethanopterin cyclohydrolase	TIGR03120.hmm	TIGR03120	11	11	0	0	0	0	0	0	0	0	0	0	0	1	0	0	0	0	0	0	0	0	0	0	0	0	0	0	0	0	0	0	0	0	1	0	0	0	0	1	0	0	0	0	0
	Formate oxidation	formate dehydrogenase, alpha subunit	TIGR01591.hmm	TIGR01591	56	53	1	0	0	0	0	0	0	1	0	0	0	0	0	0	1	1	1	0	1	0	1	0	1	1	0	0	0	0	0	0	0	0	0	0	0	0	0	0	1	1	0	0	0
	Formate oxidation	formate dehydrogenase, beta subunit	TIGR01582.hmm	TIGR01582	4	4	0	0	0	0	0	0	0	0	0	0	0	0	0	0	0	0	0	0	0	0	0	0	0	0	0	0	0	0	0	0	0	0	0	0	0	0	0	0	0	0	0	0	0
	Formate oxidation	formate dehydrogenase, gamma subunit	TIGR01583.hmm	TIGR01583	20	20	0	0	0	0	0	0	0	0	0	0	0	0	0	0	0	0	0	0	0	0	0	0	0	0	0	0	0	0	0	0	0	0	1	0	0	0	0	1	0	0	0	0	0
	CO oxidation	coxS	carbon_monoxide_dehydrogenase_coxS.hmm	carbon_monoxide_dehydrogenase_coxS	193	83	0	2	0	0	0	0	0	2	0	0	0	1	0	0	1	1	0	2	1	1	4	2	0	3	1	1	0	0	0	0	0	0	0	0	0	4	0	0	0	2	2	0	2
	CO oxidation	coxM	carbon_monoxide_dehydrogenase_coxM.hmm	carbon_monoxide_dehydrogenase_coxM	178	84	0	0	0	0	0	0	0	3	0	0	0	1	0	0	1	0	0	2	1	1	2	0	0	4	0	2	0	0	0	0	0	0	0	0	0	4	0	0	0	1	1	0	1
	CO oxidation	coxL	TIGR02416.hmm	TIGR02416	232	79	0	0	0	0	0	0	1	1	0	0	0	0	0	0	2	1	0	1	1	1	2	1	0	5	1	2	0	0	0	0	0	0	0	0	0	8	0	0	0	2	4	0	3
	CBB cycle - Rubisco	Form I	rubisco_form_I.hmm	rubisco_form_I	9	9	0	0	0	0	0	0	0	0	0	0	0	0	0	0	0	0	0	0	0	0	0	0	0	0	0	0	0	0	0	0	0	0	0	0	0	0	0	0	0	0	0	0	0
	CBB cycle - Rubisco	Form II	rubisco_form_II.hmm	rubisco_form_II	3	3	0	0	0	0	0	0	0	0	0	0	0	0	0	0	0	0	0	0	0	0	0	0	0	0	0	0	0	0	0	0	1	0	0	0	0	0	0	0	0	0	0	0	0
	CBB cycle - Rubisco	Form II/III	rubisco_form_II_III.hmm	rubisco_form_II_III	0	0	0	0	0	0	0	0	0	0	0	0	0	0	0	0	0	0	0	0	0	0	0	0	0	0	0	0	0	0	0	0	0	0	0	0	0	0	0	0	0	0	0	0	0
	CBB cycle - Rubisco	Form III	rubisco_form_III.hmm	rubisco_form_III	0	0	0	0	0	0	0	0	0	0	0	0	0	0	0	0	0	0	0	0	0	0	0	0	0	0	0	0	0	0	0	0	0	0	0	0	0	0	0	0	0	0	0	0	0
	CBB cycle - Rubisco	Form IV	rubisco_form_IV.hmm	rubisco_form_IV	0	0	0	0	0	0	0	0	0	0	0	0	0	0	0	0	0	0	0	0	0	0	0	0	0	0	0	0	0	0	0	0	0	0	0	0	0	0	0	0	0	0	0	0	0
	3 Hydroxypropionate cycle	CO2 fixation	propionyl-CoA-synthase.hmm	propionyl-CoA-synthase	46	43	0	0	0	0	0	0	0	1	1	0	0	0	0	0	0	1	0	0	1	0	1	0	0	1	0	0	0	0	0	0	0	0	0	0	0	0	0	0	0	0	0	0	0
	3 Hydroxypropionate cycle	CO2 fixation	malonyl-CoA-reductase.hmm	malonyl-CoA-reductase	0	0	0	0	0	0	0	0	0	0	0	0	0	0	0	0	0	0	0	0	0	0	0	0	0	0	0	0	0	0	0	0	0	0	0	0	0	0	0	0	0	0	0	0	0
	3HP/4HB	CO2 fixation	4-hydroxybutyryl-CoA-synthetase.hmm	4-hydroxybutyryl-CoA-synthetase	0	0	0	0	0	0	0	0	0	0	0	0	0	0	0	0	0	0	0	0	0	0	0	0	0	0	0	0	0	0	0	0	0	0	0	0	0	0	0	0	0	0	0	0	0
	3HP/4HB	CO2 fixation	4-hydroxybutyryl-CoA-dehydratase.hmm	4-hydroxybutyryl-CoA-dehydratase	11	11	0	0	0	0	0	0	0	0	1	0	0	0	0	0	0	0	0	0	1	1	1	0	0	0	0	0	0	0	0	0	0	0	0	0	0	0	0	0	0	0	0	0	0
	Wood Ljungdahl pathway	codhD (delta)	TIGR00381.hmm	TIGR00381	0	0	0	0	0	0	0	0	0	0	0	0	0	0	0	0	0	0	0	0	0	0	0	0	0	0	0	0	0	0	0	0	0	0	0	0	0	0	0	0	0	0	0	0	0
	Wood Ljungdahl pathway	codhC (beta)	TIGR00316.hmm	TIGR00316	0	0	0	0	0	0	0	0	0	0	0	0	0	0	0	0	0	0	0	0	0	0	0	0	0	0	0	0	0	0	0	0	0	0	0	0	0	0	0	0	0	0	0	0	0
	Wood Ljungdahl pathway	codh (catalytic)	TIGR01702.hmm	TIGR01702	0	0	0	0	0	0	0	0	0	0	0	0	0	0	0	0	0	0	0	0	0	0	0	0	0	0	0	0	0	0	0	0	0	0	0	0	0	0	0	0	0	0	0	0	0
	Reverse TCA cycle	aclA	acetate_citrate_lyase_aclA.hmm	acetate_citrate_lyase_aclA	2	2	0	0	0	0	0	0	0	0	0	0	0	0	0	0	0	0	0	0	0	0	0	0	0	0	0	0	0	0	0	0	0	0	0	0	0	0	1	0	0	0	0	0	0
	Reverse TCA cycle	aclB	acetate_citrate_lyase_aclB.hmm	acetate_citrate_lyase_aclB	3	3	0	0	0	0	0	0	0	0	0	0	0	0	0	0	0	0	0	0	0	0	0	0	0	0	0	0	0	0	0	0	0	0	0	0	0	0	1	0	0	0	0	0	0
	Urease	ureC	TIGR01792.hmm	TIGR01792	62	51	0	0	0	0	0	0	0	1	0	0	0	1	0	0	0	1	1	0	0	0	1	0	0	0	1	0	0	0	0	0	0	0	0	0	0	0	1	0	0	1	0	0	0
	Urease	ureB	TIGR00192.hmm	TIGR00192	61	52	0	0	0	0	1	0	0	1	0	0	0	1	0	0	0	1	1	0	0	1	1	0	0	0	1	0	0	0	0	0	0	0	0	0	0	0	1	0	0	1	0	0	0
	Urease	ureA	TIGR00193.hmm	TIGR00193	61	52	0	0	0	0	1	0	0	1	0	0	0	1	0	0	0	1	1	0	0	1	1	0	0	0	1	0	0	0	0	0	0	0	0	0	0	0	1	0	0	1	0	0	0
	Halogenated compounds breakdown	Haloacid dehydrogenase	TIGR01428.hmm	TIGR01428	155	76	0	0	0	0	0	0	0	0	0	0	0	0	0	0	1	1	1	3	0	1	2	1	0	2	0	0	0	1	0	0	1	0	0	0	0	4	0	0	0	1	0	0	0
	Halogenated compounds breakdown	Reductive dehalogenase	TIGR02486.hmm	TIGR02486	51	33	0	0	0	0	0	0	0	2	0	0	0	0	0	0	0	0	0	0	0	0	0	0	0	2	0	1	0	0	0	0	0	0	0	0	0	0	0	0	0	0	0	0	0
	Perchlorate reduction	pcrA	TIGR03479.hmm	TIGR03479	12	9	1	0	0	0	0	0	0	0	0	0	0	1	0	0	0	0	0	0	1	0	0	0	0	0	0	0	0	0	0	0	0	0	0	0	0	0	0	0	0	0	0	0	0
	Perchlorate reduction	pcrB	TIGR03478.hmm	TIGR03478	4	4	1	0	0	0	0	0	0	0	0	0	0	0	0	0	0	0	0	0	1	0	0	0	0	0	0	0	0	0	0	0	0	0	0	0	0	0	0	0	0	0	0	0	0
	Chlorite reduction	Chlorite dismutase	PF06778.hmm	PF06778	44	41	0	0	0	0	0	0	0	0	0	0	0	1	0	0	0	0	0	1	0	0	0	0	0	0	1	1	0	1	0	0	0	0	0	0	0	1	1	0	0	0	1	0	1
Electron donor|As3+	Arsenite oxidation	arsenite oxidase small	TIGR02694.hmm	TIGR02694	4	4	0	0	0	0	0	0	0	0	0	0	0	0	0	0	0	0	0	0	0	0	1	1	0	0	0	0	0	0	0	0	0	0	0	0	0	0	0	0	0	0	1	0	1
Electron donor|As3+	Arsenite oxidation	arsenite oxidase large	TIGR02693.hmm	TIGR02693	2	2	0	0	0	0	0	0	0	0	0	0	0	0	0	0	0	0	0	0	0	0	0	0	0	0	0	0	0	0	0	0	0	0	0	0	0	0	0	0	0	0	1	0	1
Electron acceptor|As5+	Arsenate reduction	arsC	TIGR00014.hmm	TIGR00014	98	96	0	0	0	0	1	1	1	1	1	1	1	0	1	1	1	0	0	0	1	0	1	0	0	0	1	0	0	1	1	0	1	0	1	0	1	0	0	1	1	0	0	1	0
Electron acceptor|As5+	Arsenate reduction	thioredoxin	TIGR02691.hmm	TIGR02691	25	25	0	0	0	0	0	0	0	0	0	0	0	1	0	0	0	0	0	0	0	0	0	0	0	0	0	0	0	1	0	0	0	0	0	1	0	0	1	0	0	0	0	0	0
Electron acceptor|As5+	Arsenate reduction	glutathione/glutaredoxin type	TIGR02689.hmm	TIGR02689	0	0	0	0	0	0	0	0	0	0	0	0	0	0	0	0	0	0	0	0	0	0	0	0	0	0	0	0	0	0	0	0	0	0	0	0	0	0	0	0	0	0	0	0	0
	Selenate reduction	ygfM	TIGR03312.hmm	TIGR03312	0	0	0	0	0	0	0	0	0	0	0	0	0	0	0	0	0	0	0	0	0	0	0	0	0	0	0	0	0	0	0	0	0	0	0	0	0	0	0	0	0	0	0	0	0
	Selenate reduction	molybdenum-binding subunit	TIGR03313.hmm	TIGR03313	3	3	0	0	0	0	0	0	0	0	0	0	0	0	0	0	0	0	0	0	0	0	0	0	0	0	0	0	0	0	0	0	0	0	0	0	0	0	0	0	0	0	1	0	0
	Selenate reduction	YgfK	TIGR03315.hmm	TIGR03315	3	3	0	0	0	0	0	0	0	0	0	0	0	0	0	0	0	0	0	0	0	0	0	0	0	0	0	0	0	0	0	0	0	0	0	0	0	0	0	0	1	0	0	0	0
	Nitrile hydratase	nthA	TIGR01323.hmm	TIGR01323	44	38	0	0	0	0	0	0	0	1	0	0	0	0	0	0	0	0	0	0	0	0	0	0	0	1	0	1	0	0	0	0	0	0	0	0	0	1	0	0	0	1	0	0	0
	Nitrile hydratase	nthB	TIGR03888.hmm	TIGR03888	23	21	0	0	0	0	0	0	0	1	0	0	0	0	0	0	0	0	0	0	0	0	0	0	0	0	0	1	0	0	0	0	0	0	0	0	0	0	0	0	0	1	0	0	0
Electron donor|Iron	Iron oxidation	MtrB	MtrB_TIGR03509.hmm	MtrB_TIGR03509	1	1	0	0	0	0	0	0	0	0	0	0	0	0	0	0	0	0	0	0	0	0	0	0	0	0	0	0	0	0	0	0	0	0	0	0	0	0	0	0	0	0	0	0	0
Electron donor|Iron	Iron oxidation	cyc1	Cyc1.hmm	Cyc1	65	51	0	0	1	0	0	1	0	1	1	0	0	0	0	2	0	0	0	0	1	0	1	0	0	1	0	0	0	0	1	0	1	0	1	0	0	0	0	1	0	0	0	0	0
Electron donor|Iron	Iron oxidation	cyc2 repCluster1	Cyc2_repCluster1.hmm	Cyc2_repCluster1	6	4	0	0	0	0	0	0	0	0	0	0	0	0	0	0	0	0	0	0	0	0	0	0	0	0	0	0	0	0	0	0	0	0	0	0	0	0	3	0	0	0	0	0	0
Electron donor|Iron	Iron oxidation	cyc2 repCluster2	Cyc2_repCluster2.hmm	Cyc2_repCluster2	6	4	0	0	0	0	0	0	0	0	0	0	0	0	0	0	0	0	0	0	0	0	0	0	0	0	0	0	0	0	0	0	0	0	0	0	0	0	3	0	0	0	0	0	0
Electron donor|Iron	Iron oxidation	cyc2 repCluster3	Cyc2_repCluster3.hmm	Cyc2_repCluster3	6	4	0	0	0	0	0	0	0	0	0	0	0	0	0	0	0	0	0	0	0	0	0	0	0	0	0	0	0	0	0	0	0	0	0	0	0	0	3	0	0	0	0	0	0
Electron donor|Iron	Iron oxidation	foxA	FoxA.hmm	FoxA	0	0	0	0	0	0	0	0	0	0	0	0	0	0	0	0	0	0	0	0	0	0	0	0	0	0	0	0	0	0	0	0	0	0	0	0	0	0	0	0	0	0	0	0	0
Electron donor|Iron	Iron oxidation	foxB	FoxB.hmm	FoxB	0	0	0	0	0	0	0	0	0	0	0	0	0	0	0	0	0	0	0	0	0	0	0	0	0	0	0	0	0	0	0	0	0	0	0	0	0	0	0	0	0	0	0	0	0
Electron donor|Iron	Iron oxidation	foxC	FoxC.hmm	FoxC	0	0	0	0	0	0	0	0	0	0	0	0	0	0	0	0	0	0	0	0	0	0	0	0	0	0	0	0	0	0	0	0	0	0	0	0	0	0	0	0	0	0	0	0	0
Electron donor|Iron	Iron oxidation	foxE	FoxE.hmm	FoxE	1	1	0	0	0	0	0	0	0	0	0	0	0	0	0	0	0	0	0	0	0	0	0	0	0	0	0	0	0	0	0	0	0	0	0	0	0	0	0	0	0	0	0	0	0
Electron donor|Iron	Iron oxidation	foxY	FoxY.hmm	FoxY	2	2	0	0	0	0	0	0	0	0	0	0	0	0	0	0	0	0	0	0	0	0	0	0	0	0	0	0	0	0	0	0	0	0	0	0	0	0	0	0	0	0	0	0	0
Electron donor|Iron	Iron oxidation	foxZ	FoxZ.hmm	FoxZ	18	17	1	0	1	0	0	0	0	0	0	0	0	0	0	0	0	0	0	0	0	0	1	0	0	0	0	0	0	0	0	0	1	0	0	0	0	0	0	0	0	0	0	0	0
Electron donor|Iron	Iron oxidation	mtoA	MtoA.hmm	MtoA	2	2	0	0	0	0	0	0	0	0	0	0	0	0	0	0	0	0	0	0	0	0	0	0	0	0	0	0	0	0	0	0	0	0	0	0	0	0	0	0	0	0	0	0	0
Electron donor|Iron	Iron oxidation	sulfocyanin	Sulfocyanin.hmm	Sulfocyanin	2	2	0	0	0	0	0	0	0	0	0	0	0	0	0	0	0	0	0	0	0	0	0	0	0	0	0	0	0	0	0	0	0	0	0	0	0	0	0	0	0	0	0	0	0
Electron donor|manganese	manganese oxidation	manganese oxidase	Manganese_oxidase_K06324.hmm	Manganese_oxidase_K06324	0	0	0	0	0	0	0	0	0	0	0	0	0	0	0	0	0	0	0	0	0	0	0	0	0	0	0	0	0	0	0	0	0	0	0	0	0	0	0	0	0	0	0	0	0
Electron donor|manganese	manganese oxidation	manganese oxidase	Manganese_oxidase_K22348.hmm	Manganese_oxidase_K22348	18	17	0	0	0	0	0	0	0	1	0	0	2	0	0	0	0	0	0	0	0	0	0	0	0	0	0	0	0	0	0	0	0	0	0	0	0	0	0	0	0	0	0	0	0
Electron donor|manganese	manganese oxidation	manganese oxidase	Manganese_oxidase_K22349.hmm	Manganese_oxidase_K22349	7	6	0	1	0	0	0	0	0	0	0	0	0	0	0	0	0	0	0	0	0	0	0	0	0	0	1	0	0	0	0	0	0	0	0	0	0	0	2	0	0	0	0	0	0
Electron donor|manganese	manganese oxidation	manganese oxidase	Manganese_oxidase_K22350.hmm	Manganese_oxidase_K22350	0	0	0	0	0	0	0	0	0	0	0	0	0	0	0	0	0	0	0	0	0	0	0	0	0	0	0	0	0	0	0	0	0	0	0	0	0	0	0	0	0	0	0	0	0
	Function	Subfunction		Gene name	0	206
	Alkane degradation	Alkane degradation, anaerobic		assA (alkylsuccinate_synthase)	0	0	0	0	0	0	0	0	0	0	0	0	0	0	0	0	0	0	0	0	0	0	0	0	0	0	0	0	0	0	0	0	0	0	0	0	0	0	0	0	0	0	0	0	0
	Alkane degradation	Alkane degradation, anaerobic		masD (methyl_alkyl_succinate_synthase)	0	0	0	0	0	0	0	0	0	0	0	0	0	0	0	0	0	0	0	0	0	0	0	0	0	0	0	0	0	0	0	0	0	0	0	0	0	0	0	0	0	0	0	0	0
	Fermentation	lactic acid fermentation		lactate_dehydrogenase	0	0	0	0	0	0	0	0	0	0	0	0	0	0	0	0	0	0	0	0	0	0	0	0	0	0	0	0	0	0	0	0	0	0	0	0	0	0	0	0	0	0	0	0	0
	Fermentation	acetate fermentation		phosphate_acetyltransferase	76	52	0	1	0	1	1	0	1	0	3	1	1	1	0	0	1	1	0	0	0	0	0	0	0	1	0	0	1	0	2	2	0	0	0	0	0	0	0	0	1	1	0	0	0
	Fermentation	acetate fermentation		acetate_kinase	16	14	0	0	0	0	0	0	0	0	0	0	0	0	0	0	0	0	1	0	0	0	0	0	0	0	0	0	0	0	0	0	0	0	0	0	0	0	0	0	0	0	0	0	0
	Fermentation	acetate fermentation		acetyl-CoA_synthetase	7	6	0	0	0	0	0	0	0	0	0	0	1	0	0	0	0	0	0	0	0	0	0	0	0	0	0	0	1	0	1	0	0	0	0	0	0	0	0	0	0	0	0	0	0
	Fermentation	alcohol fermentation		aldehyde_dehydrogenase	164	133	1	0	0	1	1	1	0	1	1	0	1	1	0	1	0	1	1	1	2	1	2	0	0	1	1	0	1	0	1	1	1	0	0	1	0	1	1	1	0	1	1	1	1
	Fermentation	alcohol fermentation		alcohol_dehydrogenase	914	167	3	0	9	4	1	2	1	9	18	1	10	8	0	3	0	2	3	1	2	4	7	0	0	5	3	5	2	0	8	0	8	0	1	1	0	1	1	6	1	8	5	0	5
	Function	Gene name	Substrate	Target ID
	Toluene degradation, toluene => benzoate	tmoABCDEF	Toluene	KEGG.B01	32	8	0	0	0	0	0	0	0	0	0	0	0	0	0	0	0	0	0	0	0	0	0	0	0	0	0	0	0	0	0	0	0	0	0	0	0	0	0	0	0	4	0	0	0
	Xylene degradation, xylene => methylbenzoate	xylAM	Xylene	KEGG.B02	0	0	0	0	0	0	0	0	0	0	0	0	0	0	0	0	0	0	0	0	0	0	0	0	0	0	0	0	0	0	0	0	0	0	0	0	0	0	0	0	0	0	0	0	0
	Cymene degradation, p-cymene => p-cumate	cymAab	Cymene	KEGG.B03	0	0	0	0	0	0	0	0	0	0	0	0	0	0	0	0	0	0	0	0	0	0	0	0	0	0	0	0	0	0	0	0	0	0	0	0	0	0	0	0	0	0	0	0	0
	Benzene/toluene degradation, benzene => catechol / toluene => 3-methylcatechol	todABC	Benzene/Toluene	KEGG.B04	0	0	0	0	0	0	0	0	0	0	0	0	0	0	0	0	0	0	0	0	0	0	0	0	0	0	0	0	0	0	0	0	0	0	0	0	0	0	0	0	0	0	0	0	0
	Benzene degradation, benzene => catechol	dmpKLMNOP	Benzene	KEGG.B05	45	5	0	0	0	0	0	0	0	0	0	0	0	0	0	0	0	0	0	0	0	0	0	0	0	0	0	0	0	0	0	0	0	0	0	0	0	0	0	0	0	0	0	0	0
	Benzoate degradation, benzoate => catechol / methylbenzoate => methylcatechol	benABC	Benzoate	KEGG.B06	21	10	0	0	0	0	0	0	0	0	0	0	0	0	0	0	0	0	0	0	0	0	0	0	0	0	0	0	0	0	0	0	0	0	0	0	0	0	0	0	0	0	0	0	0
	Catechol ortho-cleavage, catechol => 3-oxoadipate	catABC	Catechol	KEGG.B07	41	29	0	0	0	0	1	0	0	0	0	0	0	1	0	0	0	0	0	0	0	2	0	0	0	0	0	0	0	2	0	0	0	0	0	0	0	0	0	0	0	0	0	0	0
	Catechol meta-cleavage, catechol => acetyl-CoA / 4-methylcatechol => propanoyl-CoA	dmpBC	Catechol	KEGG.B08	60	48	0	1	0	1	0	0	0	0	0	0	0	0	1	0	0	0	0	0	0	0	0	0	1	0	0	0	0	0	0	0	0	1	0	1	0	0	0	0	0	0	0	1	0
	Cumate degradation, p-cumate => 2-oxopent-4-enoate + 2-methylpropanoate	cmtAabcd	Cumate	KEGG.B09	0	0	0	0	0	0	0	0	0	0	0	0	0	0	0	0	0	0	0	0	0	0	0	0	0	0	0	0	0	0	0	0	0	0	0	0	0	0	0	0	0	0	0	0	0
	Biphenyl degradation, biphenyl => 2-oxopent-4-enoate + benzoate	bphAabcd	Biphenyl	KEGG.B10	0	0	0	0	0	0	0	0	0	0	0	0	0	0	0	0	0	0	0	0	0	0	0	0	0	0	0	0	0	0	0	0	0	0	0	0	0	0	0	0	0	0	0	0	0
	Carbazole degradation, carbazole => 2-oxopent-4-enoate + anthranilate	carAacd	Carbazole	KEGG.B11	1	1	0	0	0	0	0	0	0	0	0	0	0	0	0	0	0	0	0	0	0	0	0	0	0	0	0	0	0	0	0	0	0	0	0	0	0	0	0	0	0	0	0	0	0
	Toluene degradation, anaerobic, toluene => benzoyl-CoA	bss	Toluene, anaerobic	KEGG.B12	0	0	0	0	0	0	0	0	0	0	0	0	0	0	0	0	0	0	0	0	0	0	0	0	0	0	0	0	0	0	0	0	0	0	0	0	0	0	0	0	0	0	0	0	0
	Benzoyl-CoA degradation, benzoyl-CoA => 3-hydroxypimeloyl-CoA	bcrABCD	Benzoyl-CoA	KEGG.B13	0	0	0	0	0	0	0	0	0	0	0	0	0	0	0	0	0	0	0	0	0	0	0	0	0	0	0	0	0	0	0	0	0	0	0	0	0	0	0	0	0	0	0	0	0
	Benzoate degradation, cyclohexanecarboxylic acid => pimeloyl-CoA	badKHI	Cyclohexanecarboxylic acid	KEGG.B14	28	23	0	0	0	0	0	0	0	1	0	0	0	0	0	0	0	0	0	0	0	0	1	0	0	0	0	0	0	0	0	0	0	0	0	0	0	0	0	0	0	0	0	0	0
	Naphthalene degradation, naphthalene => salicylate	nahAabcd	Naphthalene	KEGG.B15	0	0	0	0	0	0	0	0	0	0	0	0	0	0	0	0	0	0	0	0	0	0	0	0	0	0	0	0	0	0	0	0	0	0	0	0	0	0	0	0	0	0	0	0	0
	Terephthalate degradation, terephthalate => 3,4-dihydroxybenzoate	tphA123	Terephthalate	KEGG.B16	0	0	0	0	0	0	0	0	0	0	0	0	0	0	0	0	0	0	0	0	0	0	0	0	0	0	0	0	0	0	0	0	0	0	0	0	0	0	0	0	0	0	0	0	0
	Phthalate degradation, phthalate => protocatechuate	pht23/phtAabcd	Phthalate	KEGG.B17	24	17	0	0	0	0	0	0	0	0	0	0	0	0	0	0	0	0	0	0	0	0	0	0	0	0	0	0	0	0	0	0	0	0	0	0	0	2	0	0	0	0	0	0	0
	Ethylbenzene degradation, anaerobic, ethylbenzene => benzoyl-CoA	ebdABC	Ethylbenzene	KEGG.B18	0	0	0	0	0	0	0	0	0	0	0	0	0	0	0	0	0	0	0	0	0	0	0	0	0	0	0	0	0	0	0	0	0	0	0	0	0	0	0	0	0	0	0	0	0
	2-Methylnaphthalene degradation, anaerobic, 2-methylnaphthalene => 2-naphthoyl-CoA	nmsABC	2-Methylnaphthalene	KEGG.B19	0	0	0	0	0	0	0	0	0	0	0	0	0	0	0	0	0	0	0	0	0	0	0	0	0	0	0	0	0	0	0	0	0	0	0	0	0	0	0	0	0	0	0	0	0
	long-chain acyl-CoA synthetase (C6+)	ACSL	Long-chain fatty acid, C6+	KEGG.B20	259	146	1	0	2	0	1	0	0	1	1	0	0	3	1	2	1	2	1	0	2	1	2	0	1	2	1	0	1	0	1	1	3	1	1	1	1	0	1	1	1	1	2	1	1
	medium-chain acyl-CoA synthetase (C4-C11)	ACSM	Medium-chain fatty acid, C4-C11	KEGG.B21	1	1	0	0	0	0	0	0	0	0	0	0	0	0	0	0	0	0	0	0	0	0	0	0	0	0	0	0	0	0	0	0	0	0	0	0	0	0	0	0	0	0	0	0	0
	acyl-CoA synthetase (C1-C4)	acs	Short-chain fatty acid, C1-C4	KEGG.B22	209	156	1	2	0	1	1	1	1	1	1	0	1	2	1	1	0	1	1	1	1	2	3	0	0	2	2	0	1	0	1	1	1	1	0	1	1	2	3	1	1	1	1	1	1
	aerobic alkane oxidation	alkM	Alkane, aerobic	KEGG.B23	42	34	0	0	1	1	0	0	0	0	3	0	0	0	1	0	2	0	0	0	0	0	0	0	0	0	0	0	0	0	0	0	0	0	0	0	0	0	0	0	0	0	0	1	0
	Mono-/di-/trimethylamine utilization	mtbABC, mtmBC, mttBC	Mono-/di-/trimethylamines	KEGG.C01	134	41	1	0	2	0	1	0	0	5	0	0	0	0	0	0	4	0	0	0	3	0	5	0	0	4	0	4	0	0	0	0	6	0	0	0	0	0	0	0	0	0	4	0	3
	Methylamine oxidation	mauAB	Methylamine	KEGG.C02	27	12	0	0	0	0	0	0	0	4	0	0	0	0	0	0	0	0	2	0	0	0	0	0	0	0	2	0	0	0	0	0	0	0	0	0	0	0	0	0	0	2	0	0	0
	Methanethiol utilization	mtsAB	Methanethiol	KEGG.C03	0	0	0	0	0	0	0	0	0	0	0	0	0	0	0	0	0	0	0	0	0	0	0	0	0	0	0	0	0	0	0	0	0	0	0	0	0	0	0	0	0	0	0	0	0
		dbCAN2 database		dbCAN2 ID
		Glycoside Hydrolases (GHs)		GH1	9	8	0	0	0	0	0	0	0	0	0	0	0	0	0	0	0	0	0	0	0	0	0	0	0	0	0	0	0	0	0	0	0	0	0	0	0	0	0	0	0	0	0	0	0
		Glycoside Hydrolases (GHs)		GH10	7	7	0	0	0	0	0	0	0	0	0	0	0	1	0	0	0	0	0	0	0	1	0	0	0	0	0	0	0	0	0	0	0	0	0	0	0	0	0	0	0	0	0	0	0
		Glycoside Hydrolases (GHs)		GH100	1	1	0	0	0	0	0	0	0	0	0	0	0	0	0	0	0	0	0	0	0	0	0	0	0	0	0	0	0	0	0	0	0	0	0	0	0	0	0	0	0	0	0	0	0
		Glycoside Hydrolases (GHs)		GH102	22	22	0	0	0	0	1	0	1	0	0	0	1	0	0	0	0	0	0	0	0	0	0	0	0	0	1	0	1	0	0	0	0	0	0	0	1	0	0	0	1	0	0	0	0
		Glycoside Hydrolases (GHs)		GH103	84	72	1	0	0	0	0	1	0	1	1	0	1	0	0	2	0	0	0	0	1	1	1	0	0	0	0	0	1	0	1	0	2	0	1	0	0	0	1	1	0	1	0	0	0
		Glycoside Hydrolases (GHs)		GH104	0	0	0	0	0	0	0	0	0	0	0	0	0	0	0	0	0	0	0	0	0	0	0	0	0	0	0	0	0	0	0	0	0	0	0	0	0	0	0	0	0	0	0	0	0
		Glycoside Hydrolases (GHs)		GH105	15	15	0	0	0	0	0	0	0	0	0	0	0	0	0	0	0	0	0	1	0	0	0	0	0	0	0	0	0	0	0	0	0	0	0	0	0	1	0	0	0	1	0	0	0
		Glycoside Hydrolases (GHs)		GH106	2	2	0	0	0	0	0	0	0	0	0	0	0	0	0	0	0	0	0	0	0	1	0	0	0	0	0	0	0	0	0	0	0	0	0	0	0	0	0	0	0	0	0	0	0
		Glycoside Hydrolases (GHs)		GH108	3	2	0	0	0	0	0	0	0	0	0	0	0	0	0	0	0	0	0	0	0	0	0	0	0	0	0	0	0	0	0	0	0	0	0	0	0	0	0	0	0	0	0	0	0
		Glycoside Hydrolases (GHs)		GH109	1700	166	2	9	1	2	3	2	15	4	1	2	2	44	0	2	2	0	3	10	3	72	2	6	0	8	3	0	0	18	0	2	0	0	2	0	13	8	4	2	7	4	1	1	1
		Glycoside Hydrolases (GHs)		GH110	2	1	0	0	0	0	0	0	0	0	0	0	0	2	0	0	0	0	0	0	0	0	0	0	0	0	0	0	0	0	0	0	0	0	0	0	0	0	0	0	0	0	0	0	0
		Glycoside Hydrolases (GHs)		GH113	11	11	0	1	0	0	0	0	0	0	0	0	1	0	0	0	0	0	0	0	0	1	0	0	0	0	0	0	0	0	0	0	0	0	0	0	1	0	0	0	1	0	0	0	0
		Glycoside Hydrolases (GHs)		GH114	12	11	0	0	0	0	0	0	0	0	0	0	0	0	0	0	0	0	0	0	0	0	0	0	0	0	0	0	0	0	0	0	0	0	0	0	0	1	0	0	0	0	0	0	0
		Glycoside Hydrolases (GHs)		GH116	3	2	0	0	0	0	0	0	0	0	0	0	0	0	0	0	0	0	0	0	0	1	0	0	0	0	0	0	0	0	0	0	0	0	0	0	0	0	0	0	0	0	0	0	0
		Glycoside Hydrolases (GHs)		GH117	25	16	0	0	2	0	0	0	0	0	0	0	0	3	0	0	0	0	0	0	0	0	0	0	0	0	0	0	0	0	0	0	0	0	0	0	0	0	0	0	1	0	0	0	0
		Glycoside Hydrolases (GHs)		GH12	3	3	0	0	0	0	0	0	0	0	0	0	0	0	0	0	0	0	0	0	0	0	0	0	0	0	0	0	0	0	0	0	0	0	0	0	0	0	0	0	0	0	0	0	0
		Glycoside Hydrolases (GHs)		GH120	7	6	0	0	0	0	0	0	0	0	0	0	0	0	0	0	0	0	0	0	0	0	0	0	0	0	0	0	0	0	0	1	0	0	0	0	0	0	0	0	0	0	0	0	0
		Glycoside Hydrolases (GHs)		GH122	0	0	0	0	0	0	0	0	0	0	0	0	0	0	0	0	0	0	0	0	0	0	0	0	0	0	0	0	0	0	0	0	0	0	0	0	0	0	0	0	0	0	0	0	0
		Glycoside Hydrolases (GHs)		GH123	6	5	0	0	0	0	0	0	0	0	0	0	0	0	0	0	0	0	0	0	0	2	0	0	0	0	0	0	0	0	0	0	0	0	0	0	0	0	0	0	0	0	0	0	0
		Glycoside Hydrolases (GHs)		GH125	1	1	0	0	0	0	0	0	0	0	0	0	0	0	0	0	0	0	0	0	0	0	0	0	0	0	0	0	0	0	0	0	0	0	0	0	0	0	0	0	0	0	0	0	0
		Glycoside Hydrolases (GHs)		GH127	7	7	0	0	0	0	0	0	0	0	0	0	0	0	0	0	0	0	0	0	0	0	0	0	0	0	0	0	0	0	0	0	0	0	0	0	0	0	0	0	1	0	0	0	0
		Glycoside Hydrolases (GHs)		GH128	0	0	0	0	0	0	0	0	0	0	0	0	0	0	0	0	0	0	0	0	0	0	0	0	0	0	0	0	0	0	0	0	0	0	0	0	0	0	0	0	0	0	0	0	0
		Glycoside Hydrolases (GHs)		GH129	1	1	0	0	0	0	0	0	1	0	0	0	0	0	0	0	0	0	0	0	0	0	0	0	0	0	0	0	0	0	0	0	0	0	0	0	0	0	0	0	0	0	0	0	0
		Glycoside Hydrolases (GHs)		GH13	26	23	0	0	0	2	0	0	0	0	0	0	0	0	0	0	0	0	0	0	0	1	0	0	0	0	0	0	0	1	0	0	0	0	0	0	0	0	0	0	0	0	0	1	0
		Glycoside Hydrolases (GHs)		GH130	34	16	0	0	0	0	0	0	0	0	0	0	0	2	0	0	0	0	0	0	0	0	0	1	0	0	0	0	0	0	0	0	0	0	0	0	0	0	0	0	0	0	0	0	0
		Glycoside Hydrolases (GHs)		GH133	8	8	0	0	0	0	0	0	0	0	0	0	0	0	0	0	0	0	0	0	0	1	0	0	0	0	0	0	0	1	0	0	0	0	0	0	1	0	0	0	0	0	0	0	0
		Glycoside Hydrolases (GHs)		GH134	1	1	0	0	0	0	0	0	0	0	0	0	0	0	0	0	0	0	0	0	0	0	0	0	0	0	0	0	0	0	0	0	0	0	0	0	0	0	1	0	0	0	0	0	0
		Glycoside Hydrolases (GHs)		GH135	1	1	0	0	0	0	0	0	0	0	0	0	0	0	0	0	0	0	0	0	0	0	0	0	0	0	0	0	0	0	0	0	0	0	0	0	0	0	0	0	0	0	0	0	0
		Glycoside Hydrolases (GHs)		GH136	2	2	0	0	0	0	0	0	0	0	0	0	0	0	0	0	0	0	0	0	0	0	0	0	0	0	0	0	0	0	0	0	0	0	0	0	0	0	0	0	0	0	0	0	0
		Glycoside Hydrolases (GHs)		GH137	9	6	0	0	0	0	0	0	0	0	0	0	0	1	0	0	0	0	0	0	0	0	0	0	0	0	0	0	0	0	0	0	0	0	0	0	0	0	0	0	0	0	0	0	0
		Glycoside Hydrolases (GHs)		GH139	5	5	0	0	0	0	0	0	0	0	0	0	0	0	0	0	0	0	0	0	0	0	0	0	0	0	0	0	0	0	0	0	0	0	0	0	0	0	0	0	0	0	0	0	0
		Glycoside Hydrolases (GHs)		GH13_10	5	5	0	0	0	0	0	0	0	0	0	0	0	0	0	0	0	0	0	0	0	0	0	0	0	0	0	0	0	0	0	0	0	0	0	0	1	0	0	0	1	0	0	0	0
		Glycoside Hydrolases (GHs)		GH13_11	15	14	0	0	0	0	0	0	0	0	0	0	0	0	0	0	0	0	0	0	0	0	0	0	0	1	0	0	0	0	0	0	0	0	0	0	0	0	0	0	0	0	0	0	0
		Glycoside Hydrolases (GHs)		GH13_13	2	2	0	0	0	0	0	0	0	0	0	0	0	0	0	0	0	0	0	0	0	0	0	0	0	0	0	0	0	0	0	0	0	0	0	0	0	0	0	0	0	0	0	0	0
		Glycoside Hydrolases (GHs)		GH13_16	0	0	0	0	0	0	0	0	0	0	0	0	0	0	0	0	0	0	0	0	0	0	0	0	0	0	0	0	0	0	0	0	0	0	0	0	0	0	0	0	0	0	0	0	0
		Glycoside Hydrolases (GHs)		GH13_18	5	5	0	0	0	0	0	0	0	0	0	0	0	1	0	0	0	0	0	0	0	0	0	0	0	0	0	1	0	0	0	0	0	0	0	0	0	0	0	0	0	0	0	0	0
		Glycoside Hydrolases (GHs)		GH13_19	2	2	0	0	0	0	0	0	0	0	0	0	0	0	0	0	0	0	0	0	0	0	0	0	0	0	0	0	0	0	0	0	0	0	0	0	0	0	0	0	0	0	0	0	0
		Glycoside Hydrolases (GHs)		GH13_20	5	4	0	0	0	0	0	0	0	0	0	0	0	1	0	0	0	0	0	0	0	0	0	0	0	0	0	0	0	0	0	0	0	0	0	0	0	0	0	0	0	0	0	0	0
		Glycoside Hydrolases (GHs)		GH13_23	9	9	0	0	0	0	0	1	0	0	0	0	0	0	0	0	0	0	0	0	0	0	0	0	0	1	0	0	0	0	0	0	0	0	0	0	0	0	0	0	0	0	0	0	0
		Glycoside Hydrolases (GHs)		GH13_24	2	2	0	0	0	0	0	0	0	0	0	0	0	0	0	0	0	0	0	0	0	0	0	0	0	0	0	0	0	0	0	0	0	0	0	0	0	0	0	0	0	0	0	0	0
		Glycoside Hydrolases (GHs)		GH13_26	6	3	0	0	0	0	0	0	0	0	0	0	0	0	0	0	0	0	0	0	0	0	0	0	0	0	0	0	0	0	0	0	0	0	0	0	0	0	0	0	0	0	0	0	0
		Glycoside Hydrolases (GHs)		GH13_3	1	1	0	0	0	0	0	0	0	0	0	0	0	0	0	0	0	0	0	0	0	0	0	0	0	0	0	0	0	0	0	0	0	0	0	0	0	0	0	0	0	0	0	0	0
		Glycoside Hydrolases (GHs)		GH13_31	1	1	0	0	0	0	0	0	0	0	0	0	0	0	0	0	0	0	0	0	0	0	0	0	0	0	0	0	0	0	0	0	0	0	0	0	0	0	0	0	0	0	0	0	0
		Glycoside Hydrolases (GHs)		GH13_36	1	1	0	0	0	0	0	0	0	0	0	0	0	0	0	0	0	0	0	0	0	0	0	0	0	0	0	0	0	0	0	0	0	0	0	0	0	0	0	0	0	0	0	0	0
		Glycoside Hydrolases (GHs)		GH13_4	1	1	0	0	0	0	0	0	0	0	0	0	0	0	0	0	0	0	0	0	0	0	0	0	0	0	0	0	0	0	0	0	0	0	0	0	0	0	0	0	0	0	0	0	0
		Glycoside Hydrolases (GHs)		GH13_6	1	1	0	0	0	0	0	0	0	0	0	0	0	0	0	0	0	0	0	0	0	1	0	0	0	0	0	0	0	0	0	0	0	0	0	0	0	0	0	0	0	0	0	0	0
		Glycoside Hydrolases (GHs)		GH13_7	1	1	0	0	0	0	0	0	0	0	0	0	0	0	0	0	0	0	0	0	0	0	0	0	0	0	0	0	0	0	0	0	0	0	0	0	0	0	0	0	0	0	0	0	0
		Glycoside Hydrolases (GHs)		GH13_9	22	22	0	0	0	0	1	0	0	0	0	0	0	1	0	0	0	0	0	0	0	1	0	0	0	1	0	0	0	1	0	0	0	0	0	0	0	0	0	0	0	0	0	0	0
		Glycoside Hydrolases (GHs)		GH14	1	1	0	0	0	0	0	0	0	0	0	0	0	0	0	0	0	0	0	0	0	0	0	0	0	0	0	0	0	0	0	0	0	0	0	0	0	0	0	0	0	0	0	0	0
		Glycoside Hydrolases (GHs)		GH140	10	9	0	0	0	0	0	0	0	0	0	0	0	0	0	0	0	0	0	0	0	1	0	1	0	0	0	0	0	0	0	0	0	0	0	0	1	0	0	0	0	0	0	0	0
		Glycoside Hydrolases (GHs)		GH141	9	6	0	0	0	0	0	0	0	0	0	0	0	1	0	0	0	0	0	0	0	0	0	0	0	0	0	0	0	0	0	0	0	0	0	0	0	0	0	0	0	0	0	0	0
		Glycoside Hydrolases (GHs)		GH142	4	4	0	0	0	0	0	0	0	0	0	0	0	0	0	0	0	0	0	0	0	0	0	0	0	0	0	0	0	0	0	0	0	0	0	0	0	0	0	0	0	0	0	0	0
		Glycoside Hydrolases (GHs)		GH144	4	3	0	0	0	0	0	0	0	0	0	0	0	1	0	0	0	0	0	0	0	0	0	0	0	0	0	0	0	0	0	0	0	0	0	0	0	0	0	0	0	0	0	0	0
		Glycoside Hydrolases (GHs)		GH145	11	7	0	0	0	0	0	0	0	0	0	0	0	0	0	0	0	0	0	0	0	1	0	0	0	0	0	0	0	0	0	0	0	0	0	0	0	0	1	0	0	0	0	0	0
		Glycoside Hydrolases (GHs)		GH146	1	1	0	0	0	0	0	0	0	0	0	0	0	0	0	0	0	0	0	0	0	0	0	0	0	0	0	0	0	0	0	0	0	0	0	0	0	0	0	0	0	0	0	0	0
		Glycoside Hydrolases (GHs)		GH148	4	2	0	0	0	0	0	0	0	0	0	0	0	0	0	0	0	0	0	0	0	0	0	0	0	0	0	0	0	0	0	0	0	0	0	0	0	0	0	0	0	0	0	0	0
		Glycoside Hydrolases (GHs)		GH149	2	2	0	0	1	0	0	0	0	0	0	0	0	0	0	0	0	0	0	0	0	0	0	0	0	0	0	0	0	0	0	0	0	0	0	0	0	0	0	0	0	0	0	0	0
		Glycoside Hydrolases (GHs)		GH15	24	19	0	0	0	0	0	0	0	0	0	0	1	0	0	0	0	0	0	0	0	0	0	0	0	0	0	1	0	0	0	0	0	0	0	0	0	1	0	0	1	0	1	0	0
		Glycoside Hydrolases (GHs)		GH151	15	13	0	0	0	0	0	0	0	0	0	0	0	1	0	0	0	0	0	0	0	1	0	0	0	0	0	0	0	0	0	0	0	0	0	0	0	0	0	0	0	0	0	0	0
		Glycoside Hydrolases (GHs)		GH153	1	1	0	0	0	0	0	0	0	0	0	0	0	0	0	0	0	0	0	0	0	0	0	0	0	0	0	0	0	0	0	0	0	0	0	0	0	0	0	0	0	0	0	0	0
		Glycoside Hydrolases (GHs)		GH16	25	20	0	0	2	1	0	0	0	0	0	0	0	0	0	0	0	0	0	0	0	0	0	0	0	0	0	0	0	1	0	0	0	0	0	0	0	0	0	0	0	0	0	0	0
		Glycoside Hydrolases (GHs)		GH17	2	2	0	0	1	0	0	0	0	0	0	0	0	0	0	0	0	0	0	0	0	0	0	0	0	0	0	0	0	0	0	0	0	0	0	0	0	0	0	0	0	0	0	0	0
		Glycoside Hydrolases (GHs)		GH18	17	15	0	0	0	0	0	0	0	0	0	0	0	0	0	0	1	0	0	0	0	1	0	0	0	0	0	0	0	0	0	0	0	0	0	0	0	0	0	0	0	0	0	0	0
		Glycoside Hydrolases (GHs)		GH19	1	1	0	0	0	0	0	0	0	0	0	0	0	0	0	0	0	0	0	0	0	0	0	0	0	0	0	0	0	0	0	0	0	0	0	0	0	0	0	0	0	0	0	0	0
		Glycoside Hydrolases (GHs)		GH2	53	41	0	0	0	1	0	0	0	2	0	0	0	1	0	0	0	0	1	1	0	0	0	0	0	1	0	1	0	0	0	0	0	0	0	0	0	0	0	0	0	0	1	0	1
		Glycoside Hydrolases (GHs)		GH20	29	27	0	0	0	1	0	0	1	1	0	0	0	0	0	0	1	0	1	0	0	0	0	0	0	0	0	0	0	0	0	0	0	0	0	0	1	0	0	0	1	0	0	0	0
		Glycoside Hydrolases (GHs)		GH23	353	140	1	0	3	1	1	3	1	4	6	3	0	0	0	2	4	1	5	0	0	1	0	0	0	5	5	0	4	1	3	1	2	0	0	0	1	0	5	2	1	3	0	0	1
		Glycoside Hydrolases (GHs)		GH24	7	6	0	0	0	1	0	0	1	0	0	0	1	0	0	0	0	0	0	0	0	0	0	0	0	0	0	0	0	0	0	1	0	0	0	0	0	0	0	0	0	0	0	0	0
		Glycoside Hydrolases (GHs)		GH25	3	3	0	0	0	0	0	0	0	0	0	0	0	0	0	0	0	0	0	0	0	0	0	0	0	0	0	0	0	0	0	0	0	0	0	0	0	0	0	0	0	0	0	0	0
		Glycoside Hydrolases (GHs)		GH26	1	1	0	0	0	0	0	0	0	0	0	0	0	0	0	0	0	0	0	0	0	1	0	0	0	0	0	0	0	0	0	0	0	0	0	0	0	0	0	0	0	0	0	0	0
		Glycoside Hydrolases (GHs)		GH28	23	18	0	0	0	0	0	0	0	0	0	0	0	0	0	0	0	0	0	0	0	0	0	0	0	0	0	0	0	0	0	0	0	0	0	0	0	0	0	0	0	1	0	0	0
		Glycoside Hydrolases (GHs)		GH29	24	21	0	1	1	0	0	0	0	0	0	0	0	0	0	0	0	0	0	0	0	3	0	0	0	0	0	0	0	0	0	0	0	0	0	0	0	0	0	0	0	0	0	0	0
		Glycoside Hydrolases (GHs)		GH3	124	99	1	0	1	1	0	1	0	2	1	0	1	0	0	1	2	1	1	0	2	1	0	0	0	0	2	1	1	0	0	0	0	0	0	0	0	0	1	1	0	1	2	0	2
		Glycoside Hydrolases (GHs)		GH30	2	1	0	0	0	0	0	0	0	0	0	0	0	0	0	0	0	0	0	0	0	0	0	0	0	0	0	0	0	0	0	0	0	0	0	0	0	0	0	0	0	0	0	0	0
		Glycoside Hydrolases (GHs)		GH31	6	5	0	0	0	0	0	0	0	0	0	0	0	0	0	0	0	0	0	0	0	0	0	0	0	0	0	0	0	0	0	0	0	0	0	0	0	0	0	0	0	0	0	0	0
		Glycoside Hydrolases (GHs)		GH32	57	18	0	0	0	0	0	0	0	0	0	0	0	1	0	0	0	0	0	0	0	2	0	1	0	0	0	0	0	0	0	0	0	0	0	0	0	0	0	0	0	0	0	0	0
		Glycoside Hydrolases (GHs)		GH33	294	84	0	1	0	2	0	0	3	0	1	1	0	27	2	0	2	0	0	0	0	9	0	4	1	0	1	0	0	7	0	0	0	2	0	4	1	1	0	3	0	0	0	3	0
		Glycoside Hydrolases (GHs)		GH36	4	3	0	0	1	0	0	0	0	0	0	0	0	0	0	0	2	0	0	0	0	0	0	0	0	0	0	0	0	0	0	0	0	0	0	0	0	0	0	0	0	0	0	0	0
		Glycoside Hydrolases (GHs)		GH37	4	3	0	0	0	0	0	0	0	0	0	0	0	0	0	0	0	0	0	0	0	0	0	0	0	0	0	0	0	0	0	0	0	0	0	0	0	0	0	0	0	0	0	0	0
		Glycoside Hydrolases (GHs)		GH38	9	8	0	0	0	0	0	0	0	0	0	0	0	0	1	0	1	0	0	0	0	0	0	0	0	0	0	0	0	0	0	0	0	0	0	0	0	0	0	0	0	0	0	0	0
		Glycoside Hydrolases (GHs)		GH39	8	8	0	0	0	0	0	0	0	0	0	0	0	0	0	0	0	0	0	0	0	0	0	0	0	0	1	0	0	0	0	0	0	0	0	0	0	0	0	0	0	0	1	1	1
		Glycoside Hydrolases (GHs)		GH4	38	28	0	0	0	0	0	0	0	0	0	0	0	0	0	0	2	0	1	1	0	5	0	1	0	1	0	0	1	0	0	0	0	0	0	0	0	0	0	0	0	0	0	0	1
		Glycoside Hydrolases (GHs)		GH42	17	14	0	0	1	0	0	0	0	0	0	0	0	0	0	0	0	0	0	0	0	1	0	0	0	0	0	0	0	0	0	0	0	0	0	0	0	0	0	0	0	0	0	0	0
		Glycoside Hydrolases (GHs)		GH43	3	3	0	0	0	0	0	0	0	0	0	0	0	1	0	0	0	0	0	0	0	0	0	0	0	0	0	0	0	0	0	0	0	0	0	0	0	0	0	0	0	0	0	0	0
		Glycoside Hydrolases (GHs)		GH43_10	1	1	0	0	0	0	0	0	0	0	0	0	0	0	0	0	0	0	0	0	0	0	0	0	0	0	0	0	0	0	0	0	0	0	0	0	0	0	0	0	0	0	0	0	0
		Glycoside Hydrolases (GHs)		GH43_12	0	0	0	0	0	0	0	0	0	0	0	0	0	0	0	0	0	0	0	0	0	0	0	0	0	0	0	0	0	0	0	0	0	0	0	0	0	0	0	0	0	0	0	0	0
		Glycoside Hydrolases (GHs)		GH43_18	1	1	0	0	0	0	0	0	0	0	0	0	0	0	0	0	0	0	0	0	0	0	0	0	0	0	0	0	0	0	0	0	0	0	0	0	0	0	0	0	0	0	0	0	0
		Glycoside Hydrolases (GHs)		GH43_2	1	1	0	0	0	0	0	0	0	0	0	0	0	0	0	0	0	0	0	0	0	0	0	0	0	0	0	0	0	0	0	0	0	0	0	0	0	0	0	0	0	0	0	0	0
		Glycoside Hydrolases (GHs)		GH43_23	1	1	0	0	0	0	0	0	0	0	0	0	0	0	0	0	0	0	0	0	0	0	0	0	0	0	0	0	0	0	0	0	0	0	1	0	0	0	0	0	0	0	0	0	0
		Glycoside Hydrolases (GHs)		GH43_30	1	1	0	0	0	0	0	0	0	0	0	0	0	0	0	0	0	0	0	0	0	0	0	0	0	0	0	0	0	0	0	0	0	0	0	0	0	0	0	0	0	0	0	0	1
		Glycoside Hydrolases (GHs)		GH43_33	1	1	0	0	0	0	0	0	0	0	0	0	0	1	0	0	0	0	0	0	0	0	0	0	0	0	0	0	0	0	0	0	0	0	0	0	0	0	0	0	0	0	0	0	0
		Glycoside Hydrolases (GHs)		GH43_34	1	1	0	0	0	0	0	0	0	0	0	0	0	0	0	0	0	0	0	0	0	0	0	0	0	0	0	0	0	0	0	0	0	0	0	0	0	0	0	0	0	0	0	0	0
		Glycoside Hydrolases (GHs)		GH43_5	3	3	0	0	0	0	0	0	0	0	0	0	0	0	0	0	0	0	0	0	0	0	0	0	0	0	0	0	0	0	0	0	0	0	0	0	0	0	0	0	0	0	0	0	0
		Glycoside Hydrolases (GHs)		GH43_9	0	0	0	0	0	0	0	0	0	0	0	0	0	0	0	0	0	0	0	0	0	0	0	0	0	0	0	0	0	0	0	0	0	0	0	0	0	0	0	0	0	0	0	0	0
		Glycoside Hydrolases (GHs)		GH44	0	0	0	0	0	0	0	0	0	0	0	0	0	0	0	0	0	0	0	0	0	0	0	0	0	0	0	0	0	0	0	0	0	0	0	0	0	0	0	0	0	0	0	0	0
		Glycoside Hydrolases (GHs)		GH46	3	3	0	0	0	0	0	0	0	0	0	0	0	0	0	0	0	0	0	0	0	0	0	0	0	0	0	0	0	0	0	0	0	0	0	0	0	0	0	0	0	0	0	0	0
		Glycoside Hydrolases (GHs)		GH49	1	1	0	0	0	0	0	0	0	0	0	0	0	0	0	0	0	0	0	0	0	0	0	0	0	0	1	0	0	0	0	0	0	0	0	0	0	0	0	0	0	0	0	0	0
		Glycoside Hydrolases (GHs)		GH5	17	13	0	0	1	0	0	0	0	0	0	0	0	0	0	0	0	0	0	0	0	3	0	0	0	0	0	0	0	0	0	0	0	0	0	0	0	0	0	0	0	0	0	0	0
		Glycoside Hydrolases (GHs)		GH50	6	5	0	0	0	0	0	0	0	0	0	0	0	0	0	0	0	0	0	0	0	0	0	0	0	0	0	0	0	0	0	0	0	0	0	0	0	0	0	0	0	0	0	0	0
		Glycoside Hydrolases (GHs)		GH51	9	9	0	0	0	0	0	0	0	0	0	1	0	0	0	0	0	0	0	0	0	0	0	1	0	0	0	1	0	0	0	0	0	0	0	0	0	0	0	0	0	0	0	0	0
		Glycoside Hydrolases (GHs)		GH53	1	1	0	0	0	0	0	0	0	0	0	0	0	0	0	0	0	0	0	0	0	0	0	0	0	0	0	0	0	0	0	0	0	0	0	0	0	0	0	0	0	0	0	0	0
		Glycoside Hydrolases (GHs)		GH56	1	1	0	0	0	0	0	0	0	0	0	0	0	0	0	0	0	0	0	0	0	0	0	0	0	0	0	0	0	0	0	0	0	0	0	0	0	0	0	0	0	0	0	0	0
		Glycoside Hydrolases (GHs)		GH57	13	13	0	0	0	0	0	0	0	0	0	0	0	1	0	0	0	0	0	0	0	0	0	0	0	0	0	0	0	0	0	0	0	0	0	0	1	0	0	0	0	0	0	0	0
		Glycoside Hydrolases (GHs)		GH59	1	1	0	0	0	0	0	0	0	0	0	0	0	0	0	0	0	0	0	0	0	0	0	0	0	0	0	0	0	0	0	0	0	0	0	0	0	0	0	0	0	0	0	0	0
		Glycoside Hydrolases (GHs)		GH5_13	7	7	0	0	0	0	0	1	0	0	0	0	0	0	0	0	1	0	1	0	0	0	0	0	0	0	0	0	0	0	0	0	0	0	0	0	0	0	0	0	0	0	0	0	0
		Glycoside Hydrolases (GHs)		GH5_19	0	0	0	0	0	0	0	0	0	0	0	0	0	0	0	0	0	0	0	0	0	0	0	0	0	0	0	0	0	0	0	0	0	0	0	0	0	0	0	0	0	0	0	0	0
		Glycoside Hydrolases (GHs)		GH5_21	0	0	0	0	0	0	0	0	0	0	0	0	0	0	0	0	0	0	0	0	0	0	0	0	0	0	0	0	0	0	0	0	0	0	0	0	0	0	0	0	0	0	0	0	0
		Glycoside Hydrolases (GHs)		GH5_22	1	1	0	0	0	0	0	0	0	0	0	0	0	0	0	0	0	0	0	0	0	0	0	0	0	0	0	0	0	0	0	0	0	0	0	0	0	0	0	0	0	0	0	0	0
		Glycoside Hydrolases (GHs)		GH5_25	4	4	0	0	0	0	0	0	0	0	0	0	1	0	0	0	0	0	0	0	0	0	0	0	0	0	0	0	0	0	0	0	0	0	0	0	0	0	0	0	0	0	0	0	0
		Glycoside Hydrolases (GHs)		GH5_28	1	1	0	0	0	0	0	0	0	0	0	0	0	0	0	0	0	0	0	0	0	0	0	0	0	0	0	0	0	0	0	0	0	0	0	0	1	0	0	0	0	0	0	0	0
		Glycoside Hydrolases (GHs)		GH5_34	2	2	0	0	0	0	0	0	0	0	0	0	0	1	0	0	0	0	0	0	0	0	0	0	0	0	0	0	0	0	0	0	0	0	0	0	0	0	0	0	0	0	0	0	0
		Glycoside Hydrolases (GHs)		GH5_36	0	0	0	0	0	0	0	0	0	0	0	0	0	0	0	0	0	0	0	0	0	0	0	0	0	0	0	0	0	0	0	0	0	0	0	0	0	0	0	0	0	0	0	0	0
		Glycoside Hydrolases (GHs)		GH5_46	4	4	0	0	0	0	0	0	0	0	0	0	0	0	0	0	0	0	0	0	0	0	0	0	0	0	0	0	0	0	0	0	0	0	0	0	0	0	0	0	0	0	0	0	0
		Glycoside Hydrolases (GHs)		GH5_48	2	2	0	0	0	0	0	0	0	0	0	0	0	0	0	0	0	0	0	0	0	0	0	0	0	0	0	0	0	0	0	0	0	0	0	0	0	0	0	0	0	0	0	0	0
		Glycoside Hydrolases (GHs)		GH5_5	9	6	0	0	0	0	0	0	2	0	0	0	0	0	0	0	0	0	0	0	0	0	0	0	0	0	0	0	0	0	0	0	0	0	0	0	2	0	0	0	2	0	0	0	0
		Glycoside Hydrolases (GHs)		GH5_7	2	2	0	0	0	0	0	0	0	0	0	0	0	0	0	0	0	0	0	0	0	0	0	0	0	0	0	0	0	0	0	0	0	0	0	0	0	0	0	0	0	0	0	0	0
		Glycoside Hydrolases (GHs)		GH62	1	1	0	0	0	0	0	0	0	0	0	0	0	0	0	0	0	0	0	0	0	0	0	0	0	0	0	0	0	0	0	0	0	0	0	0	0	0	0	0	0	0	0	0	0
		Glycoside Hydrolases (GHs)		GH63	16	16	0	0	0	0	0	0	0	0	0	0	0	1	0	0	0	0	0	0	0	0	0	0	0	0	0	0	1	0	0	1	0	0	0	0	0	0	0	0	0	0	1	0	1
		Glycoside Hydrolases (GHs)		GH65	2	2	0	0	0	1	0	0	0	0	0	0	0	0	0	0	0	0	0	0	0	0	0	0	0	0	0	0	0	0	0	0	0	0	0	0	0	0	0	0	0	0	0	0	0
		Glycoside Hydrolases (GHs)		GH66	0	0	0	0	0	0	0	0	0	0	0	0	0	0	0	0	0	0	0	0	0	0	0	0	0	0	0	0	0	0	0	0	0	0	0	0	0	0	0	0	0	0	0	0	0
		Glycoside Hydrolases (GHs)		GH67	2	2	0	0	0	0	0	0	0	0	0	0	0	0	0	0	0	0	0	0	0	0	0	0	0	0	0	0	0	0	0	0	0	0	0	0	0	0	0	0	0	0	0	0	0
		Glycoside Hydrolases (GHs)		GH68	0	0	0	0	0	0	0	0	0	0	0	0	0	0	0	0	0	0	0	0	0	0	0	0	0	0	0	0	0	0	0	0	0	0	0	0	0	0	0	0	0	0	0	0	0
		Glycoside Hydrolases (GHs)		GH73	50	45	0	0	1	0	0	0	0	2	1	1	0	0	0	1	0	0	0	0	0	0	0	0	0	0	0	0	0	0	1	1	1	0	1	0	0	0	0	1	0	1	0	0	0
		Glycoside Hydrolases (GHs)		GH74	683	109	0	2	0	1	2	0	18	1	0	4	0	1	1	0	1	0	2	0	0	1	3	3	1	0	2	1	0	0	1	0	0	0	0	1	11	9	3	0	0	3	0	0	0
		Glycoside Hydrolases (GHs)		GH75	1	1	0	0	0	0	0	0	0	0	0	0	0	0	0	0	0	0	0	0	0	0	0	0	0	0	0	0	0	0	0	0	0	0	0	0	0	0	0	0	0	0	0	0	0
		Glycoside Hydrolases (GHs)		GH76	36	33	0	0	0	1	0	0	0	0	0	0	0	0	0	0	0	0	0	0	0	2	0	0	0	0	0	0	0	1	0	0	0	0	0	0	0	1	1	0	0	0	0	0	0
		Glycoside Hydrolases (GHs)		GH77	21	21	0	0	0	0	1	0	0	0	0	0	0	0	0	0	0	0	0	0	0	0	0	0	0	0	0	0	0	0	0	0	0	0	0	0	0	0	0	0	0	0	0	1	0
		Glycoside Hydrolases (GHs)		GH78	14	13	0	0	0	0	0	0	0	1	0	0	1	1	0	0	0	0	0	0	0	0	0	0	0	0	0	0	0	0	0	0	0	0	0	0	0	0	0	0	0	0	0	0	0
		Glycoside Hydrolases (GHs)		GH8	5	5	0	0	0	0	0	0	0	0	1	0	0	0	0	0	0	0	0	0	0	0	0	0	0	0	0	0	0	0	0	0	0	0	0	0	0	0	0	0	0	0	0	0	0
		Glycoside Hydrolases (GHs)		GH80	0	0	0	0	0	0	0	0	0	0	0	0	0	0	0	0	0	0	0	0	0	0	0	0	0	0	0	0	0	0	0	0	0	0	0	0	0	0	0	0	0	0	0	0	0
		Glycoside Hydrolases (GHs)		GH81	1	1	0	0	0	0	0	0	0	1	0	0	0	0	0	0	0	0	0	0	0	0	0	0	0	0	0	0	0	0	0	0	0	0	0	0	0	0	0	0	0	0	0	0	0
		Glycoside Hydrolases (GHs)		GH82	0	0	0	0	0	0	0	0	0	0	0	0	0	0	0	0	0	0	0	0	0	0	0	0	0	0	0	0	0	0	0	0	0	0	0	0	0	0	0	0	0	0	0	0	0
		Glycoside Hydrolases (GHs)		GH84	12	12	0	0	0	0	0	1	0	0	0	0	0	0	0	0	0	0	0	0	0	0	0	0	0	0	0	0	0	0	0	0	0	0	0	0	0	0	0	0	0	0	0	0	0
		Glycoside Hydrolases (GHs)		GH87	1	1	0	0	0	0	0	0	0	1	0	0	0	0	0	0	0	0	0	0	0	0	0	0	0	0	0	0	0	0	0	0	0	0	0	0	0	0	0	0	0	0	0	0	0
		Glycoside Hydrolases (GHs)		GH88	13	13	0	0	0	0	0	0	0	0	0	0	0	0	0	0	0	0	0	0	0	0	0	0	0	0	0	0	0	0	0	0	0	0	0	0	0	0	0	0	0	0	0	0	0
		Glycoside Hydrolases (GHs)		GH89	4	4	0	0	0	0	0	0	0	0	0	0	0	0	0	0	0	0	0	0	0	0	0	0	0	0	0	0	0	0	0	0	0	0	0	0	0	0	0	0	0	0	0	0	0
		Glycoside Hydrolases (GHs)		GH9	6	6	0	0	0	0	0	0	1	0	0	0	0	0	0	0	0	0	0	0	0	0	0	0	0	0	1	0	0	0	0	0	0	0	0	0	0	0	0	0	0	0	0	0	0
		Glycoside Hydrolases (GHs)		GH91	2	2	0	0	0	0	0	0	0	0	0	0	0	1	0	0	0	0	0	0	0	0	0	0	0	0	0	0	0	0	0	0	0	0	0	0	0	0	0	0	0	0	0	0	0
		Glycoside Hydrolases (GHs)		GH92	16	13	0	0	0	2	0	0	0	0	0	1	0	0	0	0	0	0	0	0	0	1	0	0	0	0	0	0	0	0	0	0	0	0	0	0	0	0	0	0	0	0	0	0	0
		Glycoside Hydrolases (GHs)		GH93	13	10	0	0	0	0	0	0	0	0	0	0	0	0	0	0	0	0	1	0	0	3	0	0	0	0	0	0	0	0	0	0	0	0	0	0	0	0	0	0	0	0	0	0	0
		Glycoside Hydrolases (GHs)		GH94	0	0	0	0	0	0	0	0	0	0	0	0	0	0	0	0	0	0	0	0	0	0	0	0	0	0	0	0	0	0	0	0	0	0	0	0	0	0	0	0	0	0	0	0	0
		Glycoside Hydrolases (GHs)		GH95	20	12	0	1	0	0	0	0	0	0	0	1	0	0	0	0	0	1	0	0	0	1	0	0	0	0	0	0	0	0	0	0	0	0	0	0	0	0	0	0	0	0	0	0	0
		Glycoside Hydrolases (GHs)		GH97	4	2	0	0	0	0	0	0	0	0	0	0	0	0	0	0	0	0	0	0	0	0	0	0	0	0	0	0	0	0	0	0	0	0	0	0	0	0	0	0	0	0	0	0	0
		Glycoside Hydrolases (GHs)		GH98	1	1	0	0	1	0	0	0	0	0	0	0	0	0	0	0	0	0	0	0	0	0	0	0	0	0	0	0	0	0	0	0	0	0	0	0	0	0	0	0	0	0	0	0	0
		Glycoside Hydrolases (GHs)		GH99	17	14	0	0	0	0	0	0	2	0	0	0	0	1	0	0	0	0	0	0	0	2	0	0	0	0	0	0	0	0	0	0	0	0	0	0	2	0	0	0	1	0	0	0	0
		MEROPS database		MEROPS ID
		Peptides		A08	96	91	0	0	1	0	0	0	0	0	1	1	1	1	0	1	0	0	0	1	0	0	0	1	0	1	1	1	1	1	0	0	1	0	1	0	0	0	1	1	0	0	0	0	0
		Peptides		A22B	15	14	0	0	0	0	0	0	0	0	0	0	0	0	1	0	0	0	0	0	0	0	0	0	1	0	0	0	0	0	0	0	0	1	0	1	0	0	0	0	0	0	0	2	0
		Peptides		A24A	47	47	0	0	1	0	1	0	0	0	1	0	0	1	0	1	0	0	0	0	0	0	0	0	0	1	1	0	0	0	0	1	0	0	0	0	0	0	1	0	0	1	0	0	0
		Peptides		A24B	0	0	0	0	0	0	0	0	0	0	0	0	0	0	0	0	0	0	0	0	0	0	0	0	0	0	0	0	0	0	0	0	0	0	0	0	0	0	0	0	0	0	0	0	0
		Peptides		A24X	0	0	0	0	0	0	0	0	0	0	0	0	0	0	0	0	0	0	0	0	0	0	0	0	0	0	0	0	0	0	0	0	0	0	0	0	0	0	0	0	0	0	0	0	0
		Peptides		A28B	2	2	0	0	0	0	0	0	0	0	0	0	0	0	0	0	0	0	0	0	0	0	0	0	0	0	0	0	0	0	0	0	0	0	0	0	0	0	0	0	0	0	0	0	0
		Peptides		A31	7	7	0	0	0	0	0	0	0	0	0	0	0	0	0	0	0	0	0	0	0	0	0	0	0	0	0	0	0	0	0	0	0	0	0	0	0	0	0	0	0	0	0	0	0
		Peptides		A32	17	14	0	0	0	0	0	0	0	1	0	0	1	0	0	0	0	0	0	0	0	0	0	0	0	0	0	0	0	0	0	0	0	0	0	0	0	0	0	0	0	1	0	0	0
		Peptides		C01A	2	2	0	0	0	1	0	0	0	0	0	0	0	0	0	0	0	0	0	0	0	0	0	0	0	0	0	0	0	0	0	0	0	0	0	0	0	0	0	0	0	0	0	0	0
		Peptides		C01B	35	34	0	0	0	0	0	0	0	0	0	0	0	1	0	0	0	0	0	0	0	0	0	0	1	0	0	0	0	0	0	0	0	1	0	0	0	1	0	0	0	0	0	0	0
		Peptides		C01X	0	0	0	0	0	0	0	0	0	0	0	0	0	0	0	0	0	0	0	0	0	0	0	0	0	0	0	0	0	0	0	0	0	0	0	0	0	0	0	0	0	0	0	0	0
		Peptides		C110	16	15	0	0	0	0	0	0	0	1	1	0	0	0	0	0	0	0	0	0	0	0	0	0	0	0	0	0	0	0	0	0	0	0	0	0	0	0	0	0	0	0	0	0	0
		Peptides		C13	1	1	0	0	0	0	0	0	0	0	0	0	0	0	0	0	0	0	0	0	0	0	0	0	0	0	0	0	0	0	0	0	0	0	0	0	0	0	0	0	0	0	0	0	0
		Peptides		C14B	7	6	0	0	0	0	0	0	0	0	0	0	0	1	0	0	0	0	0	0	0	0	0	0	0	0	0	0	0	0	0	0	0	0	0	0	0	0	0	0	0	0	0	0	0
		Peptides		C25	6	5	0	0	0	0	0	0	0	0	0	0	0	0	0	0	0	0	0	0	0	1	0	0	0	0	0	0	0	0	0	0	0	0	0	0	0	0	0	0	0	0	0	0	0
		Peptides		C26	837	201	3	2	4	2	3	6	3	4	7	3	3	6	2	3	6	0	6	6	2	5	6	2	3	4	6	7	4	6	5	0	7	1	5	4	4	6	5	6	4	7	5	4	6
		Peptides		C39	10	9	0	0	1	0	0	0	0	1	0	0	0	0	0	0	0	0	0	0	0	0	0	0	0	1	0	0	0	0	0	0	0	0	0	0	0	0	0	0	0	0	0	0	0
		Peptides		C40	28	25	0	0	0	1	0	0	0	0	1	0	1	0	0	0	0	0	0	0	0	1	0	0	0	0	0	0	0	0	1	0	0	0	0	0	0	0	1	0	0	0	0	0	0
		Peptides		C44	284	158	2	0	2	1	0	1	0	2	2	1	1	3	1	3	2	1	2	1	2	1	2	0	2	1	1	1	1	1	1	0	4	2	1	0	0	1	3	2	0	2	0	2	2
		Peptides		C45	12	11	0	0	0	0	0	0	0	0	0	0	0	1	0	0	2	0	0	0	0	1	0	0	0	0	0	0	0	0	0	0	0	0	0	0	0	0	0	0	0	0	0	0	1
		Peptides		C51	0	0	0	0	0	0	0	0	0	0	0	0	0	0	0	0	0	0	0	0	0	0	0	0	0	0	0	0	0	0	0	0	0	0	0	0	0	0	0	0	0	0	0	0	0
		Peptides		C56	37	30	0	0	0	0	0	0	0	0	1	0	1	3	0	0	0	0	0	0	0	0	0	0	0	0	0	0	0	1	0	1	0	0	0	0	0	0	1	0	0	0	0	0	0
		Peptides		C59	1	1	0	0	0	0	0	0	0	0	0	0	0	0	0	0	0	0	0	0	0	0	0	0	0	0	0	0	0	0	0	0	0	0	0	0	0	0	0	0	0	0	0	0	0
		Peptides		C60A	5	4	0	0	0	0	0	0	0	0	0	0	0	0	0	0	0	0	0	0	0	0	0	0	0	0	0	0	0	0	0	0	0	0	0	0	0	0	0	0	0	0	0	0	0
		Peptides		C69	2	2	0	0	0	0	0	0	0	0	0	0	0	0	0	0	0	0	0	0	0	0	0	0	0	0	0	0	0	0	0	0	0	0	0	0	0	0	0	0	0	0	0	0	0
		Peptides		C82A	76	53	2	0	0	0	0	1	0	0	1	0	0	0	0	1	0	1	0	0	2	0	1	0	0	0	1	0	1	2	1	0	0	0	1	0	0	0	0	1	0	0	1	0	1
		Peptides		C82B	0	0	0	0	0	0	0	0	0	0	0	0	0	0	0	0	0	0	0	0	0	0	0	0	0	0	0	0	0	0	0	0	0	0	0	0	0	0	0	0	0	0	0	0	0
		Peptides		C93	9	9	0	0	0	0	0	0	0	0	0	0	0	0	0	0	0	0	0	0	0	0	0	0	0	0	0	0	1	0	0	0	0	0	0	0	0	0	0	1	0	0	0	0	0
		Peptides		C97	1	1	0	0	0	0	0	0	0	0	0	0	0	0	0	0	0	0	0	0	0	0	0	0	0	0	0	0	0	0	0	0	0	0	0	0	0	0	0	0	0	0	0	0	0
		Peptides		I01	1	1	0	0	0	0	0	0	0	0	0	0	1	0	0	0	0	0	0	0	0	0	0	0	0	0	0	0	0	0	0	0	0	0	0	0	0	0	0	0	0	0	0	0	0
		Peptides		I02	4	4	0	0	0	1	0	0	0	0	1	0	0	0	0	0	0	0	0	0	0	0	0	0	0	0	0	0	0	0	1	0	0	0	0	0	0	0	0	0	0	0	0	0	0
		Peptides		I11	0	0	0	0	0	0	0	0	0	0	0	0	0	0	0	0	0	0	0	0	0	0	0	0	0	0	0	0	0	0	0	0	0	0	0	0	0	0	0	0	0	0	0	0	0
		Peptides		I13	0	0	0	0	0	0	0	0	0	0	0	0	0	0	0	0	0	0	0	0	0	0	0	0	0	0	0	0	0	0	0	0	0	0	0	0	0	0	0	0	0	0	0	0	0
		Peptides		I39	59	40	2	0	1	0	0	0	0	1	0	0	1	1	0	0	0	0	0	0	2	0	0	0	0	0	0	0	0	0	0	0	0	0	0	0	0	0	1	0	0	0	0	0	0
		Peptides		I42	0	0	0	0	0	0	0	0	0	0	0	0	0	0	0	0	0	0	0	0	0	0	0	0	0	0	0	0	0	0	0	0	0	0	0	0	0	0	0	0	0	0	0	0	0
		Peptides		I51	20	18	1	0	0	0	0	0	2	0	0	0	0	0	0	0	0	0	0	1	1	0	0	0	0	0	1	1	0	0	0	0	0	0	0	0	0	0	0	0	0	0	0	0	0
		Peptides		I75	1	1	0	0	0	0	0	0	0	0	0	0	0	0	0	0	0	0	0	0	0	0	0	0	0	0	0	0	0	0	0	0	0	0	0	0	0	0	0	0	0	0	0	0	0
		Peptides		I78	0	0	0	0	0	0	0	0	0	0	0	0	0	0	0	0	0	0	0	0	0	0	0	0	0	0	0	0	0	0	0	0	0	0	0	0	0	0	0	0	0	0	0	0	0
		Peptides		I87	266	132	1	1	3	2	0	2	3	2	4	5	2	0	2	3	1	0	2	2	1	0	3	0	1	2	2	0	1	0	3	0	3	1	2	0	1	0	3	2	1	3	0	1	0
		Peptides		M01	152	99	0	2	1	4	1	0	3	2	0	3	0	0	0	1	1	0	1	1	0	0	1	0	0	1	0	1	1	1	1	0	1	0	0	0	4	1	1	1	3	3	0	0	1
		Peptides		M02	8	8	1	0	0	0	0	0	0	0	0	0	1	0	0	0	0	0	0	0	0	0	0	0	0	0	0	0	0	0	0	0	0	0	0	0	0	0	0	0	0	0	0	0	0
		Peptides		M03A	67	62	0	0	0	0	0	1	1	2	1	0	0	2	0	1	2	0	1	0	0	1	1	0	0	0	0	0	0	0	1	0	1	0	1	0	1	0	0	1	1	1	0	0	0
		Peptides		M03B	55	53	0	0	0	0	0	0	0	0	0	1	0	0	0	0	0	0	0	0	0	2	0	0	1	0	0	0	1	1	0	1	0	1	0	0	0	0	1	0	0	1	0	0	0
		Peptides		M03X	0	0	0	0	0	0	0	0	0	0	0	0	0	0	0	0	0	0	0	0	0	0	0	0	0	0	0	0	0	0	0	0	0	0	0	0	0	0	0	0	0	0	0	0	0
		Peptides		M04	2	2	0	0	0	0	0	0	0	0	0	0	0	0	0	0	0	0	0	0	0	0	0	0	0	0	0	0	0	0	0	0	0	0	0	0	0	0	0	0	0	0	0	0	0
		Peptides		M06	7	7	0	0	0	0	0	0	0	0	0	0	0	0	1	0	0	0	0	0	0	0	0	0	0	0	0	0	0	0	0	0	0	0	0	0	0	0	0	0	0	0	0	0	0
		Peptides		M09B	5	5	0	0	0	0	0	0	0	0	0	0	0	1	0	0	0	0	0	0	0	0	0	0	0	0	0	0	0	0	0	0	0	0	0	0	0	0	0	0	0	0	0	0	0
		Peptides		M10A	4	4	0	0	0	0	0	0	0	0	0	0	0	0	0	0	0	0	0	0	0	0	0	0	0	0	0	0	0	0	0	0	0	0	0	0	0	0	0	0	0	0	0	0	0
		Peptides		M10B	1	1	0	0	0	0	0	0	0	0	0	0	0	0	0	0	0	0	0	0	0	0	0	0	0	0	0	0	0	0	0	0	0	0	0	0	0	0	0	0	0	0	0	0	0
		Peptides		M10X	1	1	0	0	0	0	0	0	0	0	0	0	0	0	0	0	0	0	0	0	0	0	0	0	0	0	0	0	0	0	0	0	0	0	0	0	0	0	0	0	0	0	0	0	0
		Peptides		M12A	1	1	0	0	0	0	0	0	0	0	0	0	0	0	0	0	0	0	0	0	0	0	0	0	0	0	1	0	0	0	0	0	0	0	0	0	0	0	0	0	0	0	0	0	0
		Peptides		M12B	4	4	0	0	0	0	0	0	0	0	0	0	0	0	0	0	0	0	0	0	0	0	0	0	0	0	0	0	0	0	0	0	0	0	0	0	0	0	0	0	0	0	0	0	0
		Peptides		M13	13	12	0	0	1	0	0	1	0	1	0	0	1	1	0	0	0	0	0	0	0	0	0	0	0	0	0	0	0	0	0	0	0	0	0	0	0	0	0	0	0	1	0	0	0
		Peptides		M14A	27	26	0	0	0	0	0	0	1	0	0	0	1	0	0	0	0	0	0	0	0	0	0	0	0	0	0	0	0	0	0	0	0	0	0	0	0	0	0	0	0	1	0	0	0
		Peptides		M14B	37	32	0	0	0	0	0	0	0	0	1	0	0	2	1	0	0	0	0	0	0	0	0	0	1	0	0	0	0	1	1	0	0	1	0	0	0	0	0	0	1	0	0	1	0
		Peptides		M14C	2	2	0	0	0	0	0	0	0	0	0	0	0	0	0	0	0	0	0	0	0	0	0	0	0	0	0	0	0	0	0	0	0	0	0	0	0	0	0	0	0	0	0	0	0
		Peptides		M15B	16	15	0	0	0	1	0	0	0	1	0	0	1	0	0	0	0	0	0	0	0	0	0	0	0	0	0	1	0	0	0	0	0	0	0	0	0	0	0	0	0	1	0	0	0
		Peptides		M15C	2	2	0	0	0	0	0	0	0	0	0	0	0	0	0	0	0	0	0	0	0	0	0	0	0	0	0	0	0	0	0	0	0	0	0	0	0	0	0	0	0	0	0	0	0
		Peptides		M15D	17	17	0	0	0	0	0	0	0	0	0	0	0	1	0	0	0	0	0	0	0	0	0	0	0	0	0	0	0	0	0	0	0	0	0	0	0	0	0	0	0	1	1	0	0
		Peptides		M16A	7	6	0	0	0	0	2	0	0	0	0	0	0	0	0	0	0	0	0	0	0	0	0	0	0	0	0	0	0	0	0	0	0	0	0	0	0	0	0	0	0	0	0	0	0
		Peptides		M16B	62	54	0	0	0	0	0	0	0	0	1	0	2	1	0	0	0	0	0	0	0	0	0	0	0	0	0	0	2	0	1	0	0	0	1	0	0	0	1	1	0	0	0	0	0
		Peptides		M16C	18	18	1	0	0	0	1	0	0	1	0	0	0	0	0	0	0	0	0	0	0	1	0	0	0	0	0	0	0	0	0	0	0	0	0	0	0	0	0	0	0	1	0	0	0
		Peptides		M17	122	111	1	0	1	0	0	1	2	1	1	0	2	1	1	1	0	2	1	0	0	0	0	0	1	1	0	0	1	1	0	0	1	0	1	0	1	0	1	1	1	1	1	1	0
		Peptides		M18	38	36	0	0	1	0	1	0	0	1	0	0	0	0	0	0	2	0	1	0	0	0	1	0	0	0	0	1	0	0	0	0	0	0	1	0	1	0	0	1	1	2	1	0	1
		Peptides		M19	59	52	1	0	0	0	0	1	1	1	0	0	1	2	0	0	1	0	1	0	0	1	1	0	0	0	1	0	0	0	0	0	0	0	0	0	0	0	0	0	0	1	0	0	0
		Peptides		M20A	224	107	0	0	1	0	0	1	0	3	1	0	2	1	0	2	0	1	1	0	0	0	4	0	0	3	0	3	1	0	1	0	1	0	1	0	0	1	0	1	0	7	2	0	3
		Peptides		M20B	8	5	0	0	0	0	0	0	0	0	0	0	0	1	0	0	0	0	0	0	0	0	0	0	0	0	0	0	0	0	0	0	0	0	0	0	0	0	0	0	0	0	0	0	0
		Peptides		M20C	9	9	0	0	0	1	0	0	0	0	0	0	0	0	0	0	0	0	0	0	0	0	0	0	0	0	0	0	0	0	0	0	0	0	0	1	0	0	0	0	0	0	0	0	0
		Peptides		M20D	114	79	0	0	2	1	0	2	0	5	1	0	1	2	0	0	0	0	2	0	1	1	2	0	0	2	0	1	1	0	1	0	2	0	0	0	0	0	0	1	0	2	1	0	1
		Peptides		M20F	46	41	0	1	1	0	0	0	0	1	0	0	0	1	0	0	0	0	0	0	0	0	0	0	0	0	0	0	0	1	0	0	0	0	0	0	0	0	0	0	0	0	0	0	0
		Peptides		M20X	48	34	0	0	0	0	0	0	0	1	0	0	0	0	0	1	0	0	0	0	0	0	2	0	0	1	0	2	0	0	0	0	0	0	0	0	0	0	0	0	1	0	1	1	1
		Peptides		M23A	0	0	0	0	0	0	0	0	0	0	0	0	0	0	0	0	0	0	0	0	0	0	0	0	0	0	0	0	0	0	0	0	0	0	0	0	0	0	0	0	0	0	0	0	0
		Peptides		M23B	202	116	1	0	1	1	2	1	0	2	2	2	5	0	1	1	0	1	1	0	0	0	0	0	0	1	0	0	2	0	3	0	0	0	1	0	0	0	1	1	0	1	1	1	0
		Peptides		M24A	150	143	1	1	0	1	0	1	0	1	1	0	0	1	1	1	1	1	1	1	1	2	0	0	1	1	1	1	1	1	0	0	1	1	1	0	0	1	1	1	0	1	0	2	1
		Peptides		M24B	180	147	0	1	0	1	0	1	1	1	1	1	0	1	1	1	0	0	1	2	1	0	1	1	0	1	1	0	0	0	1	0	1	1	1	1	1	2	1	1	1	1	2	1	0
		Peptides		M28A	2	2	0	0	0	0	0	0	0	0	0	0	0	0	0	0	0	0	0	0	0	0	0	0	0	0	0	0	0	0	0	0	0	0	0	0	0	0	0	0	0	0	0	0	0
		Peptides		M28B	14	13	0	0	0	0	0	0	0	1	0	0	0	0	0	0	0	0	0	0	0	0	0	0	0	0	0	0	0	0	0	0	0	0	0	0	0	0	0	0	0	0	0	0	0
		Peptides		M28D	48	27	0	0	0	0	0	0	0	0	0	0	0	0	2	0	0	0	0	0	0	0	0	0	0	0	0	0	0	0	0	0	0	0	0	0	0	0	0	0	0	0	0	2	0
		Peptides		M28E	2	1	0	0	0	0	0	0	0	0	0	0	0	0	0	0	0	0	0	0	0	0	0	0	0	0	0	0	0	0	0	0	0	0	0	0	0	0	0	0	0	0	0	0	0
		Peptides		M28F	76	51	0	1	2	0	0	1	0	1	0	0	3	0	1	0	0	0	0	0	0	0	0	0	1	0	0	0	0	1	0	1	0	0	0	0	0	0	0	0	0	2	0	1	0
		Peptides		M28X	8	8	0	0	0	0	0	0	0	0	0	0	0	1	0	0	0	0	0	0	0	0	0	0	0	0	0	0	0	0	0	0	0	0	0	0	0	0	0	0	0	0	0	0	0
		Peptides		M29	16	16	0	0	0	0	0	0	0	0	0	0	0	1	0	0	0	0	0	0	0	0	0	0	0	1	0	0	0	1	0	0	0	0	0	1	0	0	0	0	0	0	0	0	0
		Peptides		M30	14	14	0	0	0	0	0	0	0	0	0	0	0	0	1	0	0	0	0	0	0	0	0	0	1	0	0	0	0	0	0	0	0	1	0	0	0	0	0	0	0	0	0	1	0
		Peptides		M32	31	28	0	0	0	0	0	0	0	1	0	0	0	2	1	0	0	0	0	0	0	0	0	0	0	0	0	0	0	0	0	0	0	0	0	1	0	0	1	0	1	0	0	0	0
		Peptides		M36	3	2	0	0	0	0	0	0	0	0	0	0	0	0	0	0	0	0	0	0	0	0	0	0	0	0	0	0	0	0	0	0	0	0	0	0	0	0	0	0	0	0	0	0	0
		Peptides		M38	218	105	0	0	2	0	1	0	1	4	1	0	0	2	0	1	0	2	4	0	0	2	2	0	0	1	2	1	0	0	1	0	2	0	1	0	1	0	2	1	2	4	1	0	1
		Peptides		M41	154	134	1	1	0	1	0	0	0	1	1	1	0	3	0	1	1	1	0	0	0	2	1	1	0	2	1	1	1	1	1	0	1	0	0	0	0	0	1	0	1	1	0	0	1
		Peptides		M42	40	35	0	3	0	1	0	0	0	0	0	1	0	2	0	0	0	0	0	0	0	2	0	0	0	0	0	0	0	1	0	0	0	0	0	0	0	0	0	0	0	1	0	0	0
		Peptides		M43B	13	7	0	0	0	0	0	0	0	0	0	1	0	0	0	0	0	0	0	0	0	0	0	0	0	0	0	0	0	0	0	0	0	0	0	0	1	0	0	0	0	0	0	0	0
		Peptides		M48A	50	46	0	0	0	0	0	0	0	0	1	0	0	0	0	1	0	0	0	0	0	0	0	0	0	0	0	0	0	0	0	0	2	0	0	1	0	1	1	1	1	0	1	0	1
		Peptides		M48B	40	34	0	0	0	0	0	0	0	0	1	0	0	0	0	1	0	0	0	1	0	0	0	0	0	0	0	0	0	0	1	0	0	0	0	0	0	0	0	1	0	1	0	0	0
		Peptides		M48C	68	48	0	0	1	0	0	2	0	2	2	0	0	0	0	1	0	0	0	0	0	0	0	0	0	0	0	0	1	1	1	0	0	0	2	0	0	0	1	2	0	2	0	0	0
		Peptides		M48X	1	1	0	0	0	0	0	0	0	0	0	0	0	0	0	0	0	0	0	0	0	0	0	0	0	0	0	0	1	0	0	0	0	0	0	0	0	0	0	0	0	0	0	0	0
		Peptides		M49	17	16	0	0	0	1	0	0	0	0	0	0	0	1	0	0	0	0	0	0	0	0	0	0	0	0	0	0	0	0	0	0	0	0	0	0	0	0	0	0	0	1	0	0	0
		Peptides		M50A	0	0	0	0	0	0	0	0	0	0	0	0	0	0	0	0	0	0	0	0	0	0	0	0	0	0	0	0	0	0	0	0	0	0	0	0	0	0	0	0	0	0	0	0	0
		Peptides		M50B	89	70	0	0	0	0	1	0	0	0	1	0	1	1	1	1	0	0	0	0	0	0	1	0	0	0	1	1	1	0	0	0	1	0	2	0	0	0	2	2	0	0	0	1	0
		Peptides		M50X	4	4	0	0	0	0	0	0	0	0	0	0	0	0	0	0	0	0	0	0	0	0	0	0	0	0	0	0	0	0	0	0	0	0	0	0	0	0	0	0	0	0	0	0	0
		Peptides		M54	1	1	0	0	0	0	0	0	0	0	0	0	0	0	0	0	0	0	0	0	0	0	0	0	0	0	0	0	0	0	0	0	0	0	0	0	0	0	0	0	0	0	0	0	0
		Peptides		M55	12	11	0	0	0	0	0	0	0	0	0	0	0	0	0	0	0	0	0	0	0	1	0	0	0	0	0	0	0	0	0	0	0	0	0	0	0	0	0	0	0	0	0	0	0
		Peptides		M56	2	2	0	0	0	0	0	0	0	0	0	0	0	0	0	0	0	0	0	0	0	0	0	0	0	0	0	0	0	0	0	0	0	0	0	0	0	0	0	0	0	0	0	0	0
		Peptides		M57	1	1	0	0	0	0	0	0	0	0	0	0	0	0	0	0	0	0	0	0	0	0	0	0	0	0	0	0	0	0	0	0	0	0	0	0	0	0	0	0	0	0	0	0	0
		Peptides		M60	1	1	0	0	0	0	0	0	0	0	0	0	0	0	0	0	0	0	0	0	0	0	0	0	0	0	0	0	0	0	0	0	0	0	0	0	0	0	0	0	0	0	0	0	0
		Peptides		M61	11	11	0	0	0	0	0	0	0	1	1	0	1	0	1	0	0	0	0	0	0	0	0	0	0	0	0	0	0	0	1	0	0	0	0	0	0	0	0	0	0	0	0	1	0
		Peptides		M64	2	2	0	0	0	0	0	0	0	0	0	0	0	0	0	0	0	0	0	0	0	0	0	0	0	0	0	0	0	0	0	0	0	0	0	0	0	0	0	0	0	0	0	0	0
		Peptides		M66	2	2	0	0	0	0	0	0	0	0	0	0	0	0	0	0	0	0	0	0	0	0	0	0	0	0	0	0	0	0	0	0	0	0	0	0	0	0	0	0	0	0	0	0	0
		Peptides		M67A	11	11	0	0	0	0	0	0	0	0	0	0	0	0	0	0	0	0	0	0	0	0	0	0	0	0	1	0	0	0	0	1	0	0	0	0	0	0	0	0	0	0	1	0	1
		Peptides		M67B	17	17	0	0	0	0	0	0	0	0	0	0	0	0	0	0	0	0	0	1	0	0	0	1	0	0	0	0	0	0	0	0	0	0	0	1	0	0	0	0	0	0	0	0	0
		Peptides		M67C	2	1	0	0	0	0	0	0	0	0	0	0	0	0	0	0	0	0	0	0	0	0	0	0	0	0	0	0	0	0	0	0	0	0	0	0	0	0	0	0	0	0	0	0	0
		Peptides		M72	1	1	0	0	0	0	0	0	0	0	0	0	0	0	0	0	0	0	0	0	0	0	0	0	0	0	0	0	0	0	0	0	0	0	0	0	0	0	0	0	0	0	0	0	0
		Peptides		M75	6	6	0	0	0	0	0	0	0	0	0	0	0	0	0	0	0	0	0	0	0	0	0	0	0	0	0	0	0	0	0	0	0	0	0	0	0	0	0	0	0	0	0	0	0
		Peptides		M78	3	3	0	0	0	0	0	0	0	0	0	0	1	0	0	0	0	0	0	0	0	0	0	0	0	0	0	0	0	0	0	0	0	0	0	0	0	0	0	0	0	0	0	0	0
		Peptides		M79	39	35	0	0	0	1	0	0	0	1	0	0	0	3	0	0	0	1	0	0	0	1	0	0	0	0	0	0	1	0	0	0	0	0	1	0	0	0	0	1	0	0	0	0	1
		Peptides		M81	47	30	0	0	0	0	0	0	0	1	0	0	0	4	0	0	0	0	0	0	0	1	0	0	0	3	0	0	0	2	0	0	0	0	0	0	0	0	0	0	0	0	0	0	0
		Peptides		M82	19	19	0	0	0	0	0	0	0	1	0	0	0	0	1	0	0	0	0	0	0	0	0	0	1	1	0	0	0	0	0	0	0	1	0	0	0	0	0	0	0	0	0	1	0
		Peptides		M90	16	16	0	0	0	0	0	0	0	0	1	0	0	1	0	0	0	0	0	0	0	0	0	0	0	0	0	0	0	1	0	0	0	0	0	0	0	0	0	0	0	0	0	0	0
		Peptides		M97	10	9	0	0	0	0	0	0	1	0	0	0	0	0	0	0	0	0	0	0	0	0	0	0	0	0	0	0	0	0	0	0	0	0	0	0	0	0	0	0	0	0	0	0	0
		Peptides		M98	1	1	0	0	0	0	0	0	0	0	0	0	0	0	0	0	0	0	0	0	0	0	0	0	0	0	0	0	0	0	0	0	0	0	0	0	0	0	0	0	0	0	0	0	0
		Peptides		N06	51	36	0	0	0	0	0	0	0	1	2	0	1	0	0	0	0	0	0	0	0	0	0	0	0	1	0	0	2	0	0	0	0	0	0	0	0	0	0	2	1	0	0	0	0
		Peptides		N09	1	1	0	0	0	0	0	0	0	0	0	0	0	0	0	0	0	0	0	0	0	0	0	0	0	0	0	0	0	0	0	0	0	0	0	0	0	0	0	0	0	0	0	0	0
		Peptides		N10	2	2	0	0	0	0	0	0	0	0	0	0	0	0	0	0	0	0	0	0	0	0	0	0	0	0	0	0	0	0	0	0	0	0	0	0	0	0	0	0	0	0	1	0	0
		Peptides		N11	0	0	0	0	0	0	0	0	0	0	0	0	0	0	0	0	0	0	0	0	0	0	0	0	0	0	0	0	0	0	0	0	0	0	0	0	0	0	0	0	0	0	0	0	0
		Peptides		P01	29	22	0	0	0	0	0	0	0	0	0	0	0	0	0	0	0	0	0	1	0	0	0	0	0	0	0	0	0	0	0	0	0	0	0	0	0	1	0	0	0	0	0	0	0
		Peptides		S01A	8	7	0	0	0	0	0	0	1	0	1	0	0	0	0	0	0	0	0	0	0	0	0	0	0	0	0	0	0	0	2	0	0	0	0	0	1	0	0	0	0	0	0	0	0
		Peptides		S01B	20	20	0	1	0	0	0	0	0	0	0	0	1	1	0	0	0	0	0	0	0	0	0	0	0	0	0	0	0	1	0	0	0	0	1	0	0	0	0	0	0	0	0	0	1
		Peptides		S01C	194	121	1	0	1	0	1	1	0	2	3	0	3	5	0	0	2	0	2	0	1	0	2	0	0	1	1	0	0	1	0	1	0	0	3	0	0	1	4	2	0	3	0	0	0
		Peptides		S01D	8	7	0	1	0	0	0	0	0	0	0	0	0	0	0	0	0	0	0	0	0	0	0	0	0	0	0	0	0	0	0	0	0	0	0	0	0	0	0	0	0	0	0	0	0
		Peptides		S01E	0	0	0	0	0	0	0	0	0	0	0	0	0	0	0	0	0	0	0	0	0	0	0	0	0	0	0	0	0	0	0	0	0	0	0	0	0	0	0	0	0	0	0	0	0
		Peptides		S08A	74	47	0	0	0	0	0	1	0	0	0	0	0	0	2	0	0	0	0	0	0	0	0	0	2	0	1	0	0	0	1	0	0	2	0	1	2	0	0	0	0	0	0	2	0
		Peptides		S08B	9	9	0	0	0	0	0	0	0	0	0	0	0	1	1	0	0	0	0	0	0	0	0	0	1	0	0	0	0	0	0	0	0	0	0	0	0	0	0	0	0	0	0	0	0
		Peptides		S09A	116	69	2	0	0	2	0	1	0	2	0	0	3	1	0	0	0	1	0	0	2	0	0	0	0	0	0	1	0	0	0	0	0	0	0	0	0	0	0	0	0	0	0	0	0
		Peptides		S09B	91	59	0	0	0	1	0	0	0	1	0	1	3	3	0	0	0	0	0	0	0	0	0	1	0	0	0	1	1	3	0	0	0	0	0	0	0	0	0	0	0	1	1	0	1
		Peptides		S09C	199	108	1	0	1	0	1	1	0	3	2	0	1	5	0	0	1	1	1	2	1	2	1	2	0	0	0	1	0	2	3	0	0	0	0	0	0	2	0	0	0	2	0	0	0
		Peptides		S09D	22	22	0	1	0	0	0	0	1	1	0	0	0	0	0	0	0	0	0	0	0	0	0	0	0	0	0	0	0	1	0	0	0	0	0	0	1	0	0	0	0	0	1	0	1
		Peptides		S09X	406	135	0	1	2	0	0	0	4	7	6	0	5	15	2	0	2	0	3	1	2	5	1	0	0	1	2	5	1	8	4	0	1	0	0	0	2	1	0	2	1	2	2	0	2
		Peptides		S10	8	8	0	0	0	0	0	0	0	0	0	0	0	0	0	0	0	0	0	0	0	0	0	0	0	0	0	0	0	0	0	0	0	0	0	0	0	0	0	0	0	0	0	0	0
		Peptides		S11	70	56	0	0	0	0	0	1	0	1	1	0	0	0	0	1	0	0	0	0	0	0	0	0	0	1	0	0	0	0	1	0	1	0	0	0	0	0	0	1	0	1	0	0	0
		Peptides		S12	239	92	0	0	4	1	0	0	3	9	1	0	5	4	0	0	3	0	7	1	1	2	0	1	0	1	3	3	0	1	0	0	1	0	0	0	0	0	0	0	0	10	1	0	1
		Peptides		S13	17	17	0	0	0	0	1	0	0	0	1	0	0	0	0	0	0	0	0	0	0	0	0	0	0	0	0	0	0	0	0	0	0	0	0	0	0	0	0	0	0	0	0	0	1
		Peptides		S14	179	149	1	2	1	0	1	1	1	1	1	1	2	2	0	1	2	0	2	1	1	3	1	1	0	1	0	2	1	1	0	0	1	0	1	0	1	1	1	1	1	1	2	0	2
		Peptides		S15	41	36	0	1	0	0	0	0	1	0	0	0	0	1	2	0	0	0	0	0	0	1	0	0	0	0	0	0	0	0	0	0	0	0	0	1	1	0	0	0	0	0	0	2	0
		Peptides		S16	262	155	1	0	2	1	1	1	1	3	3	2	1	0	1	2	5	0	4	0	1	1	1	0	1	4	2	1	2	0	1	0	3	1	2	1	1	1	1	2	0	2	2	0	1
		Peptides		S24	151	123	1	0	0	0	1	1	0	1	1	0	1	0	0	1	0	0	1	0	1	0	2	0	0	0	1	1	1	0	3	0	1	0	1	0	1	1	1	2	1	1	1	0	1
		Peptides		S26A	102	91	1	0	1	0	1	1	0	2	1	1	0	2	0	2	0	1	1	0	1	1	0	0	0	1	1	1	1	0	0	0	1	0	0	0	0	0	1	1	0	1	1	0	2
		Peptides		S26B	1	1	0	0	0	0	0	0	0	0	0	0	0	0	0	0	0	0	0	0	0	0	0	0	0	0	0	0	0	0	0	0	0	0	0	0	0	0	0	0	0	0	0	0	0
		Peptides		S26C	1	1	0	0	0	0	0	0	0	0	0	0	1	0	0	0	0	0	0	0	0	0	0	0	0	0	0	0	0	0	0	0	0	0	0	0	0	0	0	0	0	0	0	0	0
		Peptides		S33	469	138	1	0	4	1	0	3	1	5	10	0	9	1	1	1	7	1	3	0	1	1	4	0	0	5	1	6	2	0	4	0	2	0	1	0	1	4	0	2	0	4	2	0	4
		Peptides		S41A	151	102	1	0	2	0	0	1	0	3	2	1	1	4	0	2	0	1	1	0	0	0	0	0	0	1	1	0	1	1	1	0	1	0	0	0	0	0	1	1	0	2	0	0	0
		Peptides		S41B	10	10	0	0	0	0	0	0	0	0	0	0	0	0	0	0	0	0	0	0	0	0	0	0	0	1	0	0	0	0	0	0	0	0	0	0	0	0	0	0	0	0	0	0	0
		Peptides		S45	42	38	0	0	1	0	0	0	0	1	1	0	0	0	1	0	0	0	0	0	0	0	0	0	1	0	0	1	0	0	1	0	0	1	0	0	0	0	0	0	0	2	0	1	0
		Peptides		S46	12	10	0	0	1	1	0	0	0	0	0	0	1	0	0	0	0	0	0	0	0	0	0	0	0	0	0	0	0	0	0	0	0	0	0	0	0	0	0	0	0	0	0	0	0
		Peptides		S49A	1	1	0	0	0	0	0	0	0	0	0	0	0	0	0	0	0	0	0	0	0	1	0	0	0	0	0	0	0	0	0	0	0	0	0	0	0	0	0	0	0	0	0	0	0
		Peptides		S49B	65	57	1	0	1	0	0	0	0	0	1	0	0	0	0	0	0	0	1	1	0	0	0	0	0	0	0	0	1	1	0	1	0	0	1	0	0	0	2	1	0	0	0	0	0
		Peptides		S49C	33	32	0	0	0	0	0	0	0	1	0	0	0	1	0	0	0	0	0	0	0	1	0	0	0	0	1	0	0	0	0	0	0	0	0	0	0	1	1	0	0	0	0	0	0
		Peptides		S49X	4	4	0	0	0	0	0	0	0	0	0	0	0	0	0	0	0	0	0	0	0	0	0	0	0	0	0	0	0	0	0	0	0	0	0	0	0	0	0	0	0	0	0	0	0
		Peptides		S51	43	39	0	0	0	1	0	0	1	0	0	0	0	1	0	0	0	0	0	0	0	0	0	0	0	1	0	0	0	0	0	0	0	0	0	0	0	0	0	0	1	0	0	0	0
		Peptides		S54	122	87	0	0	1	1	0	1	0	0	2	1	0	2	0	0	0	0	0	0	0	0	0	0	0	0	0	0	0	0	2	0	0	0	0	0	0	0	1	1	0	0	1	0	1
		Peptides		S55	3	3	0	0	0	0	0	0	0	0	0	0	0	0	0	0	0	0	0	0	0	0	0	0	0	0	0	0	0	0	0	0	0	0	0	0	0	0	0	0	0	0	0	0	0
		Peptides		S66	11	11	0	0	0	0	1	0	0	1	0	0	0	0	0	0	0	0	0	0	0	0	0	0	0	0	0	0	0	0	0	0	0	0	0	0	0	0	0	0	0	0	0	0	0
		Peptides		S77	5	4	0	0	0	2	0	0	0	0	0	0	0	0	0	0	0	0	0	0	0	0	0	0	0	0	0	0	0	0	0	1	0	0	0	0	0	0	0	0	0	0	0	0	0
		Peptides		S78	2	2	0	0	0	0	0	0	0	0	0	0	1	0	0	0	0	0	0	0	0	0	0	0	0	0	0	0	0	0	0	0	0	0	0	0	0	0	0	0	0	0	0	0	0
		Peptides		T01A	51	43	0	0	0	0	1	0	0	1	0	0	0	0	1	0	0	0	1	0	1	1	0	0	0	0	0	1	0	0	0	1	0	1	0	1	0	0	2	0	0	0	1	1	1
		Peptides		T01B	71	71	0	0	1	0	0	0	0	0	1	0	1	1	0	0	1	0	1	0	0	0	1	0	0	1	1	0	1	0	0	0	0	0	1	0	0	0	1	1	0	1	0	0	0
		Peptides		T01X	20	20	0	0	0	0	0	0	0	1	0	0	1	0	1	0	0	0	0	0	0	0	0	0	1	0	0	0	0	0	0	0	0	1	0	1	0	0	0	0	0	0	0	1	0
		Peptides		T02	90	63	1	1	1	1	0	0	1	0	0	0	2	2	0	0	0	0	0	0	1	1	0	0	0	0	0	0	0	0	0	0	0	0	0	0	2	0	0	0	1	0	0	0	0
		Peptides		T03	255	111	3	1	1	0	0	1	1	5	1	0	1	3	0	0	0	0	1	2	3	1	3	2	0	4	0	2	0	0	1	0	0	0	1	0	1	5	0	1	1	3	0	0	0
		Peptides		T05	88	87	0	0	1	0	0	0	0	1	1	0	0	1	0	1	0	0	0	0	0	0	0	0	0	1	0	1	0	0	0	1	1	0	1	0	0	1	1	1	0	1	1	0	1
		Peptides		U32	103	85	0	0	0	0	1	0	0	0	1	1	1	1	1	0	0	0	1	1	0	0	0	1	1	0	1	0	2	1	0	0	0	1	1	1	1	0	2	1	0	0	0	1	0
		Peptides		U56	0	0	0	0	0	0	0	0	0	0	0	0	0	0	0	0	0	0	0	0	0	0	0	0	0	0	0	0	0	0	0	0	0	0	0	0	0	0	0	0	0	0	0	0	0
		Peptides		U62	173	99	1	1	0	0	0	0	0	0	2	0	2	0	2	1	1	1	1	1	1	0	1	1	0	3	1	1	0	0	1	0	2	0	0	0	0	3	2	1	1	0	1	2	1
		Peptides		U69	4	4	0	0	0	0	0	0	0	0	0	0	0	0	0	0	0	0	0	0	0	0	0	0	0	0	0	0	0	0	0	0	0	0	0	0	0	0	0	0	0	0	0	0	0
		Peptides		U72	55	23	0	0	0	0	2	0	0	0	0	0	0	0	0	0	0	0	2	0	0	2	0	0	0	0	0	2	0	0	0	2	0	0	0	0	0	0	4	0	0	0	2	0	2
		Peptides		U73	7	7	0	0	0	0	0	0	0	0	1	0	0	0	0	0	0	0	0	0	0	0	0	0	0	0	0	0	0	0	1	0	0	0	0	0	0	0	0	0	0	0	0	0	0
[truncated: 257 more columns]
