# Supplementary material for: Sulfur cycling connects microbiomes and biogeochemistry in deep-sea hydrothermal plumes
Source: ISME J. 2023 May 13;17(8):1194–207. doi: 10.1038/s41396-023-01421-0 (PMC10356823; doi:10.1038/s41396-023-01421-0)
Supplement: Supplementary file 7 — Supplementary Data 5 [file 41396_2023_1421_MOESM7_ESM.xlsx]

## Sheet: Table 1
Supplementary Data 5 | Microbial group contributions to the metagenome (MetaG) coverage of functional traits. Microbial group contributions to the MetaG coverage of significantly differentiated functional traits (Table 1) within MetaGs from three hydrothermal vent sites. Percentages highlighted in brown are the top three in each column. Microbial group contributions to the MetaG coverage of major…
Table 1
Metagenome	B.Lau.mean		P.Lau.mean			P.Cym.mean					P.GyBn.mean
Function detail	Arsenate reduction		long-chain acyl-CoA synthetase (C6+)	Arsenate reduction		Halogenated compounds breakdown	Methanol oxidation	CO oxidation	CO oxidation		Toluene degradation	Benzene degradation	Sulfate reduction	Iron oxidation
Function trait ID	TIGR00014		KEGG.B20	TIGR00014		TIGR01428	methanol_dehydrogenase_pqq_xoxF_mxaF	TIGR02416	carbon_monoxide_dehydrogenase_coxS		KEGG.B01	KEGG.B05	TIGR00455	Cyc1
Acidobacteria	0		0.0021818	0		0.0234773	0.241853	0	0.0115926		0	0	0.000903326	0
Actinobacteria	0		0.000258666	0		0	0	0.0159851	0.0248405		0	0	0.402281	0
Alphaproteobacteria	0		0.000195276	0		0.00801133	0.000215705	0.0098172	0.0125948		0.000265922	0	0.000124668	0
Alphaproteobacteria-Caulobacterales	0.000113509		0	5.18329e-05		0	0	0	0		0	0	0.00829426	0
Alphaproteobacteria-Micavibrionales	0		1.90858e-06	0		0	0	0	0		0	0	0.00839592	0
Alphaproteobacteria-Pelagibacterales	0		0.0180658	0		0.0644664	0	0.00582319	0.0552083		0	0	0	0
Alphaproteobacteria-Rhodospirillales	0.00538608		0.0180026	0.00673501		0.10413	0	0.0691758	0.0776514		0.000350433	0	0.0132744	0.0100832
Alphaproteobacteria-UBA7887	0.0161622		0.0269749	0.0223762		0.0202928	0.021056	0.0233524	0.0181271		0	0	0.00224682	0.00140214
Aquificae	0		0	0		0	0	0	0		0	0	0	0
Bacteroidetes	0.251768		0.0194407	0.0595624		0.00208507	0.000723019	0	0		0	0	0.0255606	0
Chloroflexi	0		0.00115352	0		0.421178	0.0535536	0.725863	0.498025		0	0	0	0
Cyanobacteria	1.79346e-05		0.00350489	0.00331137		0	0	0	0		0	0	4.79664e-05	0
Deltaproteobacteria-SAR324	0.0185491		0.235177	0.042753		0.0928865	0	0.0100334	0.0746901		0	0	0	0.0402265
Epsilonproteobacteria-Campylobacterales	0.000186459		0.000109188	0.000219734		0	0	0	0		0	0	3.07365e-07	0
Gammaproteobacteria-Chromatiales	0.0128533		0.0192193	0.0363162		0	0	0	0		0	0	0	0.000607539
Gammaproteobacteria-LS-SOB	0.0597614		0.100251	0.123946		0.214327	0	0.0750699	0.132101		0	0	0.0314419	0.0305541
Gammaproteobacteria-Methylococcales	0.0107657		0.00762435	0.0288117		0	0.00119408	0	0		0.545959	0.623194	0.0599288	0.371003
Gammaproteobacteria-Nitrosococcales	0.00427875		0.00203486	0.00769002		0	0.201523	0	0		0	0	0.00464887	0.00438562
Gammaproteobacteria-Pseudomonadales	0.0278691		0.0332604	0.0706213		0.00867114	0.0350733	0.00671278	0.00602688		0.283649	0.260753	0.169104	0.115815
Gammaproteobacteria-SAR86	0.0278501		0	0.0295076		0	0.0289419	0	0		0	0	0	0.0396088
Gammaproteobacteria-Thiomicrospirales	0.268495		0.147326	0.206554		8.65739e-05	0	0	0		0	0	0	0.330917
Gammaproteobacteria-UBA11654	0.076436		0.0348747	0.0861575		0	0.0674785	0.00460665	0.0170202		0	0	0.012327	0.0178537
Gammaproteobacteria-UBA4486	0		0	0		0	0	0	0		0.169775	0.116053	0	0.037543
Gemmatimonadetes	0.0118875		0.00489179	0.0090427		0.0269134	0.346008	0.0114604	0.0205181		0	0	0	0
Latescibacteria	0		8.01383e-06	0		3.19198e-05	0	0.00355649	0.00229397		0	0	0	0
Marine Group II	0.0489132		0.0116772	0.0423384		0	0	0	0		0	0	0.0285024	0
Marine Group III	0		0.00138059	0		0	0	0	0		0	0	0	0
Marinimicrobia	0.109781		0.132492	0.0877612		0.0039698	0	0.0201398	0.0353812		0	0	0.00506443	0
Myxococcales	0.000180331		0.0018303	0.000420814		5.32185e-05	0.00226958	0.000349378	0.000459454		0	0	0.0632904	0
Nitrospinae	0.00948473		0.0298686	0.0250447		0.00218472	0	0.0118806	0.00824596		0	0	0.00168607	0
Nitrospirae	0.0112068		0.00916966	0.0238171		0	0	0.000281843	0.000361586		0	0	0.00102486	0
Patescibacteria-Saccharibacteria	0		0	0		0	0	0	0		0	0	0	0
Planctomycetes	0.00362131		0.00996996	0.00853579		0	0.000109466	2.26601e-05	0.000112218		0	0	0.103576	0
Poribacteria	0.0241446		0.0788341	0.0778604		0.00682164	0	0.00586926	0.0047499		0	0	0.001681	0
Thaumarchaeota	0		0.0465494	0		0	0	0	0		0	0	0	0
Unknown	0		0.00151704	0		0	0	0	0		0	0	0	0
Verrucomicrobia	0.000287846		0.0021555	0.00056473		0.000414004	0	0	0		0	0	0.0565947	0

## Sheet: Table 2
Table 2
Function detail	Carbon fixation						Denitrification						Sulfur cycling						Hydrogen oxidation						Methane oxidation						Aerobic oxidation						Iron oxidation						Manganese oxidation
Metagenome	B.Lau.Mean	P.Lau.Mean	B.Cym.Mean	P.Cym.Mean	P.GyBn.Mean		B.Lau.Mean	P.Lau.Mean	B.Cym.Mean	P.Cym.Mean	P.GyBn.Mean		B.Lau.Mean	P.Lau.Mean	B.Cym.Mean	P.Cym.Mean	P.GyBn.Mean		B.Lau.Mean	P.Lau.Mean	B.Cym.Mean	P.Cym.Mean	P.GyBn.Mean		B.Lau.Mean	P.Lau.Mean	B.Cym.Mean	P.Cym.Mean	P.GyBn.Mean		B.Lau.Mean	P.Lau.Mean	B.Cym.Mean	P.Cym.Mean	P.GyBn.Mean		B.Lau.Mean	P.Lau.Mean	B.Cym.Mean	P.Cym.Mean	P.GyBn.Mean		B.Lau.Mean	P.Lau.Mean	B.Cym.Mean	P.Cym.Mean	P.GyBn.Mean
Acidobacteria	0.000955783	0.000976411	0.00368819	0.0038369	0.000336907		0.011622	0.00374818	0.0676551	0.0764516	8.14451e-05		0.00280358	0.00135053	0.0251759	0.027719	0.000276544		0	0	0	0	0		0.015532	0.0228587	0.021093	0.0166397	0.000381726		0.000548298	0.000629166	0.010574	0.0127527	0.000118884		0	0	0	0	0		0.00438649	0.00221112	0.157682	0.172687	0.000592854
Actinobacteria	0	0	0	0	0		2.68163e-07	3.35566e-07	9.90148e-05	0.000111986	0.0189406		5.87253e-05	8.83719e-05	0.0766006	0.0207843	0.000529682		0	0	0	0	0		0	0	0	0	0		0.000143752	0.000176575	0.0096567	0.00916371	0.0251442		0	0	0	0	0		0	0	0	0	0
Alphaproteobacteria	0.000391493	0.000249953	0.00876301	0.0128417	0.00692915		0	0	0	0	0		3.21383e-05	2.5097e-05	0.00167358	0.00223741	1.40532e-05		0	0	0	0	0		0.00122477	0.000937649	0.015092	0.0187012	4.2772e-05		6.12841e-05	4.40338e-05	6.2244e-05	5.19193e-05	0.00342797		8.46319e-05	5.17961e-05	0.0017721	0.00310862	2.91519e-05		0	0	0	0	0
Alphaproteobacteria-Caulobacterales	0	0	0	0	0		0	0	0	0	0		1.31315e-05	4.13933e-06	4.64463e-05	1.52548e-05	0.000934968		0	0	0	0	0		0	0	0	0	0		0.000569485	8.69866e-05	0.0016415	0.000311589	0.0158473		0	0	0	0	0		0.00104113	0.000392539	0.00211443	0.000606806	0.0787603
Alphaproteobacteria-Micavibrionales	0	0	0	0	0		0	0	0	0	0		1.45277e-06	5.76008e-07	3.37345e-06	2.90624e-06	0.000946427		0	0	0	0	0		0	0	0	0	0		5.68553e-05	8.68014e-06	8.56002e-05	4.18726e-05	0.00810325		0	0	0	0	0		0	0	0	0	0
Alphaproteobacteria-Pelagibacterales	0.0229864	0.0352684	0.0110033	0.0145908	0.00208199		0	0	0	0	0		0.0158332	0.0268945	0.0226015	0.0309915	0.00152442		0	0	0	0	0		0	0	0	0	0		0.0180693	0.0370873	0.0137822	0.0201881	0.00170382		0	0	0	0	0		0	0	0	0	0
Alphaproteobacteria-Rhodospirillales	0.0071539	0.00916701	0.029497	0.0366945	0.00599934		0.0304185	0.0321597	0.077358	0.0767647	0.00823342		0.00917037	0.0130349	0.155789	0.155981	0.00315127		0	0	0	0	0		0.0095524	0.00922829	0.101708	0.103371	0.000169095		0.00175429	0.00260041	0.0205495	0.0259986	0.00170625		0.00273879	0.00312162	0.0175372	0.0285989	0.00159557		0.00616193	0.0113304	0.0949891	0.142314	0.00279059
Alphaproteobacteria-UBA7887	0.0148033	0.015152	0.0388808	0.0338028	0.0060459		0	0	0	0	0		0.0276324	0.0249261	0.00705358	0.00795855	0.000432915		0	0	0	0	0		0	0	0	0	0		0.00962348	0.0114229	0.0100682	0.0128351	0.000948274		0.000683082	0.000925477	0.00279653	0.00252397	0.000140214		0.0653924	0.0740239	0.0720694	0.075993	0.00828295
Aquificae	0.30485	0.287079	0.00419879	0.00627853	3.42055e-06		0.0157983	0.0358312	1.09815e-05	1.32542e-05	1.83233e-07		0.00062579	0.00382647	3.5214e-06	1.21522e-06	1.77001e-07		0	0	0	0	0		0	0	0	0	0		0	0	0	0	0		0	0	0	0	0		0	0	0	0	0
Bacteroidetes	0	0	0	0	0		0.00236314	0.00649629	0.000482127	0.000628782	0.000945083		0.000774057	0.000983216	0.000702948	0.000542051	0.000121819		0.333306	0.075338	0.011379	0.0142587	0.0609734		0	0	0	0	0		0.0298576	0.00770036	0.00204979	0.00141677	0.00557132		0	0	0	0	0		9.31158e-06	1.46375e-06	5.19468e-05	3.76707e-05	0.0389331
Chloroflexi	0	0	0	0	0		0	0	0	0	0		0.00502666	0.00525741	0.101144	0.085257	0.000556915		0	0	0	0	0		0	0	0	0	0		0.00554007	0.00585016	0.0938902	0.0863429	0.00708523		0.1	0.1	0.1	0.1	0.1		0.42198	0.405079	0.490841	0.491483	0.00104118
Cyanobacteria	0	0	0	0	0		0.000417406	0.0300996	0.00123952	0.000653429	0.00102125		2.37017e-05	0.00282574	6.71255e-05	5.95989e-05	7.27927e-06		2.73138e-05	0.257995	0.321954	0.319075	0.27236		0	0	0	0	0		2.93032e-05	0.00288625	0.000817491	0.000561996	6.70751e-05		0	0	0	0	0		0	0	0	0	0
Deltaproteobacteria-SAR324	0.0700891	0.120219	0.238366	0.196972	0.0726554		0	0	0	0	0		0.0232538	0.0335003	0.0570318	0.0357643	0.0255005		0	0	0	0	0		0.0291532	0.0500185	0.0182355	0.0105048	0.00129536		0.0319282	0.0535427	0.0464576	0.0328418	0.0328174		0.0925754	0.0974677	0.092196	0.0764169	0.0791		0	0	0	0	0
Epsilonproteobacteria-Campylobacterales	0.0224855	0.043739	0.000424977	0.00128579	1.27461e-06		0	0	0	0	0		0.100255	0.100209	0.100892	0.171008	0.100033		0.000196135	0.000243758	0.0119888	0.0849625	0.00176648		0	0	0	0	0		0.000335709	0.00228642	0.00340221	0.0724987	0.0002346		0	0	0	0	0		0	0	0	0	0
Gammaproteobacteria-Chromatiales	0.00411866	0.0113058	0.00119587	0.000776175	0.000175109		0.00938853	0.0235312	0.00237322	0.00147984	0.000151883		0.0129605	0.036838	0.00351095	0.00199963	0.000644745		0	0	0	0	0		0	0	0	0	0		0.00825782	0.0219876	0.00122518	0.000703742	0.000237963		0.0026326	0.00735063	0.000436503	0.000346814	6.07539e-05		0	0	0	0	0
Gammaproteobacteria-LS-SOB	0.0488736	0.0631943	0.114978	0.111935	0.0435063		0.00862261	0.00722058	0.0511493	0.0503549	0.0187147		0.0252343	0.0494682	0.180885	0.118812	0.0805465		0	0	0	0	0		0	0	0	0	0		0.0140002	0.0241589	0.0493292	0.0446547	0.0305771		0.00365088	0.0068639	0.031695	0.0289794	0.00973933		0	0	0	0	0
Gammaproteobacteria-Methylococcales	5.15917e-07	5.83888e-07	6.08102e-07	1.60273e-06	0.0346832		0.064067	0.0785055	0.0125453	0.0114561	0.22284		0.0201726	0.0401977	0.0024463	0.00211702	0.241144		0	0	0	0	0		0.750108	0.750139	0.750021	0.750048	0.907168		0.00305529	0.00630039	0.000440015	0.000715741	0.35438		0.000734227	0.0019426	0.000273555	0.000291373	0.0371003		3.60796e-05	6.89404e-05	4.32148e-05	0.000167557	0.284535
Gammaproteobacteria-Nitrosococcales	0	0	0	0	0		0.101145	0.0723918	0.136155	0.151614	0.100623		0.00565462	0.00656224	0.00534831	0.00906135	0.000705503		0.337992	0.342419	0.47888	0.439259	0.372619		0.0188638	0.022944	0.0325798	0.0611314	0.00159496		0.204988	0.128626	0.352075	0.378773	0.0184288		0.000292123	0.000518836	0.00458533	0.00816623	0.000438562		0	0	0	0	0
Gammaproteobacteria-Pseudomonadales	0.0111907	0.0080246	0.00599751	0.0046922	0.064685		0.0131405	0.0181444	0.0321071	0.023859	0.0497367		0.0126172	0.0164955	0.00964647	0.00519179	0.10562		0	0	0	0	0		0.106811	0.0900818	0.01461	0.00820083	0.0618832		0.121326	0.253902	0.0459659	0.018817	0.143285		0.0997465	0.093263	0.0928567	0.0888216	0.0526711		0.0484416	0.0433017	0.00273527	0.00208536	0.107242
Gammaproteobacteria-SAR86	0	0	0	0	0		0	0	0	0	0		0.0123698	0.00842638	0.00308964	0.00184543	0.00408236		0	0	0	0	0		0	0	0	0	0		0.00441436	0.00380241	0.00532728	0.004062	0.00285955		0.00194206	0.0019957	0.00920526	0.00586399	0.00396088		0	0	0	0	0
Gammaproteobacteria-Thiomicrospirales	0.26396	0.210747	0.0688353	0.11646	0.295459		0.380515	0.336044	0.137003	0.186424	0.138094		0.668791	0.579675	0.176504	0.27463	0.341354		0.328479	0.324004	0.175798	0.142446	0.292281		0	0	0	0	0		0.396926	0.325444	0.0840567	0.109015	0.159932		0.0870418	0.0711005	0.0165048	0.0302036	0.0361174		0	0	0	0	0
Gammaproteobacteria-UBA11654	0.0930356	0.0641584	0.0888267	0.0766682	0.0486841		0.066844	0.0471184	0.0971103	0.0823563	0.00758204		0.0044968	0.00476432	0.00305172	0.00269604	0.0093476		0	0	0	0	0		0	0	0	0	0		0.0132873	0.0151401	0.0469519	0.0237792	0.0099247		0.00562441	0.00607985	0.0198107	0.0136986	0.0142769		0	0	0	0	0
Gammaproteobacteria-UBA4486	0.00147852	0.00160964	0.001467	0.000959602	0.0172235		0.100826	0.101256	0.116403	0.102416	0.118137		0.00515422	0.00631859	0.00592119	0.00307504	0.0175582		0	0	0	0	0		0.0266191	0.0309248	0.0151841	0.0092462	0.0273074		0.00104512	0.00154553	0.00144106	0.00101069	0.0121152		0.00020611	0.000349653	0.00106852	0.000617576	0.0037543		0	0	0	0	0
Gemmatimonadetes	0	0	0	0	0		0	0	0	0	0		0.0173546	0.0084016	0.0353512	0.022072	0.00205246		0	0	0	0	0		0.0421351	0.0228669	0.0314765	0.0221566	0.000157017		0.0241707	0.00990055	0.130647	0.0940872	0.00925381		0.1	0.1	0.1	0.1	0.1		0	0	0	0	0
Latescibacteria	2.16122e-05	1.77465e-05	0.000103506	0.000102681	0.0198924		0	0	0	0	0		4.87266e-05	5.74748e-05	0.00123172	0.000997509	3.3687e-05		0	0	0	0	0		0	0	0	0	0		1.41693e-05	1.82815e-05	0.000213917	0.000120192	0.00923397		0	0	0	0	0		0	0	0	0	0
Marine Group II	0	0	0	0	0		4.23759e-07	9.3134e-07	0.000247909	0.000120757	0.00492653		0	0	0	0	0		0	0	0	0	0		0	0	0	0	0		0.00927786	0.00685145	0.0173157	0.0117688	0.0323566		0	0	0	0	0		0	0	0	0	0
Marine Group III	0	0	0	0	0		0	0	0	0	0		0	0	0	0	0		0	0	0	0	0		0	0	0	0	0		0.000389736	0.00041499	0.00848606	0.00537379	0.00249963		0	0	0	0	0		0	0	0	0	0
Marinimicrobia	0.0401281	0.0153575	0.0296818	0.0199043	0.00219234		0.0843914	0.0494294	0.0902382	0.087773	0.0223401		0.0196254	0.0114169	0.0178608	0.0129209	0.00748206		0	0	0	0	0		0	0	0	0	0		0.0295689	0.0144494	0.0140094	0.0108098	0.0133173		0.298793	0.297001	0.295447	0.295214	0.0123057		0.379633	0.288798	0.152665	0.0917424	0.0184744
Myxococcales	0	0	0	0	0		0.00105343	0.00147867	0.00766048	0.00567732	0.0454962		0.000299733	0.000609806	0.000247024	0.000242257	0.0236812		0	0	0	0	0		0	0	0	0	0		4.90002e-05	5.88851e-05	0.000293579	0.000266098	0.0123317		0.102047	0.108969	0.109262	0.112362	0.161016		0.0125858	0.0200659	0.00602326	0.00604636	0.0486129
Nitrospinae	0.00749794	0.0104788	0.00295599	0.00344337	0.0021448		0.00109591	0.00329417	0.0584229	0.0643276	0.0004713		0.0017304	0.00301359	0.00138885	0.00167928	0.00079585		0	0	0	0	0		0	0	0	0	0		0.00493127	0.00416143	0.00395286	0.0026465	0.0196805		0	0	0	0	0		0	0	0	0	0
Nitrospirae	0.00599805	0.00251537	0.32871	0.325769	0.333329		0.0041691	0.00789593	0.0124234	0.00865776	0.0466835		0.00126862	0.0025385	0.000612375	0.000645777	0.0128522		0	0	0	0	0		0	0	0	0	0		0.0203186	0.0167556	0.00779224	0.00698099	0.0259987		0.00120676	0.00299863	0.00455338	0.0047857	0.287694		0.0100928	0.0152696	0.000591621	0.000456889	0.166437
Patescibacteria-Saccharibacteria	0	0	0	0	0		0	0	0	0	0		0	0	0	0	0		0	0	0	0	0		0	0	0	0	0		0	0	0	0	0		0	0	0	0	0		0	0	0	0	0
Planctomycetes	0	0	0	0	0		0.0398363	0.0477378	0.0235976	0.016444	0.180243		0.000914296	0.00172324	0.00214464	0.0017619	0.0156928		0	0	0	0	0		0	0	0	0	0		0.0349491	0.025305	0.00656595	0.00338409	0.0238818		0.1	0.1	0.1	0.1	0.1		0.00909261	0.0194881	0.000138266	0.000122844	0.241099
Poribacteria	0	0	0	0	0		0.0131867	0.0438896	0.00887386	0.0112517	0.00254273		0.00223478	0.00677508	0.00114232	0.00109583	0.000372021		0	0	0	0	0		0	0	0	0	0		0.00133736	0.00360214	0.000720899	0.000744246	8.18037e-05		0	0	0	0	0		0.0411468	0.11997	0.0200547	0.0162574	0.00319892
Thaumarchaeota	0.07939	0.0999191	0.0220841	0.0324691	0.0271747		0	0	0	0	0		0.00356771	0.00379221	0.000831826	0.000834706	0.00200503		0	0	0	0	0		0	0	0	0	0		0.00807017	0.0112213	0.00208963	0.00271727	0.00130063		0	0	0	0	0		0	0	0	0	0
Unknown	0	0	0	0	0		0.0007469	0.00115628	0.0423613	0.0234184	0.00520679		0	0	0	0	0		0	0	0	0	0		0	0	0	0	0		0.000165011	0.000265237	0.0027412	0.00223643	0.00148339		0	0	0	0	0		0	0	0	0	0
Verrucomicrobia	0.000591596	0.000821043	0.00034198	0.00051594	0.0167977		0.0503519	0.0525701	0.0244822	0.017745	0.00698864		0	0	0	0	0		0	0	0	0	0		0	0	0	0	0		0.000940095	0.00176715	0.00532181	0.0023282	0.0140649		0	0	0	0	0		0	0	0	0	0
