# Supplementary material for: Sulfur cycling connects microbiomes and biogeochemistry in deep-sea hydrothermal plumes
Source: ISME J. 2023 May 13;17(8):1194–207. doi: 10.1038/s41396-023-01421-0 (PMC10356823; doi:10.1038/s41396-023-01421-0)
Supplement: Supplementary file 10 — Supplementary Data 8 [file 41396_2023_1421_MOESM10_ESM.xlsx]

## Sheet: Mid-Cayman Von Damm (Shallow)
Supplementary Data 8 | Thermodynamic modeling for hydrothermal plume environments. Properties and units are listed in the first two rows. The thermodynamic modeling dataset was calculated within the temperature range of 2°C to the end-member vent fluid temperature for each hydrothermal plume environment. Here only thermodynamic modeling results for Mid-Cayman environments were shown. For all resu…
Thermodynamic modeling for Mid-Cayman Von Damm (Shallow) plume
temp	mass	OmPHS	mPHS	OmPFe	mPFe	mAnh	mBar	mAsilica	OmS0	mS0	mQuartz	mTalc	mDol	mBor	mPyr	mPy	mMar	mCcp	mChal	mCov	mTen	mCup	mMag	mFeOH	mFeO	mBixb	mHaus	mPyro	mAlab	mSph	mGal	mWur	mPyH	mBorH	mCcpH	mCovH	OmHe	mHe	OmO2	mO2	OmNO3	mNO3	OmNO2	mNO2	OmN2	mN2	OmNH4	mNH4	OmCH4
celsius	kg plume solution	mol/kg	mol/kg	mol/kg	mol/kg	mol/kg	mol/kg	mol/kg	mol/kg	mol/kg	mol/kg	mol/kg	mol/kg	mol/kg	mol/kg	mol/kg	mol/kg	mol/kg	mol/kg	mol/kg	mol/kg	mol/kg	mol/kg	mol/kg	mol/kg	mol/kg	mol/kg	mol/kg	mol/kg	mol/kg	mol/kg	mol/kg	mol/kg	mol/kg	mol/kg	mol/kg	mol/kg	mol/kg	mol/kg	mol/kg	mol/kg	mol/kg	mol/kg	mol/kg	mol/kg	mol/kg	mol/kg	mol/kg	mol/kg
226	1.041	8.468e-05	8.468e-05	0	0	NA	NA	NA	3.455e-05	3.455e-05	0.017	NA	NA	NA	NA	NA	NA	NA	1.5e-05	NA	NA	NA	NA	NA	NA	NA	NA	NA	NA	6.968e-05	NA	NA	NA	NA	NA	NA	0.001001	0.001001	1.914e-45	1.914e-45	5.962e-62	5.962e-62	2.272e-46	2.272e-46	0.0004819	0.0004819	0.0001818	0.0001818	0.002843
225.8	1.042	8.461e-05	8.461e-05	0	0	NA	NA	NA	3.473e-05	3.473e-05	0.01699	NA	NA	NA	NA	NA	NA	NA	1.499e-05	NA	NA	NA	NA	NA	NA	NA	NA	NA	NA	6.962e-05	NA	NA	NA	NA	NA	NA	0.001	0.001	1.833e-45	1.833e-45	1.989e-08	1.989e-08	9.913e-10	9.913e-10	0.000482	0.000482	0.0001815	0.0001815	0.00284
225.8	1.042	8.461e-05	8.461e-05	0	0	NA	NA	NA	3.473e-05	3.473e-05	0.01699	NA	NA	NA	NA	NA	NA	NA	1.499e-05	NA	NA	NA	NA	NA	NA	NA	NA	NA	NA	6.962e-05	NA	NA	NA	NA	NA	NA	0.001	0.001	1.833e-45	1.833e-45	1.993e-08	1.993e-08	9.936e-10	9.936e-10	0.000482	0.000482	0.0001815	0.0001815	0.00284
225.8	1.042	8.461e-05	8.461e-05	0	0	NA	NA	NA	3.474e-05	3.474e-05	0.01699	NA	NA	NA	NA	NA	NA	NA	1.499e-05	NA	NA	NA	NA	NA	NA	NA	NA	NA	NA	6.962e-05	NA	NA	NA	NA	NA	NA	0.001	0.001	1.833e-45	1.833e-45	1.998e-08	1.998e-08	9.959e-10	9.959e-10	0.000482	0.000482	0.0001815	0.0001815	0.00284
225.8	1.042	8.461e-05	8.461e-05	0	0	NA	NA	NA	3.474e-05	3.474e-05	0.01699	NA	NA	NA	NA	NA	NA	NA	1.499e-05	NA	NA	NA	NA	NA	NA	NA	NA	NA	NA	6.962e-05	NA	NA	NA	NA	NA	NA	0.001	0.001	1.833e-45	1.833e-45	2.002e-08	2.002e-08	9.982e-10	9.982e-10	0.000482	0.000482	0.0001815	0.0001815	0.00284
225.8	1.042	8.461e-05	8.461e-05	0	0	NA	NA	NA	3.474e-05	3.474e-05	0.01699	NA	NA	NA	NA	NA	NA	NA	1.499e-05	NA	NA	NA	NA	NA	NA	NA	NA	NA	NA	6.962e-05	NA	NA	NA	NA	NA	NA	0.001	0.001	1.833e-45	1.833e-45	2.007e-08	2.007e-08	1e-09	1e-09	0.000482	0.000482	0.0001815	0.0001815	0.00284
225.8	1.042	8.461e-05	8.461e-05	0	0	NA	NA	NA	3.474e-05	3.474e-05	0.01699	NA	NA	NA	NA	NA	NA	NA	1.499e-05	NA	NA	NA	NA	NA	NA	NA	NA	NA	NA	6.962e-05	NA	NA	NA	NA	NA	NA	0.001	0.001	1.832e-45	1.832e-45	2.012e-08	2.012e-08	1.003e-09	1.003e-09	0.000482	0.000482	0.0001815	0.0001815	0.00284
225.8	1.042	8.461e-05	8.461e-05	0	0	NA	NA	NA	3.474e-05	3.474e-05	0.01699	NA	NA	NA	NA	NA	NA	NA	1.499e-05	NA	NA	NA	NA	NA	NA	NA	NA	NA	NA	6.962e-05	NA	NA	NA	NA	NA	NA	0.001	0.001	1.832e-45	1.832e-45	2.016e-08	2.016e-08	1.005e-09	1.005e-09	0.000482	0.000482	0.0001815	0.0001815	0.00284
225.8	1.042	8.461e-05	8.461e-05	0	0	NA	NA	NA	3.474e-05	3.474e-05	0.01699	NA	NA	NA	NA	NA	NA	NA	1.499e-05	NA	NA	NA	NA	NA	NA	NA	NA	NA	NA	6.962e-05	NA	NA	NA	NA	NA	NA	0.001	0.001	1.832e-45	1.832e-45	2.021e-08	2.021e-08	1.007e-09	1.007e-09	0.000482	0.000482	0.0001815	0.0001815	0.00284
225.8	1.042	8.461e-05	8.461e-05	0	0	NA	NA	NA	3.474e-05	3.474e-05	0.01699	NA	NA	NA	NA	NA	NA	NA	1.499e-05	NA	NA	NA	NA	NA	NA	NA	NA	NA	NA	6.962e-05	NA	NA	NA	NA	NA	NA	0.001	0.001	1.832e-45	1.832e-45	2.026e-08	2.026e-08	1.01e-09	1.01e-09	0.000482	0.000482	0.0001815	0.0001815	0.00284
225.8	1.042	8.461e-05	8.461e-05	0	0	NA	NA	NA	3.474e-05	3.474e-05	0.01699	NA	NA	NA	NA	NA	NA	NA	1.499e-05	NA	NA	NA	NA	NA	NA	NA	NA	NA	NA	6.962e-05	NA	NA	NA	NA	NA	NA	0.001	0.001	1.832e-45	1.832e-45	2.03e-08	2.03e-08	1.012e-09	1.012e-09	0.000482	0.000482	0.0001815	0.0001815	0.00284
225.8	1.042	8.461e-05	8.461e-05	0	0	NA	NA	NA	3.474e-05	3.474e-05	0.01699	NA	NA	NA	NA	NA	NA	NA	1.499e-05	NA	NA	NA	NA	NA	NA	NA	NA	NA	NA	6.962e-05	NA	NA	NA	NA	NA	NA	0.001	0.001	1.831e-45	1.831e-45	2.035e-08	2.035e-08	1.014e-09	1.014e-09	0.000482	0.000482	0.0001815	0.0001815	0.00284
225.8	1.042	8.461e-05	8.461e-05	0	0	NA	NA	NA	3.474e-05	3.474e-05	0.01699	NA	NA	NA	NA	NA	NA	NA	1.499e-05	NA	NA	NA	NA	NA	NA	NA	NA	NA	NA	6.962e-05	NA	NA	NA	NA	NA	NA	0.001	0.001	1.831e-45	1.831e-45	2.04e-08	2.04e-08	1.017e-09	1.017e-09	0.000482	0.000482	0.0001815	0.0001815	0.00284
225.8	1.042	8.461e-05	8.461e-05	0	0	NA	NA	NA	3.474e-05	3.474e-05	0.01699	NA	NA	NA	NA	NA	NA	NA	1.499e-05	NA	NA	NA	NA	NA	NA	NA	NA	NA	NA	6.962e-05	NA	NA	NA	NA	NA	NA	0.001	0.001	1.831e-45	1.831e-45	2.044e-08	2.044e-08	1.019e-09	1.019e-09	0.000482	0.000482	0.0001815	0.0001815	0.00284
225.8	1.042	8.461e-05	8.461e-05	0	0	NA	NA	NA	3.474e-05	3.474e-05	0.01699	NA	NA	NA	NA	NA	NA	NA	1.499e-05	NA	NA	NA	NA	NA	NA	NA	NA	NA	NA	6.962e-05	NA	NA	NA	NA	NA	NA	0.001	0.001	1.831e-45	1.831e-45	2.049e-08	2.049e-08	1.021e-09	1.021e-09	0.000482	0.000482	0.0001815	0.0001815	0.00284
225.8	1.042	8.461e-05	8.461e-05	0	0	NA	NA	NA	3.474e-05	3.474e-05	0.01699	NA	NA	NA	NA	NA	NA	NA	1.499e-05	NA	NA	NA	NA	NA	NA	NA	NA	NA	NA	6.962e-05	NA	NA	NA	NA	NA	NA	0.001	0.001	1.831e-45	1.831e-45	2.054e-08	2.054e-08	1.024e-09	1.024e-09	0.000482	0.000482	0.0001815	0.0001815	0.00284
225.8	1.042	8.461e-05	8.461e-05	0	0	NA	NA	NA	3.474e-05	3.474e-05	0.01699	NA	NA	NA	NA	NA	NA	NA	1.499e-05	NA	NA	NA	NA	NA	NA	NA	NA	NA	NA	6.962e-05	NA	NA	NA	NA	NA	NA	0.001	0.001	1.831e-45	1.831e-45	2.058e-08	2.058e-08	1.026e-09	1.026e-09	0.000482	0.000482	0.0001815	0.0001815	0.00284
225.8	1.042	8.461e-05	8.461e-05	0	0	NA	NA	NA	3.474e-05	3.474e-05	0.01699	NA	NA	NA	NA	NA	NA	NA	1.499e-05	NA	NA	NA	NA	NA	NA	NA	NA	NA	NA	6.962e-05	NA	NA	NA	NA	NA	NA	0.001	0.001	1.83e-45	1.83e-45	2.063e-08	2.063e-08	1.028e-09	1.028e-09	0.000482	0.000482	0.0001815	0.0001815	0.00284
225.8	1.042	8.461e-05	8.461e-05	0	0	NA	NA	NA	3.474e-05	3.474e-05	0.01699	NA	NA	NA	NA	NA	NA	NA	1.499e-05	NA	NA	NA	NA	NA	NA	NA	NA	NA	NA	6.962e-05	NA	NA	NA	NA	NA	NA	0.001	0.001	1.83e-45	1.83e-45	2.068e-08	2.068e-08	1.031e-09	1.031e-09	0.000482	0.000482	0.0001815	0.0001815	0.00284
225.8	1.042	8.461e-05	8.461e-05	0	0	NA	NA	NA	3.474e-05	3.474e-05	0.01699	NA	NA	NA	NA	NA	NA	NA	1.499e-05	NA	NA	NA	NA	NA	NA	NA	NA	NA	NA	6.962e-05	NA	NA	NA	NA	NA	NA	0.001	0.001	1.83e-45	1.83e-45	2.073e-08	2.073e-08	1.033e-09	1.033e-09	0.000482	0.000482	0.0001815	0.0001815	0.00284
225.8	1.042	8.461e-05	8.461e-05	0	0	NA	NA	NA	3.474e-05	3.474e-05	0.01699	NA	NA	NA	NA	NA	NA	NA	1.499e-05	NA	NA	NA	NA	NA	NA	NA	NA	NA	NA	6.962e-05	NA	NA	NA	NA	NA	NA	0.001	0.001	1.83e-45	1.83e-45	2.078e-08	2.078e-08	1.036e-09	1.036e-09	0.000482	0.000482	0.0001815	0.0001815	0.00284
225.8	1.042	8.461e-05	8.461e-05	0	0	NA	NA	NA	3.474e-05	3.474e-05	0.01699	NA	NA	NA	NA	NA	NA	NA	1.499e-05	NA	NA	NA	NA	NA	NA	NA	NA	NA	NA	6.962e-05	NA	NA	NA	NA	NA	NA	0.001	0.001	1.83e-45	1.83e-45	2.082e-08	2.082e-08	1.038e-09	1.038e-09	0.000482	0.000482	0.0001815	0.0001815	0.00284
225.8	1.042	8.461e-05	8.461e-05	0	0	NA	NA	NA	3.474e-05	3.474e-05	0.01699	NA	NA	NA	NA	NA	NA	NA	1.499e-05	NA	NA	NA	NA	NA	NA	NA	NA	NA	NA	6.962e-05	NA	NA	NA	NA	NA	NA	0.001	0.001	1.829e-45	1.829e-45	2.087e-08	2.087e-08	1.04e-09	1.04e-09	0.000482	0.000482	0.0001815	0.0001815	0.00284
225.8	1.042	8.461e-05	8.461e-05	0	0	NA	NA	NA	3.474e-05	3.474e-05	0.01699	NA	NA	NA	NA	NA	NA	NA	1.499e-05	NA	NA	NA	NA	NA	NA	NA	NA	NA	NA	6.962e-05	NA	NA	NA	NA	NA	NA	0.001	0.001	1.829e-45	1.829e-45	2.092e-08	2.092e-08	1.043e-09	1.043e-09	0.000482	0.000482	0.0001815	0.0001815	0.00284
225.8	1.042	8.461e-05	8.461e-05	0	0	NA	NA	NA	3.474e-05	3.474e-05	0.01699	NA	NA	NA	NA	NA	NA	NA	1.499e-05	NA	NA	NA	NA	NA	NA	NA	NA	NA	NA	6.962e-05	NA	NA	NA	NA	NA	NA	0.001	0.001	1.829e-45	1.829e-45	2.097e-08	2.097e-08	1.045e-09	1.045e-09	0.000482	0.000482	0.0001815	0.0001815	0.00284
225.8	1.042	8.461e-05	8.461e-05	0	0	NA	NA	NA	3.474e-05	3.474e-05	0.01699	NA	NA	NA	NA	NA	NA	NA	1.499e-05	NA	NA	NA	NA	NA	NA	NA	NA	NA	NA	6.962e-05	NA	NA	NA	NA	NA	NA	0.001	0.001	1.829e-45	1.829e-45	2.102e-08	2.102e-08	1.048e-09	1.048e-09	0.000482	0.000482	0.0001815	0.0001815	0.00284
225.8	1.042	8.461e-05	8.461e-05	0	0	NA	NA	NA	3.475e-05	3.475e-05	0.01699	NA	NA	NA	NA	NA	NA	NA	1.499e-05	NA	NA	NA	NA	NA	NA	NA	NA	NA	NA	6.962e-05	NA	NA	NA	NA	NA	NA	0.001	0.001	1.829e-45	1.829e-45	2.106e-08	2.106e-08	1.05e-09	1.05e-09	0.000482	0.000482	0.0001815	0.0001815	0.00284
225.8	1.042	8.461e-05	8.461e-05	0	0	NA	NA	NA	3.475e-05	3.475e-05	0.01699	NA	NA	NA	NA	NA	NA	NA	1.499e-05	NA	NA	NA	NA	NA	NA	NA	NA	NA	NA	6.962e-05	NA	NA	NA	NA	NA	NA	0.001	0.001	1.828e-45	1.828e-45	2.111e-08	2.111e-08	1.052e-09	1.052e-09	0.000482	0.000482	0.0001815	0.0001815	0.00284
225.8	1.042	8.461e-05	8.461e-05	0	0	NA	NA	NA	3.475e-05	3.475e-05	0.01699	NA	NA	NA	NA	NA	NA	NA	1.499e-05	NA	NA	NA	NA	NA	NA	NA	NA	NA	NA	6.962e-05	NA	NA	NA	NA	NA	NA	0.001	0.001	1.828e-45	1.828e-45	2.116e-08	2.116e-08	1.055e-09	1.055e-09	0.000482	0.000482	0.0001815	0.0001815	0.00284
225.8	1.042	8.461e-05	8.461e-05	0	0	NA	NA	NA	3.475e-05	3.475e-05	0.01699	NA	NA	NA	NA	NA	NA	NA	1.499e-05	NA	NA	NA	NA	NA	NA	NA	NA	NA	NA	6.962e-05	NA	NA	NA	NA	NA	NA	0.001	0.001	1.828e-45	1.828e-45	2.121e-08	2.121e-08	1.057e-09	1.057e-09	0.000482	0.000482	0.0001815	0.0001815	0.00284
225.8	1.042	8.461e-05	8.461e-05	0	0	NA	NA	NA	3.475e-05	3.475e-05	0.01699	NA	NA	NA	NA	NA	NA	NA	1.499e-05	NA	NA	NA	NA	NA	NA	NA	NA	NA	NA	6.962e-05	NA	NA	NA	NA	NA	NA	0.001	0.001	1.828e-45	1.828e-45	2.126e-08	2.126e-08	1.06e-09	1.06e-09	0.000482	0.000482	0.0001815	0.0001815	0.00284
225.8	1.042	8.461e-05	8.461e-05	0	0	NA	NA	NA	3.475e-05	3.475e-05	0.01699	NA	NA	NA	NA	NA	NA	NA	1.499e-05	NA	NA	NA	NA	NA	NA	NA	NA	NA	NA	6.962e-05	NA	NA	NA	NA	NA	NA	0.001	0.001	1.828e-45	1.828e-45	2.131e-08	2.131e-08	1.062e-09	1.062e-09	0.000482	0.000482	0.0001815	0.0001815	0.00284
225.8	1.042	8.461e-05	8.461e-05	0	0	NA	NA	NA	3.475e-05	3.475e-05	0.01699	NA	NA	NA	NA	NA	NA	NA	1.499e-05	NA	NA	NA	NA	NA	NA	NA	NA	NA	NA	6.962e-05	NA	NA	NA	NA	NA	NA	0.001	0.001	1.827e-45	1.827e-45	2.136e-08	2.136e-08	1.065e-09	1.065e-09	0.000482	0.000482	0.0001815	0.0001815	0.00284
225.8	1.042	8.461e-05	8.461e-05	0	0	NA	NA	NA	3.475e-05	3.475e-05	0.01699	NA	NA	NA	NA	NA	NA	NA	1.499e-05	NA	NA	NA	NA	NA	NA	NA	NA	NA	NA	6.962e-05	NA	NA	NA	NA	NA	NA	0.001	0.001	1.827e-45	1.827e-45	2.141e-08	2.141e-08	1.067e-09	1.067e-09	0.000482	0.000482	0.0001815	0.0001815	0.00284
225.8	1.042	8.461e-05	8.461e-05	0	0	NA	NA	NA	3.475e-05	3.475e-05	0.01699	NA	NA	NA	NA	NA	NA	NA	1.499e-05	NA	NA	NA	NA	NA	NA	NA	NA	NA	NA	6.962e-05	NA	NA	NA	NA	NA	NA	0.001	0.001	1.827e-45	1.827e-45	2.146e-08	2.146e-08	1.07e-09	1.07e-09	0.000482	0.000482	0.0001815	0.0001815	0.00284
225.8	1.042	8.461e-05	8.461e-05	0	0	NA	NA	NA	3.475e-05	3.475e-05	0.01699	NA	NA	NA	NA	NA	NA	NA	1.499e-05	NA	NA	NA	NA	NA	NA	NA	NA	NA	NA	6.962e-05	NA	NA	NA	NA	NA	NA	0.001	0.001	1.827e-45	1.827e-45	2.15e-08	2.15e-08	1.072e-09	1.072e-09	0.000482	0.000482	0.0001815	0.0001815	0.00284
225.8	1.042	8.461e-05	8.461e-05	0	0	NA	NA	NA	3.475e-05	3.475e-05	0.01699	NA	NA	NA	NA	NA	NA	NA	1.499e-05	NA	NA	NA	NA	NA	NA	NA	NA	NA	NA	6.962e-05	NA	NA	NA	NA	NA	NA	0.001	0.001	1.827e-45	1.827e-45	2.155e-08	2.155e-08	1.074e-09	1.074e-09	0.000482	0.000482	0.0001815	0.0001815	0.00284
225.8	1.042	8.461e-05	8.461e-05	0	0	NA	NA	NA	3.475e-05	3.475e-05	0.01699	NA	NA	NA	NA	NA	NA	NA	1.499e-05	NA	NA	NA	NA	NA	NA	NA	NA	NA	NA	6.962e-05	NA	NA	NA	NA	NA	NA	0.0009999	0.0009999	1.826e-45	1.826e-45	2.16e-08	2.16e-08	1.077e-09	1.077e-09	0.000482	0.000482	0.0001815	0.0001815	0.00284
225.8	1.042	8.461e-05	8.461e-05	0	0	NA	NA	NA	3.475e-05	3.475e-05	0.01699	NA	NA	NA	NA	NA	NA	NA	1.499e-05	NA	NA	NA	NA	NA	NA	NA	NA	NA	NA	6.962e-05	NA	NA	NA	NA	NA	NA	0.0009999	0.0009999	1.826e-45	1.826e-45	2.165e-08	2.165e-08	1.079e-09	1.079e-09	0.000482	0.000482	0.0001815	0.0001815	0.00284
225.8	1.042	8.461e-05	8.461e-05	0	0	NA	NA	NA	3.475e-05	3.475e-05	0.01699	NA	NA	NA	NA	NA	NA	NA	1.499e-05	NA	NA	NA	NA	NA	NA	NA	NA	NA	NA	6.962e-05	NA	NA	NA	NA	NA	NA	0.0009999	0.0009999	1.826e-45	1.826e-45	2.17e-08	2.17e-08	1.082e-09	1.082e-09	0.000482	0.000482	0.0001815	0.0001815	0.00284
225.8	1.042	8.461e-05	8.461e-05	0	0	NA	NA	NA	3.475e-05	3.475e-05	0.01699	NA	NA	NA	NA	NA	NA	NA	1.499e-05	NA	NA	NA	NA	NA	NA	NA	NA	NA	NA	6.962e-05	NA	NA	NA	NA	NA	NA	0.0009999	0.0009999	1.826e-45	1.826e-45	2.175e-08	2.175e-08	1.084e-09	1.084e-09	0.000482	0.000482	0.0001815	0.0001815	0.00284
225.8	1.042	8.461e-05	8.461e-05	0	0	NA	NA	NA	3.475e-05	3.475e-05	0.01699	NA	NA	NA	NA	NA	NA	NA	1.499e-05	NA	NA	NA	NA	NA	NA	NA	NA	NA	NA	6.962e-05	NA	NA	NA	NA	NA	NA	0.0009999	0.0009999	1.826e-45	1.826e-45	2.18e-08	2.18e-08	1.087e-09	1.087e-09	0.000482	0.000482	0.0001815	0.0001815	0.00284
225.8	1.042	8.461e-05	8.461e-05	0	0	NA	NA	NA	3.475e-05	3.475e-05	0.01698	NA	NA	NA	NA	NA	NA	NA	1.499e-05	NA	NA	NA	NA	NA	NA	NA	NA	NA	NA	6.962e-05	NA	NA	NA	NA	NA	NA	0.0009999	0.0009999	1.825e-45	1.825e-45	2.185e-08	2.185e-08	1.089e-09	1.089e-09	0.000482	0.000482	0.0001815	0.0001815	0.00284
225.8	1.042	8.461e-05	8.461e-05	0	0	NA	NA	NA	3.475e-05	3.475e-05	0.01698	NA	NA	NA	NA	NA	NA	NA	1.499e-05	NA	NA	NA	NA	NA	NA	NA	NA	NA	NA	6.962e-05	NA	NA	NA	NA	NA	NA	0.0009999	0.0009999	1.825e-45	1.825e-45	2.19e-08	2.19e-08	1.092e-09	1.092e-09	0.000482	0.000482	0.0001815	0.0001815	0.00284
225.8	1.042	8.461e-05	8.461e-05	0	0	NA	NA	NA	3.475e-05	3.475e-05	0.01698	NA	NA	NA	NA	NA	NA	NA	1.499e-05	NA	NA	NA	NA	NA	NA	NA	NA	NA	NA	6.962e-05	NA	NA	NA	NA	NA	NA	0.0009999	0.0009999	1.825e-45	1.825e-45	2.195e-08	2.195e-08	1.094e-09	1.094e-09	0.000482	0.000482	0.0001815	0.0001815	0.00284
225.8	1.042	8.461e-05	8.461e-05	0	0	NA	NA	NA	3.475e-05	3.475e-05	0.01698	NA	NA	NA	NA	NA	NA	NA	1.499e-05	NA	NA	NA	NA	NA	NA	NA	NA	NA	NA	6.962e-05	NA	NA	NA	NA	NA	NA	0.0009999	0.0009999	1.825e-45	1.825e-45	2.2e-08	2.2e-08	1.097e-09	1.097e-09	0.000482	0.000482	0.0001815	0.0001815	0.00284
225.8	1.042	8.461e-05	8.461e-05	0	0	NA	NA	NA	3.475e-05	3.475e-05	0.01698	NA	NA	NA	NA	NA	NA	NA	1.499e-05	NA	NA	NA	NA	NA	NA	NA	NA	NA	NA	6.962e-05	NA	NA	NA	NA	NA	NA	0.0009999	0.0009999	1.825e-45	1.825e-45	2.206e-08	2.206e-08	1.099e-09	1.099e-09	0.000482	0.000482	0.0001815	0.0001815	0.00284
225.8	1.042	8.461e-05	8.461e-05	0	0	NA	NA	NA	3.475e-05	3.475e-05	0.01698	NA	NA	NA	NA	NA	NA	NA	1.499e-05	NA	NA	NA	NA	NA	NA	NA	NA	NA	NA	6.962e-05	NA	NA	NA	NA	NA	NA	0.0009999	0.0009999	1.824e-45	1.824e-45	2.211e-08	2.211e-08	1.102e-09	1.102e-09	0.000482	0.000482	0.0001815	0.0001815	0.00284
225.8	1.042	8.461e-05	8.461e-05	0	0	NA	NA	NA	3.476e-05	3.476e-05	0.01698	NA	NA	NA	NA	NA	NA	NA	1.499e-05	NA	NA	NA	NA	NA	NA	NA	NA	NA	NA	6.962e-05	NA	NA	NA	NA	NA	NA	0.0009999	0.0009999	1.824e-45	1.824e-45	2.216e-08	2.216e-08	1.105e-09	1.105e-09	0.000482	0.000482	0.0001815	0.0001815	0.00284
225.8	1.042	8.461e-05	8.461e-05	0	0	NA	NA	NA	3.476e-05	3.476e-05	0.01698	NA	NA	NA	NA	NA	NA	NA	1.499e-05	NA	NA	NA	NA	NA	NA	NA	NA	NA	NA	6.962e-05	NA	NA	NA	NA	NA	NA	0.0009999	0.0009999	1.824e-45	1.824e-45	2.221e-08	2.221e-08	1.107e-09	1.107e-09	0.000482	0.000482	0.0001815	0.0001815	0.00284
225.8	1.042	8.461e-05	8.461e-05	0	0	NA	NA	NA	3.476e-05	3.476e-05	0.01698	NA	NA	NA	NA	NA	NA	NA	1.499e-05	NA	NA	NA	NA	NA	NA	NA	NA	NA	NA	6.962e-05	NA	NA	NA	NA	NA	NA	0.0009999	0.0009999	1.824e-45	1.824e-45	2.226e-08	2.226e-08	1.11e-09	1.11e-09	0.000482	0.000482	0.0001815	0.0001815	0.00284
225.8	1.042	8.461e-05	8.461e-05	0	0	NA	NA	NA	3.476e-05	3.476e-05	0.01698	NA	NA	NA	NA	NA	NA	NA	1.499e-05	NA	NA	NA	NA	NA	NA	NA	NA	NA	NA	6.962e-05	NA	NA	NA	NA	NA	NA	0.0009999	0.0009999	1.824e-45	1.824e-45	2.231e-08	2.231e-08	1.112e-09	1.112e-09	0.000482	0.000482	0.0001815	0.0001815	0.00284
225.7	1.042	8.461e-05	8.461e-05	0	0	NA	NA	NA	3.476e-05	3.476e-05	0.01698	NA	NA	NA	NA	NA	NA	NA	1.499e-05	NA	NA	NA	NA	NA	NA	NA	NA	NA	NA	6.962e-05	NA	NA	NA	NA	NA	NA	0.0009999	0.0009999	1.823e-45	1.823e-45	2.236e-08	2.236e-08	1.115e-09	1.115e-09	0.000482	0.000482	0.0001815	0.0001815	0.00284
225.7	1.042	8.461e-05	8.461e-05	0	0	NA	NA	NA	3.476e-05	3.476e-05	0.01698	NA	NA	NA	NA	NA	NA	NA	1.499e-05	NA	NA	NA	NA	NA	NA	NA	NA	NA	NA	6.962e-05	NA	NA	NA	NA	NA	NA	0.0009999	0.0009999	1.823e-45	1.823e-45	2.241e-08	2.241e-08	1.117e-09	1.117e-09	0.000482	0.000482	0.0001815	0.0001815	0.00284
225.7	1.042	8.461e-05	8.461e-05	0	0	NA	NA	NA	3.476e-05	3.476e-05	0.01698	NA	NA	NA	NA	NA	NA	NA	1.499e-05	NA	NA	NA	NA	NA	NA	NA	NA	NA	NA	6.962e-05	NA	NA	NA	NA	NA	NA	0.0009999	0.0009999	1.823e-45	1.823e-45	2.247e-08	2.247e-08	1.12e-09	1.12e-09	0.000482	0.000482	0.0001815	0.0001815	0.00284
225.7	1.042	8.461e-05	8.461e-05	0	0	NA	NA	NA	3.476e-05	3.476e-05	0.01698	NA	NA	NA	NA	NA	NA	NA	1.499e-05	NA	NA	NA	NA	NA	NA	NA	NA	NA	NA	6.962e-05	NA	NA	NA	NA	NA	NA	0.0009999	0.0009999	1.823e-45	1.823e-45	2.252e-08	2.252e-08	1.122e-09	1.122e-09	0.000482	0.000482	0.0001815	0.0001815	0.00284
225.7	1.042	8.461e-05	8.461e-05	0	0	NA	NA	NA	3.476e-05	3.476e-05	0.01698	NA	NA	NA	NA	NA	NA	NA	1.499e-05	NA	NA	NA	NA	NA	NA	NA	NA	NA	NA	6.962e-05	NA	NA	NA	NA	NA	NA	0.0009999	0.0009999	1.823e-45	1.823e-45	2.257e-08	2.257e-08	1.125e-09	1.125e-09	0.000482	0.000482	0.0001815	0.0001815	0.00284
225.7	1.042	8.461e-05	8.461e-05	0	0	NA	NA	NA	3.476e-05	3.476e-05	0.01698	NA	NA	NA	NA	NA	NA	NA	1.499e-05	NA	NA	NA	NA	NA	NA	NA	NA	NA	NA	6.962e-05	NA	NA	NA	NA	NA	NA	0.0009999	0.0009999	1.822e-45	1.822e-45	2.262e-08	2.262e-08	1.128e-09	1.128e-09	0.000482	0.000482	0.0001815	0.0001815	0.00284
225.7	1.042	8.461e-05	8.461e-05	0	0	NA	NA	NA	3.476e-05	3.476e-05	0.01698	NA	NA	NA	NA	NA	NA	NA	1.499e-05	NA	NA	NA	NA	NA	NA	NA	NA	NA	NA	6.962e-05	NA	NA	NA	NA	NA	NA	0.0009999	0.0009999	1.822e-45	1.822e-45	2.267e-08	2.267e-08	1.13e-09	1.13e-09	0.000482	0.000482	0.0001815	0.0001815	0.00284
225.7	1.042	8.461e-05	8.461e-05	0	0	NA	NA	NA	3.476e-05	3.476e-05	0.01698	NA	NA	NA	NA	NA	NA	NA	1.499e-05	NA	NA	NA	NA	NA	NA	NA	NA	NA	NA	6.962e-05	NA	NA	NA	NA	NA	NA	0.0009999	0.0009999	1.822e-45	1.822e-45	2.272e-08	2.272e-08	1.133e-09	1.133e-09	0.000482	0.000482	0.0001815	0.0001815	0.00284
225.7	1.042	8.461e-05	8.461e-05	0	0	NA	NA	NA	3.476e-05	3.476e-05	0.01698	NA	NA	NA	NA	NA	NA	NA	1.499e-05	NA	NA	NA	NA	NA	NA	NA	NA	NA	NA	6.962e-05	NA	NA	NA	NA	NA	NA	0.0009999	0.0009999	1.822e-45	1.822e-45	2.278e-08	2.278e-08	1.135e-09	1.135e-09	0.000482	0.000482	0.0001815	0.0001815	0.00284
225.7	1.042	8.461e-05	8.461e-05	0	0	NA	NA	NA	3.476e-05	3.476e-05	0.01698	NA	NA	NA	NA	NA	NA	NA	1.499e-05	NA	NA	NA	NA	NA	NA	NA	NA	NA	NA	6.962e-05	NA	NA	NA	NA	NA	NA	0.0009999	0.0009999	1.822e-45	1.822e-45	2.283e-08	2.283e-08	1.138e-09	1.138e-09	0.000482	0.000482	0.0001815	0.0001815	0.00284
225.7	1.042	8.461e-05	8.461e-05	0	0	NA	NA	NA	3.476e-05	3.476e-05	0.01698	NA	NA	NA	NA	NA	NA	NA	1.499e-05	NA	NA	NA	NA	NA	NA	NA	NA	NA	NA	6.962e-05	NA	NA	NA	NA	NA	NA	0.0009999	0.0009999	1.821e-45	1.821e-45	2.288e-08	2.288e-08	1.141e-09	1.141e-09	0.000482	0.000482	0.0001815	0.0001815	0.00284
225.7	1.042	8.461e-05	8.461e-05	0	0	NA	NA	NA	3.476e-05	3.476e-05	0.01698	NA	NA	NA	NA	NA	NA	NA	1.499e-05	NA	NA	NA	NA	NA	NA	NA	NA	NA	NA	6.962e-05	NA	NA	NA	NA	NA	NA	0.0009999	0.0009999	1.821e-45	1.821e-45	2.293e-08	2.293e-08	1.143e-09	1.143e-09	0.000482	0.000482	0.0001815	0.0001815	0.00284
225.7	1.042	8.461e-05	8.461e-05	0	0	NA	NA	NA	3.476e-05	3.476e-05	0.01698	NA	NA	NA	NA	NA	NA	NA	1.499e-05	NA	NA	NA	NA	NA	NA	NA	NA	NA	NA	6.962e-05	NA	NA	NA	NA	NA	NA	0.0009999	0.0009999	1.821e-45	1.821e-45	2.299e-08	2.299e-08	1.146e-09	1.146e-09	0.000482	0.000482	0.0001815	0.0001815	0.00284
225.7	1.042	8.461e-05	8.461e-05	0	0	NA	NA	NA	3.476e-05	3.476e-05	0.01698	NA	NA	NA	NA	NA	NA	NA	1.499e-05	NA	NA	NA	NA	NA	NA	NA	NA	NA	NA	6.962e-05	NA	NA	NA	NA	NA	NA	0.0009999	0.0009999	1.821e-45	1.821e-45	2.304e-08	2.304e-08	1.149e-09	1.149e-09	0.000482	0.000482	0.0001815	0.0001815	0.00284
225.7	1.042	8.46e-05	8.46e-05	0	0	NA	NA	NA	3.476e-05	3.476e-05	0.01698	NA	NA	NA	NA	NA	NA	NA	1.499e-05	NA	NA	NA	NA	NA	NA	NA	NA	NA	NA	6.961e-05	NA	NA	NA	NA	NA	NA	0.0009999	0.0009999	1.821e-45	1.821e-45	2.309e-08	2.309e-08	1.151e-09	1.151e-09	0.000482	0.000482	0.0001815	0.0001815	0.00284
225.7	1.042	8.46e-05	8.46e-05	0	0	NA	NA	NA	3.476e-05	3.476e-05	0.01698	NA	NA	NA	NA	NA	NA	NA	1.499e-05	NA	NA	NA	NA	NA	NA	NA	NA	NA	NA	6.961e-05	NA	NA	NA	NA	NA	NA	0.0009999	0.0009999	1.82e-45	1.82e-45	2.315e-08	2.315e-08	1.154e-09	1.154e-09	0.000482	0.000482	0.0001815	0.0001815	0.00284
225.7	1.042	8.46e-05	8.46e-05	0	0	NA	NA	NA	3.476e-05	3.476e-05	0.01698	NA	NA	NA	NA	NA	NA	NA	1.499e-05	NA	NA	NA	NA	NA	NA	NA	NA	NA	NA	6.961e-05	NA	NA	NA	NA	NA	NA	0.0009999	0.0009999	1.82e-45	1.82e-45	2.32e-08	2.32e-08	1.157e-09	1.157e-09	0.000482	0.000482	0.0001815	0.0001815	0.00284
225.7	1.042	8.46e-05	8.46e-05	0	0	NA	NA	NA	3.477e-05	3.477e-05	0.01698	NA	NA	NA	NA	NA	NA	NA	1.499e-05	NA	NA	NA	NA	NA	NA	NA	NA	NA	NA	6.961e-05	NA	NA	NA	NA	NA	NA	0.0009999	0.0009999	1.82e-45	1.82e-45	2.325e-08	2.325e-08	1.159e-09	1.159e-09	0.000482	0.000482	0.0001815	0.0001815	0.00284
225.7	1.042	8.46e-05	8.46e-05	0	0	NA	NA	NA	3.477e-05	3.477e-05	0.01698	NA	NA	NA	NA	NA	NA	NA	1.499e-05	NA	NA	NA	NA	NA	NA	NA	NA	NA	NA	6.961e-05	NA	NA	NA	NA	NA	NA	0.0009999	0.0009999	1.82e-45	1.82e-45	2.331e-08	2.331e-08	1.162e-09	1.162e-09	0.000482	0.000482	0.0001815	0.0001815	0.00284
225.7	1.042	8.46e-05	8.46e-05	0	0	NA	NA	NA	3.477e-05	3.477e-05	0.01698	NA	NA	NA	NA	NA	NA	NA	1.499e-05	NA	NA	NA	NA	NA	NA	NA	NA	NA	NA	6.961e-05	NA	NA	NA	NA	NA	NA	0.0009999	0.0009999	1.82e-45	1.82e-45	2.336e-08	2.336e-08	1.165e-09	1.165e-09	0.000482	0.000482	0.0001815	0.0001815	0.00284
225.7	1.042	8.46e-05	8.46e-05	0	0	NA	NA	NA	3.477e-05	3.477e-05	0.01698	NA	NA	NA	NA	NA	NA	NA	1.499e-05	NA	NA	NA	NA	NA	NA	NA	NA	NA	NA	6.961e-05	NA	NA	NA	NA	NA	NA	0.0009999	0.0009999	1.819e-45	1.819e-45	2.341e-08	2.341e-08	1.167e-09	1.167e-09	0.000482	0.000482	0.0001815	0.0001815	0.00284
225.7	1.042	8.46e-05	8.46e-05	0	0	NA	NA	NA	3.477e-05	3.477e-05	0.01698	NA	NA	NA	NA	NA	NA	NA	1.499e-05	NA	NA	NA	NA	NA	NA	NA	NA	NA	NA	6.961e-05	NA	NA	NA	NA	NA	NA	0.0009999	0.0009999	1.819e-45	1.819e-45	2.347e-08	2.347e-08	1.17e-09	1.17e-09	0.000482	0.000482	0.0001815	0.0001815	0.00284
225.7	1.042	8.46e-05	8.46e-05	0	0	NA	NA	NA	3.477e-05	3.477e-05	0.01698	NA	NA	NA	NA	NA	NA	NA	1.499e-05	NA	NA	NA	NA	NA	NA	NA	NA	NA	NA	6.961e-05	NA	NA	NA	NA	NA	NA	0.0009999	0.0009999	1.819e-45	1.819e-45	2.352e-08	2.352e-08	1.173e-09	1.173e-09	0.000482	0.000482	0.0001815	0.0001815	0.00284
225.7	1.042	8.46e-05	8.46e-05	0	0	NA	NA	NA	3.477e-05	3.477e-05	0.01698	NA	NA	NA	NA	NA	NA	NA	1.499e-05	NA	NA	NA	NA	NA	NA	NA	NA	NA	NA	6.961e-05	NA	NA	NA	NA	NA	NA	0.0009999	0.0009999	1.819e-45	1.819e-45	2.358e-08	2.358e-08	1.175e-09	1.175e-09	0.000482	0.000482	0.0001815	0.0001815	0.00284
225.7	1.042	8.46e-05	8.46e-05	0	0	NA	NA	NA	3.477e-05	3.477e-05	0.01698	NA	NA	NA	NA	NA	NA	NA	1.499e-05	NA	NA	NA	NA	NA	NA	NA	NA	NA	NA	6.961e-05	NA	NA	NA	NA	NA	NA	0.0009998	0.0009998	1.818e-45	1.818e-45	2.363e-08	2.363e-08	1.178e-09	1.178e-09	0.000482	0.000482	0.0001815	0.0001815	0.00284
225.7	1.042	8.46e-05	8.46e-05	0	0	NA	NA	NA	3.477e-05	3.477e-05	0.01698	NA	NA	NA	NA	NA	NA	NA	1.499e-05	NA	NA	NA	NA	NA	NA	NA	NA	NA	NA	6.961e-05	NA	NA	NA	NA	NA	NA	0.0009998	0.0009998	1.818e-45	1.818e-45	2.369e-08	2.369e-08	1.181e-09	1.181e-09	0.000482	0.000482	0.0001815	0.0001815	0.00284
225.7	1.042	8.46e-05	8.46e-05	0	0	NA	NA	NA	3.477e-05	3.477e-05	0.01698	NA	NA	NA	NA	NA	NA	NA	1.499e-05	NA	NA	NA	NA	NA	NA	NA	NA	NA	NA	6.961e-05	NA	NA	NA	NA	NA	NA	0.0009998	0.0009998	1.818e-45	1.818e-45	2.374e-08	2.374e-08	1.183e-09	1.183e-09	0.000482	0.000482	0.0001815	0.0001815	0.00284
225.7	1.042	8.46e-05	8.46e-05	0	0	NA	NA	NA	3.477e-05	3.477e-05	0.01698	NA	NA	NA	NA	NA	NA	NA	1.499e-05	NA	NA	NA	NA	NA	NA	NA	NA	NA	NA	6.961e-05	NA	NA	NA	NA	NA	NA	0.0009998	0.0009998	1.818e-45	1.818e-45	2.379e-08	2.379e-08	1.186e-09	1.186e-09	0.000482	0.000482	0.0001815	0.0001815	0.00284
225.7	1.042	8.46e-05	8.46e-05	0	0	NA	NA	NA	3.477e-05	3.477e-05	0.01698	NA	NA	NA	NA	NA	NA	NA	1.499e-05	NA	NA	NA	NA	NA	NA	NA	NA	NA	NA	6.961e-05	NA	NA	NA	NA	NA	NA	0.0009998	0.0009998	1.818e-45	1.818e-45	2.385e-08	2.385e-08	1.189e-09	1.189e-09	0.000482	0.000482	0.0001815	0.0001815	0.00284
225.7	1.042	8.46e-05	8.46e-05	0	0	NA	NA	NA	3.477e-05	3.477e-05	0.01698	NA	NA	NA	NA	NA	NA	NA	1.499e-05	NA	NA	NA	NA	NA	NA	NA	NA	NA	NA	6.961e-05	NA	NA	NA	NA	NA	NA	0.0009998	0.0009998	1.817e-45	1.817e-45	2.39e-08	2.39e-08	1.192e-09	1.192e-09	0.000482	0.000482	0.0001815	0.0001815	0.00284
225.7	1.042	8.46e-05	8.46e-05	0	0	NA	NA	NA	3.477e-05	3.477e-05	0.01698	NA	NA	NA	NA	NA	NA	NA	1.499e-05	NA	NA	NA	NA	NA	NA	NA	NA	NA	NA	6.961e-05	NA	NA	NA	NA	NA	NA	0.0009998	0.0009998	1.817e-45	1.817e-45	2.396e-08	2.396e-08	1.194e-09	1.194e-09	0.000482	0.000482	0.0001815	0.0001815	0.00284
225.7	1.042	8.46e-05	8.46e-05	0	0	NA	NA	NA	3.477e-05	3.477e-05	0.01698	NA	NA	NA	NA	NA	NA	NA	1.499e-05	NA	NA	NA	NA	NA	NA	NA	NA	NA	NA	6.961e-05	NA	NA	NA	NA	NA	NA	0.0009998	0.0009998	1.817e-45	1.817e-45	2.401e-08	2.401e-08	1.197e-09	1.197e-09	0.000482	0.000482	0.0001815	0.0001815	0.00284
225.7	1.042	8.46e-05	8.46e-05	0	0	NA	NA	NA	3.477e-05	3.477e-05	0.01698	NA	NA	NA	NA	NA	NA	NA	1.499e-05	NA	NA	NA	NA	NA	NA	NA	NA	NA	NA	6.961e-05	NA	NA	NA	NA	NA	NA	0.0009998	0.0009998	1.817e-45	1.817e-45	2.407e-08	2.407e-08	1.2e-09	1.2e-09	0.000482	0.000482	0.0001815	0.0001815	0.00284
225.7	1.042	8.46e-05	8.46e-05	0	0	NA	NA	NA	3.477e-05	3.477e-05	0.01698	NA	NA	NA	NA	NA	NA	NA	1.499e-05	NA	NA	NA	NA	NA	NA	NA	NA	NA	NA	6.961e-05	NA	NA	NA	NA	NA	NA	0.0009998	0.0009998	1.816e-45	1.816e-45	2.413e-08	2.413e-08	1.203e-09	1.203e-09	0.000482	0.000482	0.0001815	0.0001815	0.002839
225.7	1.042	8.46e-05	8.46e-05	0	0	NA	NA	NA	3.477e-05	3.477e-05	0.01698	NA	NA	NA	NA	NA	NA	NA	1.499e-05	NA	NA	NA	NA	NA	NA	NA	NA	NA	NA	6.961e-05	NA	NA	NA	NA	NA	NA	0.0009998	0.0009998	1.816e-45	1.816e-45	2.418e-08	2.418e-08	1.205e-09	1.205e-09	0.000482	0.000482	0.0001815	0.0001815	0.002839
225.7	1.042	8.46e-05	8.46e-05	0	0	NA	NA	NA	3.477e-05	3.477e-05	0.01698	NA	NA	NA	NA	NA	NA	NA	1.499e-05	NA	NA	NA	NA	NA	NA	NA	NA	NA	NA	6.961e-05	NA	NA	NA	NA	NA	NA	0.0009998	0.0009998	1.816e-45	1.816e-45	2.424e-08	2.424e-08	1.208e-09	1.208e-09	0.000482	0.000482	0.0001815	0.0001815	0.002839
225.7	1.042	8.46e-05	8.46e-05	0	0	NA	NA	NA	3.477e-05	3.477e-05	0.01698	NA	NA	NA	NA	NA	NA	NA	1.499e-05	NA	NA	NA	NA	NA	NA	NA	NA	NA	NA	6.961e-05	NA	NA	NA	NA	NA	NA	0.0009998	0.0009998	1.816e-45	1.816e-45	2.429e-08	2.429e-08	1.211e-09	1.211e-09	0.000482	0.000482	0.0001815	0.0001815	0.002839
225.7	1.042	8.46e-05	8.46e-05	0	0	NA	NA	NA	3.478e-05	3.478e-05	0.01698	NA	NA	NA	NA	NA	NA	NA	1.499e-05	NA	NA	NA	NA	NA	NA	NA	NA	NA	NA	6.961e-05	NA	NA	NA	NA	NA	NA	0.0009998	0.0009998	1.816e-45	1.816e-45	2.435e-08	2.435e-08	1.214e-09	1.214e-09	0.000482	0.000482	0.0001815	0.0001815	0.002839
225.7	1.042	8.46e-05	8.46e-05	0	0	NA	NA	NA	3.478e-05	3.478e-05	0.01698	NA	NA	NA	NA	NA	NA	NA	1.499e-05	NA	NA	NA	NA	NA	NA	NA	NA	NA	NA	6.961e-05	NA	NA	NA	NA	NA	NA	0.0009998	0.0009998	1.815e-45	1.815e-45	2.44e-08	2.44e-08	1.217e-09	1.217e-09	0.000482	0.000482	0.0001815	0.0001815	0.002839
225.7	1.042	8.46e-05	8.46e-05	0	0	NA	NA	NA	3.478e-05	3.478e-05	0.01698	NA	NA	NA	NA	NA	NA	NA	1.499e-05	NA	NA	NA	NA	NA	NA	NA	NA	NA	NA	6.961e-05	NA	NA	NA	NA	NA	NA	0.0009998	0.0009998	1.815e-45	1.815e-45	2.446e-08	2.446e-08	1.219e-09	1.219e-09	0.000482	0.000482	0.0001815	0.0001815	0.002839
225.7	1.042	8.46e-05	8.46e-05	0	0	NA	NA	NA	3.478e-05	3.478e-05	0.01698	NA	NA	NA	NA	NA	NA	NA	1.499e-05	NA	NA	NA	NA	NA	NA	NA	NA	NA	NA	6.961e-05	NA	NA	NA	NA	NA	NA	0.0009998	0.0009998	1.815e-45	1.815e-45	2.452e-08	2.452e-08	1.222e-09	1.222e-09	0.000482	0.000482	0.0001815	0.0001815	0.002839
225.7	1.042	8.46e-05	8.46e-05	0	0	NA	NA	NA	3.478e-05	3.478e-05	0.01698	NA	NA	NA	NA	NA	NA	NA	1.499e-05	NA	NA	NA	NA	NA	NA	NA	NA	NA	NA	6.961e-05	NA	NA	NA	NA	NA	NA	0.0009998	0.0009998	1.815e-45	1.815e-45	2.457e-08	2.457e-08	1.225e-09	1.225e-09	0.000482	0.000482	0.0001815	0.0001815	0.002839
225.7	1.042	8.46e-05	8.46e-05	0	0	NA	NA	NA	3.478e-05	3.478e-05	0.01698	NA	NA	NA	NA	NA	NA	NA	1.499e-05	NA	NA	NA	NA	NA	NA	NA	NA	NA	NA	6.961e-05	NA	NA	NA	NA	NA	NA	0.0009998	0.0009998	1.814e-45	1.814e-45	2.463e-08	2.463e-08	1.228e-09	1.228e-09	0.000482	0.000482	0.0001815	0.0001815	0.002839
225.7	1.042	8.46e-05	8.46e-05	0	0	NA	NA	NA	3.478e-05	3.478e-05	0.01698	NA	NA	NA	NA	NA	NA	NA	1.499e-05	NA	NA	NA	NA	NA	NA	NA	NA	NA	NA	6.961e-05	NA	NA	NA	NA	NA	NA	0.0009998	0.0009998	1.814e-45	1.814e-45	2.469e-08	2.469e-08	1.231e-09	1.231e-09	0.000482	0.000482	0.0001815	0.0001815	0.002839
225.7	1.042	8.46e-05	8.46e-05	0	0	NA	NA	NA	3.478e-05	3.478e-05	0.01698	NA	NA	NA	NA	NA	NA	NA	1.499e-05	NA	NA	NA	NA	NA	NA	NA	NA	NA	NA	6.961e-05	NA	NA	NA	NA	NA	NA	0.0009998	0.0009998	1.814e-45	1.814e-45	2.474e-08	2.474e-08	1.233e-09	1.233e-09	0.000482	0.000482	0.0001815	0.0001815	0.002839
225.7	1.042	8.46e-05	8.46e-05	0	0	NA	NA	NA	3.478e-05	3.478e-05	0.01698	NA	NA	NA	NA	NA	NA	NA	1.499e-05	NA	NA	NA	NA	NA	NA	NA	NA	NA	NA	6.961e-05	NA	NA	NA	NA	NA	NA	0.0009998	0.0009998	1.814e-45	1.814e-45	2.48e-08	2.48e-08	1.236e-09	1.236e-09	0.000482	0.000482	0.0001815	0.0001815	0.002839
225.7	1.042	8.46e-05	8.46e-05	0	0	NA	NA	NA	3.478e-05	3.478e-05	0.01698	NA	NA	NA	NA	NA	NA	NA	1.499e-05	NA	NA	NA	NA	NA	NA	NA	NA	NA	NA	6.961e-05	NA	NA	NA	NA	NA	NA	0.0009998	0.0009998	1.814e-45	1.814e-45	2.486e-08	2.486e-08	1.239e-09	1.239e-09	0.000482	0.000482	0.0001815	0.0001815	0.002839
225.7	1.042	8.46e-05	8.46e-05	0	0	NA	NA	NA	3.478e-05	3.478e-05	0.01698	NA	NA	NA	NA	NA	NA	NA	1.499e-05	NA	NA	NA	NA	NA	NA	NA	NA	NA	NA	6.961e-05	NA	NA	NA	NA	NA	NA	0.0009998	0.0009998	1.813e-45	1.813e-45	2.491e-08	2.491e-08	1.242e-09	1.242e-09	0.000482	0.000482	0.0001815	0.0001815	0.002839
225.7	1.042	8.46e-05	8.46e-05	0	0	NA	NA	NA	3.478e-05	3.478e-05	0.01698	NA	NA	NA	NA	NA	NA	NA	1.499e-05	NA	NA	NA	NA	NA	NA	NA	NA	NA	NA	6.961e-05	NA	NA	NA	NA	NA	NA	0.0009998	0.0009998	1.813e-45	1.813e-45	2.497e-08	2.497e-08	1.245e-09	1.245e-09	0.000482	0.000482	0.0001815	0.0001815	0.002839
225.7	1.042	8.46e-05	8.46e-05	0	0	NA	NA	NA	3.478e-05	3.478e-05	0.01698	NA	NA	NA	NA	NA	NA	NA	1.499e-05	NA	NA	NA	NA	NA	NA	NA	NA	NA	NA	6.961e-05	NA	NA	NA	NA	NA	NA	0.0009998	0.0009998	1.813e-45	1.813e-45	2.503e-08	2.503e-08	1.248e-09	1.248e-09	0.000482	0.000482	0.0001815	0.0001815	0.002839
225.7	1.042	8.46e-05	8.46e-05	0	0	NA	NA	NA	3.478e-05	3.478e-05	0.01698	NA	NA	NA	NA	NA	NA	NA	1.499e-05	NA	NA	NA	NA	NA	NA	NA	NA	NA	NA	6.961e-05	NA	NA	NA	NA	NA	NA	0.0009998	0.0009998	1.813e-45	1.813e-45	2.509e-08	2.509e-08	1.251e-09	1.251e-09	0.000482	0.000482	0.0001815	0.0001815	0.002839
225.7	1.042	8.46e-05	8.46e-05	0	0	NA	NA	NA	3.478e-05	3.478e-05	0.01698	NA	NA	NA	NA	NA	NA	NA	1.499e-05	NA	NA	NA	NA	NA	NA	NA	NA	NA	NA	6.961e-05	NA	NA	NA	NA	NA	NA	0.0009998	0.0009998	1.812e-45	1.812e-45	2.514e-08	2.514e-08	1.253e-09	1.253e-09	0.000482	0.000482	0.0001815	0.0001815	0.002839
225.7	1.042	8.46e-05	8.46e-05	0	0	NA	NA	NA	3.478e-05	3.478e-05	0.01698	NA	NA	NA	NA	NA	NA	NA	1.499e-05	NA	NA	NA	NA	NA	NA	NA	NA	NA	NA	6.961e-05	NA	NA	NA	NA	NA	NA	0.0009998	0.0009998	1.812e-45	1.812e-45	2.52e-08	2.52e-08	1.256e-09	1.256e-09	0.000482	0.000482	0.0001815	0.0001815	0.002839
225.7	1.042	8.46e-05	8.46e-05	0	0	NA	NA	NA	3.478e-05	3.478e-05	0.01698	NA	NA	NA	NA	NA	NA	NA	1.499e-05	NA	NA	NA	NA	NA	NA	NA	NA	NA	NA	6.961e-05	NA	NA	NA	NA	NA	NA	0.0009998	0.0009998	1.812e-45	1.812e-45	2.526e-08	2.526e-08	1.259e-09	1.259e-09	0.000482	0.000482	0.0001814	0.0001814	0.002839
225.7	1.042	8.46e-05	8.46e-05	0	0	NA	NA	NA	3.478e-05	3.478e-05	0.01698	NA	NA	NA	NA	NA	NA	NA	1.499e-05	NA	NA	NA	NA	NA	NA	NA	NA	NA	NA	6.961e-05	NA	NA	NA	NA	NA	NA	0.0009998	0.0009998	1.812e-45	1.812e-45	2.532e-08	2.532e-08	1.262e-09	1.262e-09	0.000482	0.000482	0.0001814	0.0001814	0.002839
225.7	1.042	8.46e-05	8.46e-05	0	0	NA	NA	NA	3.478e-05	3.478e-05	0.01698	NA	NA	NA	NA	NA	NA	NA	1.499e-05	NA	NA	NA	NA	NA	NA	NA	NA	NA	NA	6.961e-05	NA	NA	NA	NA	NA	NA	0.0009998	0.0009998	1.812e-45	1.812e-45	2.538e-08	2.538e-08	1.265e-09	1.265e-09	0.000482	0.000482	0.0001814	0.0001814	0.002839
225.7	1.042	8.46e-05	8.46e-05	0	0	NA	NA	NA	3.479e-05	3.479e-05	0.01698	NA	NA	NA	NA	NA	NA	NA	1.499e-05	NA	NA	NA	NA	NA	NA	NA	NA	NA	NA	6.961e-05	NA	NA	NA	NA	NA	NA	0.0009998	0.0009998	1.811e-45	1.811e-45	2.544e-08	2.544e-08	1.268e-09	1.268e-09	0.000482	0.000482	0.0001814	0.0001814	0.002839
225.7	1.042	8.46e-05	8.46e-05	0	0	NA	NA	NA	3.479e-05	3.479e-05	0.01698	NA	NA	NA	NA	NA	NA	NA	1.499e-05	NA	NA	NA	NA	NA	NA	NA	NA	NA	NA	6.961e-05	NA	NA	NA	NA	NA	NA	0.0009998	0.0009998	1.811e-45	1.811e-45	2.549e-08	2.549e-08	1.271e-09	1.271e-09	0.000482	0.000482	0.0001814	0.0001814	0.002839
225.7	1.042	8.46e-05	8.46e-05	0	0	NA	NA	NA	3.479e-05	3.479e-05	0.01698	NA	NA	NA	NA	NA	NA	NA	1.499e-05	NA	NA	NA	NA	NA	NA	NA	NA	NA	NA	6.961e-05	NA	NA	NA	NA	NA	NA	0.0009998	0.0009998	1.811e-45	1.811e-45	2.555e-08	2.555e-08	1.274e-09	1.274e-09	0.000482	0.000482	0.0001814	0.0001814	0.002839
225.7	1.042	8.46e-05	8.46e-05	0	0	NA	NA	NA	3.479e-05	3.479e-05	0.01698	NA	NA	NA	NA	NA	NA	NA	1.499e-05	NA	NA	NA	NA	NA	NA	NA	NA	NA	NA	6.961e-05	NA	NA	NA	NA	NA	NA	0.0009997	0.0009997	1.811e-45	1.811e-45	2.561e-08	2.561e-08	1.277e-09	1.277e-09	0.000482	0.000482	0.0001814	0.0001814	0.002839
225.7	1.042	8.46e-05	8.46e-05	0	0	NA	NA	NA	3.479e-05	3.479e-05	0.01698	NA	NA	NA	NA	NA	NA	NA	1.499e-05	NA	NA	NA	NA	NA	NA	NA	NA	NA	NA	6.961e-05	NA	NA	NA	NA	NA	NA	0.0009997	0.0009997	1.81e-45	1.81e-45	2.567e-08	2.567e-08	1.28e-09	1.28e-09	0.000482	0.000482	0.0001814	0.0001814	0.002839
225.7	1.042	8.46e-05	8.46e-05	0	0	NA	NA	NA	3.479e-05	3.479e-05	0.01698	NA	NA	NA	NA	NA	NA	NA	1.499e-05	NA	NA	NA	NA	NA	NA	NA	NA	NA	NA	6.961e-05	NA	NA	NA	NA	NA	NA	0.0009997	0.0009997	1.81e-45	1.81e-45	2.573e-08	2.573e-08	1.283e-09	1.283e-09	0.000482	0.000482	0.0001814	0.0001814	0.002839
225.7	1.042	8.46e-05	8.46e-05	0	0	NA	NA	NA	3.479e-05	3.479e-05	0.01698	NA	NA	NA	NA	NA	NA	NA	1.499e-05	NA	NA	NA	NA	NA	NA	NA	NA	NA	NA	6.961e-05	NA	NA	NA	NA	NA	NA	0.0009997	0.0009997	1.81e-45	1.81e-45	2.579e-08	2.579e-08	1.286e-09	1.286e-09	0.000482	0.000482	0.0001814	0.0001814	0.002839
225.7	1.042	8.46e-05	8.46e-05	0	0	NA	NA	NA	3.479e-05	3.479e-05	0.01698	NA	NA	NA	NA	NA	NA	NA	1.499e-05	NA	NA	NA	NA	NA	NA	NA	NA	NA	NA	6.961e-05	NA	NA	NA	NA	NA	NA	0.0009997	0.0009997	1.81e-45	1.81e-45	2.585e-08	2.585e-08	1.289e-09	1.289e-09	0.000482	0.000482	0.0001814	0.0001814	0.002839
225.7	1.042	8.46e-05	8.46e-05	0	0	NA	NA	NA	3.479e-05	3.479e-05	0.01698	NA	NA	NA	NA	NA	NA	NA	1.499e-05	NA	NA	NA	NA	NA	NA	NA	NA	NA	NA	6.961e-05	NA	NA	NA	NA	NA	NA	0.0009997	0.0009997	1.809e-45	1.809e-45	2.591e-08	2.591e-08	1.291e-09	1.291e-09	0.000482	0.000482	0.0001814	0.0001814	0.002839
225.7	1.042	8.46e-05	8.46e-05	0	0	NA	NA	NA	3.479e-05	3.479e-05	0.01698	NA	NA	NA	NA	NA	NA	NA	1.499e-05	NA	NA	NA	NA	NA	NA	NA	NA	NA	NA	6.961e-05	NA	NA	NA	NA	NA	NA	0.0009997	0.0009997	1.809e-45	1.809e-45	2.597e-08	2.597e-08	1.294e-09	1.294e-09	0.000482	0.000482	0.0001814	0.0001814	0.002839
225.7	1.042	8.46e-05	8.46e-05	0	0	NA	NA	NA	3.479e-05	3.479e-05	0.01698	NA	NA	NA	NA	NA	NA	NA	1.499e-05	NA	NA	NA	NA	NA	NA	NA	NA	NA	NA	6.961e-05	NA	NA	NA	NA	NA	NA	0.0009997	0.0009997	1.809e-45	1.809e-45	2.603e-08	2.603e-08	1.297e-09	1.297e-09	0.000482	0.000482	0.0001814	0.0001814	0.002839
225.7	1.042	8.46e-05	8.46e-05	0	0	NA	NA	NA	3.479e-05	3.479e-05	0.01698	NA	NA	NA	NA	NA	NA	NA	1.499e-05	NA	NA	NA	NA	NA	NA	NA	NA	NA	NA	6.961e-05	NA	NA	NA	NA	NA	NA	0.0009997	0.0009997	1.809e-45	1.809e-45	2.609e-08	2.609e-08	1.3e-09	1.3e-09	0.000482	0.000482	0.0001814	0.0001814	0.002839
225.7	1.042	8.459e-05	8.459e-05	0	0	NA	NA	NA	3.479e-05	3.479e-05	0.01698	NA	NA	NA	NA	NA	NA	NA	1.498e-05	NA	NA	NA	NA	NA	NA	NA	NA	NA	NA	6.961e-05	NA	NA	NA	NA	NA	NA	0.0009997	0.0009997	1.809e-45	1.809e-45	2.615e-08	2.615e-08	1.303e-09	1.303e-09	0.000482	0.000482	0.0001814	0.0001814	0.002839
225.7	1.042	8.459e-05	8.459e-05	0	0	NA	NA	NA	3.479e-05	3.479e-05	0.01698	NA	NA	NA	NA	NA	NA	NA	1.498e-05	NA	NA	NA	NA	NA	NA	NA	NA	NA	NA	6.961e-05	NA	NA	NA	NA	NA	NA	0.0009997	0.0009997	1.808e-45	1.808e-45	2.621e-08	2.621e-08	1.306e-09	1.306e-09	0.000482	0.000482	0.0001814	0.0001814	0.002839
225.7	1.042	8.459e-05	8.459e-05	0	0	NA	NA	NA	3.479e-05	3.479e-05	0.01698	NA	NA	NA	NA	NA	NA	NA	1.498e-05	NA	NA	NA	NA	NA	NA	NA	NA	NA	NA	6.961e-05	NA	NA	NA	NA	NA	NA	0.0009997	0.0009997	1.808e-45	1.808e-45	2.627e-08	2.627e-08	1.309e-09	1.309e-09	0.000482	0.000482	0.0001814	0.0001814	0.002839
225.7	1.042	8.459e-05	8.459e-05	0	0	NA	NA	NA	3.479e-05	3.479e-05	0.01698	NA	NA	NA	NA	NA	NA	NA	1.498e-05	NA	NA	NA	NA	NA	NA	NA	NA	NA	NA	6.961e-05	NA	NA	NA	NA	NA	NA	0.0009997	0.0009997	1.808e-45	1.808e-45	2.633e-08	2.633e-08	1.312e-09	1.312e-09	0.000482	0.000482	0.0001814	0.0001814	0.002839
225.7	1.042	8.459e-05	8.459e-05	0	0	NA	NA	NA	3.479e-05	3.479e-05	0.01698	NA	NA	NA	NA	NA	NA	NA	1.498e-05	NA	NA	NA	NA	NA	NA	NA	NA	NA	NA	6.961e-05	NA	NA	NA	NA	NA	NA	0.0009997	0.0009997	1.808e-45	1.808e-45	2.639e-08	2.639e-08	1.315e-09	1.315e-09	0.000482	0.000482	0.0001814	0.0001814	0.002839
225.7	1.042	8.458e-05	8.458e-05	0	0	NA	NA	NA	3.479e-05	3.479e-05	0.01698	NA	NA	NA	NA	NA	NA	NA	1.498e-05	NA	NA	NA	NA	NA	NA	NA	NA	NA	NA	6.96e-05	NA	NA	NA	NA	NA	NA	0.0009997	0.0009997	1.807e-45	1.807e-45	2.645e-08	2.645e-08	1.318e-09	1.318e-09	0.000482	0.000482	0.0001814	0.0001814	0.002839
225.7	1.042	8.458e-05	8.458e-05	0	0	NA	NA	NA	3.48e-05	3.48e-05	0.01698	NA	NA	NA	NA	NA	NA	NA	1.498e-05	NA	NA	NA	NA	NA	NA	NA	NA	NA	NA	6.96e-05	NA	NA	NA	NA	NA	NA	0.0009997	0.0009997	1.807e-45	1.807e-45	2.651e-08	2.651e-08	1.322e-09	1.322e-09	0.000482	0.000482	0.0001814	0.0001814	0.002839
225.7	1.042	8.458e-05	8.458e-05	0	0	NA	NA	NA	3.48e-05	3.48e-05	0.01698	NA	NA	NA	NA	NA	NA	NA	1.498e-05	NA	NA	NA	NA	NA	NA	NA	NA	NA	NA	6.96e-05	NA	NA	NA	NA	NA	NA	0.0009997	0.0009997	1.807e-45	1.807e-45	2.657e-08	2.657e-08	1.325e-09	1.325e-09	0.000482	0.000482	0.0001814	0.0001814	0.002839
225.7	1.042	8.458e-05	8.458e-05	0	0	NA	NA	NA	3.48e-05	3.48e-05	0.01698	NA	NA	NA	NA	NA	NA	NA	1.498e-05	NA	NA	NA	NA	NA	NA	NA	NA	NA	NA	6.96e-05	NA	NA	NA	NA	NA	NA	0.0009997	0.0009997	1.807e-45	1.807e-45	2.663e-08	2.663e-08	1.328e-09	1.328e-09	0.000482	0.000482	0.0001814	0.0001814	0.002839
225.7	1.042	8.458e-05	8.458e-05	0	0	NA	NA	NA	3.48e-05	3.48e-05	0.01698	NA	NA	NA	NA	NA	NA	NA	1.498e-05	NA	NA	NA	NA	NA	NA	NA	NA	NA	NA	6.96e-05	NA	NA	NA	NA	NA	NA	0.0009997	0.0009997	1.806e-45	1.806e-45	2.669e-08	2.669e-08	1.331e-09	1.331e-09	0.000482	0.000482	0.0001814	0.0001814	0.002839
225.7	1.042	8.458e-05	8.458e-05	0	0	NA	NA	NA	3.48e-05	3.48e-05	0.01698	NA	NA	NA	NA	NA	NA	NA	1.498e-05	NA	NA	NA	NA	NA	NA	NA	NA	NA	NA	6.96e-05	NA	NA	NA	NA	NA	NA	0.0009997	0.0009997	1.806e-45	1.806e-45	2.676e-08	2.676e-08	1.334e-09	1.334e-09	0.000482	0.000482	0.0001814	0.0001814	0.002839
225.7	1.042	8.458e-05	8.458e-05	0	0	NA	NA	NA	3.48e-05	3.48e-05	0.01698	NA	NA	NA	NA	NA	NA	NA	1.498e-05	NA	NA	NA	NA	NA	NA	NA	NA	NA	NA	6.96e-05	NA	NA	NA	NA	NA	NA	0.0009997	0.0009997	1.806e-45	1.806e-45	2.682e-08	2.682e-08	1.337e-09	1.337e-09	0.000482	0.000482	0.0001814	0.0001814	0.002839
225.7	1.042	8.458e-05	8.458e-05	0	0	NA	NA	NA	3.48e-05	3.48e-05	0.01698	NA	NA	NA	NA	NA	NA	NA	1.498e-05	NA	NA	NA	NA	NA	NA	NA	NA	NA	NA	6.96e-05	NA	NA	NA	NA	NA	NA	0.0009997	0.0009997	1.806e-45	1.806e-45	2.688e-08	2.688e-08	1.34e-09	1.34e-09	0.000482	0.000482	0.0001814	0.0001814	0.002839
225.7	1.042	8.458e-05	8.458e-05	0	0	NA	NA	NA	3.48e-05	3.48e-05	0.01698	NA	NA	NA	NA	NA	NA	NA	1.498e-05	NA	NA	NA	NA	NA	NA	NA	NA	NA	NA	6.96e-05	NA	NA	NA	NA	NA	NA	0.0009997	0.0009997	1.805e-45	1.805e-45	2.694e-08	2.694e-08	1.343e-09	1.343e-09	0.000482	0.000482	0.0001814	0.0001814	0.002839
225.7	1.042	8.458e-05	8.458e-05	0	0	NA	NA	NA	3.48e-05	3.48e-05	0.01698	NA	NA	NA	NA	NA	NA	NA	1.498e-05	NA	NA	NA	NA	NA	NA	NA	NA	NA	NA	6.96e-05	NA	NA	NA	NA	NA	NA	0.0009997	0.0009997	1.805e-45	1.805e-45	2.7e-08	2.7e-08	1.346e-09	1.346e-09	0.000482	0.000482	0.0001814	0.0001814	0.002839
225.7	1.042	8.458e-05	8.458e-05	0	0	NA	NA	NA	3.48e-05	3.48e-05	0.01698	NA	NA	NA	NA	NA	NA	NA	1.498e-05	NA	NA	NA	NA	NA	NA	NA	NA	NA	NA	6.96e-05	NA	NA	NA	NA	NA	NA	0.0009997	0.0009997	1.805e-45	1.805e-45	2.706e-08	2.706e-08	1.349e-09	1.349e-09	0.000482	0.000482	0.0001814	0.0001814	0.002839
225.7	1.042	8.458e-05	8.458e-05	0	0	NA	NA	NA	3.48e-05	3.48e-05	0.01698	NA	NA	NA	NA	NA	NA	NA	1.498e-05	NA	NA	NA	NA	NA	NA	NA	NA	NA	NA	6.96e-05	NA	NA	NA	NA	NA	NA	0.0009997	0.0009997	1.805e-45	1.805e-45	2.713e-08	2.713e-08	1.352e-09	1.352e-09	0.000482	0.000482	0.0001814	0.0001814	0.002839
225.7	1.042	8.458e-05	8.458e-05	0	0	NA	NA	NA	3.48e-05	3.48e-05	0.01698	NA	NA	NA	NA	NA	NA	NA	1.498e-05	NA	NA	NA	NA	NA	NA	NA	NA	NA	NA	6.96e-05	NA	NA	NA	NA	NA	NA	0.0009997	0.0009997	1.804e-45	1.804e-45	2.719e-08	2.719e-08	1.355e-09	1.355e-09	0.000482	0.000482	0.0001814	0.0001814	0.002839
225.7	1.042	8.458e-05	8.458e-05	0	0	NA	NA	NA	3.48e-05	3.48e-05	0.01698	NA	NA	NA	NA	NA	NA	NA	1.498e-05	NA	NA	NA	NA	NA	NA	NA	NA	NA	NA	6.96e-05	NA	NA	NA	NA	NA	NA	0.0009997	0.0009997	1.804e-45	1.804e-45	2.725e-08	2.725e-08	1.359e-09	1.359e-09	0.000482	0.000482	0.0001814	0.0001814	0.002839
225.7	1.042	8.458e-05	8.458e-05	0	0	NA	NA	NA	3.48e-05	3.48e-05	0.01698	NA	NA	NA	NA	NA	NA	NA	1.498e-05	NA	NA	NA	NA	NA	NA	NA	NA	NA	NA	6.96e-05	NA	NA	NA	NA	NA	NA	0.0009997	0.0009997	1.804e-45	1.804e-45	2.731e-08	2.731e-08	1.362e-09	1.362e-09	0.000482	0.000482	0.0001814	0.0001814	0.002839
225.7	1.042	8.458e-05	8.458e-05	0	0	NA	NA	NA	3.48e-05	3.48e-05	0.01698	NA	NA	NA	NA	NA	NA	NA	1.498e-05	NA	NA	NA	NA	NA	NA	NA	NA	NA	NA	6.96e-05	NA	NA	NA	NA	NA	NA	0.0009997	0.0009997	1.804e-45	1.804e-45	2.738e-08	2.738e-08	1.365e-09	1.365e-09	0.000482	0.000482	0.0001814	0.0001814	0.002839
225.7	1.042	8.458e-05	8.458e-05	0	0	NA	NA	NA	3.48e-05	3.48e-05	0.01698	NA	NA	NA	NA	NA	NA	NA	1.498e-05	NA	NA	NA	NA	NA	NA	NA	NA	NA	NA	6.96e-05	NA	NA	NA	NA	NA	NA	0.0009997	0.0009997	1.803e-45	1.803e-45	2.744e-08	2.744e-08	1.368e-09	1.368e-09	0.000482	0.000482	0.0001814	0.0001814	0.002839
225.7	1.042	8.458e-05	8.458e-05	0	0	NA	NA	NA	3.48e-05	3.48e-05	0.01698	NA	NA	NA	NA	NA	NA	NA	1.498e-05	NA	NA	NA	NA	NA	NA	NA	NA	NA	NA	6.96e-05	NA	NA	NA	NA	NA	NA	0.0009997	0.0009997	1.803e-45	1.803e-45	2.75e-08	2.75e-08	1.371e-09	1.371e-09	0.000482	0.000482	0.0001814	0.0001814	0.002839
225.7	1.042	8.458e-05	8.458e-05	0	0	NA	NA	NA	3.48e-05	3.48e-05	0.01698	NA	NA	NA	NA	NA	NA	NA	1.498e-05	NA	NA	NA	NA	NA	NA	NA	NA	NA	NA	6.96e-05	NA	NA	NA	NA	NA	NA	0.0009997	0.0009997	1.803e-45	1.803e-45	2.757e-08	2.757e-08	1.374e-09	1.374e-09	0.000482	0.000482	0.0001814	0.0001814	0.002839
225.7	1.042	8.458e-05	8.458e-05	0	0	NA	NA	NA	3.481e-05	3.481e-05	0.01698	NA	NA	NA	NA	NA	NA	NA	1.498e-05	NA	NA	NA	NA	NA	NA	NA	NA	NA	NA	6.96e-05	NA	NA	NA	NA	NA	NA	0.0009996	0.0009996	1.803e-45	1.803e-45	2.763e-08	2.763e-08	1.377e-09	1.377e-09	0.000482	0.000482	0.0001814	0.0001814	0.002839
225.7	1.042	8.458e-05	8.458e-05	0	0	NA	NA	NA	3.481e-05	3.481e-05	0.01698	NA	NA	NA	NA	NA	NA	NA	1.498e-05	NA	NA	NA	NA	NA	NA	NA	NA	NA	NA	6.96e-05	NA	NA	NA	NA	NA	NA	0.0009996	0.0009996	1.802e-45	1.802e-45	2.769e-08	2.769e-08	1.381e-09	1.381e-09	0.000482	0.000482	0.0001814	0.0001814	0.002839
225.7	1.042	8.458e-05	8.458e-05	0	0	NA	NA	NA	3.481e-05	3.481e-05	0.01698	NA	NA	NA	NA	NA	NA	NA	1.498e-05	NA	NA	NA	NA	NA	NA	NA	NA	NA	NA	6.96e-05	NA	NA	NA	NA	NA	NA	0.0009996	0.0009996	1.802e-45	1.802e-45	2.776e-08	2.776e-08	1.384e-09	1.384e-09	0.000482	0.000482	0.0001814	0.0001814	0.002839
225.7	1.042	8.458e-05	8.458e-05	0	0	NA	NA	NA	3.481e-05	3.481e-05	0.01698	NA	NA	NA	NA	NA	NA	NA	1.498e-05	NA	NA	NA	NA	NA	NA	NA	NA	NA	NA	6.96e-05	NA	NA	NA	NA	NA	NA	0.0009996	0.0009996	1.802e-45	1.802e-45	2.782e-08	2.782e-08	1.387e-09	1.387e-09	0.000482	0.000482	0.0001814	0.0001814	0.002839
225.7	1.042	8.458e-05	8.458e-05	0	0	NA	NA	NA	3.481e-05	3.481e-05	0.01698	NA	NA	NA	NA	NA	NA	NA	1.498e-05	NA	NA	NA	NA	NA	NA	NA	NA	NA	NA	6.96e-05	NA	NA	NA	NA	NA	NA	0.0009996	0.0009996	1.802e-45	1.802e-45	2.789e-08	2.789e-08	1.39e-09	1.39e-09	0.000482	0.000482	0.0001814	0.0001814	0.002839
225.7	1.042	8.458e-05	8.458e-05	0	0	NA	NA	NA	3.481e-05	3.481e-05	0.01698	NA	NA	NA	NA	NA	NA	NA	1.498e-05	NA	NA	NA	NA	NA	NA	NA	NA	NA	NA	6.96e-05	NA	NA	NA	NA	NA	NA	0.0009996	0.0009996	1.801e-45	1.801e-45	2.795e-08	2.795e-08	1.393e-09	1.393e-09	0.000482	0.000482	0.0001814	0.0001814	0.002839
225.7	1.042	8.458e-05	8.458e-05	0	0	NA	NA	NA	3.481e-05	3.481e-05	0.01698	NA	NA	NA	NA	NA	NA	NA	1.498e-05	NA	NA	NA	NA	NA	NA	NA	NA	NA	NA	6.96e-05	NA	NA	NA	NA	NA	NA	0.0009996	0.0009996	1.801e-45	1.801e-45	2.801e-08	2.801e-08	1.397e-09	1.397e-09	0.000482	0.000482	0.0001814	0.0001814	0.002839
225.7	1.042	8.458e-05	8.458e-05	0	0	NA	NA	NA	3.481e-05	3.481e-05	0.01698	NA	NA	NA	NA	NA	NA	NA	1.498e-05	NA	NA	NA	NA	NA	NA	NA	NA	NA	NA	6.96e-05	NA	NA	NA	NA	NA	NA	0.0009996	0.0009996	1.801e-45	1.801e-45	2.808e-08	2.808e-08	1.4e-09	1.4e-09	0.000482	0.000482	0.0001814	0.0001814	0.002839
225.7	1.042	8.458e-05	8.458e-05	0	0	NA	NA	NA	3.481e-05	3.481e-05	0.01698	NA	NA	NA	NA	NA	NA	NA	1.498e-05	NA	NA	NA	NA	NA	NA	NA	NA	NA	NA	6.96e-05	NA	NA	NA	NA	NA	NA	0.0009996	0.0009996	1.801e-45	1.801e-45	2.814e-08	2.814e-08	1.403e-09	1.403e-09	0.000482	0.000482	0.0001814	0.0001814	0.002839
225.7	1.042	8.458e-05	8.458e-05	0	0	NA	NA	NA	3.481e-05	3.481e-05	0.01698	NA	NA	NA	NA	NA	NA	NA	1.498e-05	NA	NA	NA	NA	NA	NA	NA	NA	NA	NA	6.96e-05	NA	NA	NA	NA	NA	NA	0.0009996	0.0009996	1.8e-45	1.8e-45	2.821e-08	2.821e-08	1.406e-09	1.406e-09	0.000482	0.000482	0.0001814	0.0001814	0.002839
225.7	1.042	8.458e-05	8.458e-05	0	0	NA	NA	NA	3.481e-05	3.481e-05	0.01698	NA	NA	NA	NA	NA	NA	NA	1.498e-05	NA	NA	NA	NA	NA	NA	NA	NA	NA	NA	6.96e-05	NA	NA	NA	NA	NA	NA	0.0009996	0.0009996	1.8e-45	1.8e-45	2.827e-08	2.827e-08	1.409e-09	1.409e-09	0.000482	0.000482	0.0001814	0.0001814	0.002839
225.7	1.042	8.458e-05	8.458e-05	0	0	NA	NA	NA	3.481e-05	3.481e-05	0.01698	NA	NA	NA	NA	NA	NA	NA	1.498e-05	NA	NA	NA	NA	NA	NA	NA	NA	NA	NA	6.96e-05	NA	NA	NA	NA	NA	NA	0.0009996	0.0009996	1.8e-45	1.8e-45	2.834e-08	2.834e-08	1.413e-09	1.413e-09	0.000482	0.000482	0.0001814	0.0001814	0.002839
225.7	1.042	8.458e-05	8.458e-05	0	0	NA	NA	NA	3.481e-05	3.481e-05	0.01698	NA	NA	NA	NA	NA	NA	NA	1.498e-05	NA	NA	NA	NA	NA	NA	NA	NA	NA	NA	6.96e-05	NA	NA	NA	NA	NA	NA	0.0009996	0.0009996	1.8e-45	1.8e-45	2.84e-08	2.84e-08	1.416e-09	1.416e-09	0.000482	0.000482	0.0001814	0.0001814	0.002839
225.7	1.042	8.458e-05	8.458e-05	0	0	NA	NA	NA	3.481e-05	3.481e-05	0.01698	NA	NA	NA	NA	NA	NA	NA	1.498e-05	NA	NA	NA	NA	NA	NA	NA	NA	NA	NA	6.96e-05	NA	NA	NA	NA	NA	NA	0.0009996	0.0009996	1.799e-45	1.799e-45	2.847e-08	2.847e-08	1.419e-09	1.419e-09	0.000482	0.000482	0.0001814	0.0001814	0.002839
225.7	1.042	8.458e-05	8.458e-05	0	0	NA	NA	NA	3.481e-05	3.481e-05	0.01698	NA	NA	NA	NA	NA	NA	NA	1.498e-05	NA	NA	NA	NA	NA	NA	NA	NA	NA	NA	6.96e-05	NA	NA	NA	NA	NA	NA	0.0009996	0.0009996	1.799e-45	1.799e-45	2.853e-08	2.853e-08	1.422e-09	1.422e-09	0.000482	0.000482	0.0001814	0.0001814	0.002839
225.7	1.042	8.458e-05	8.458e-05	0	0	NA	NA	NA	3.481e-05	3.481e-05	0.01698	NA	NA	NA	NA	NA	NA	NA	1.498e-05	NA	NA	NA	NA	NA	NA	NA	NA	NA	NA	6.96e-05	NA	NA	NA	NA	NA	NA	0.0009996	0.0009996	1.799e-45	1.799e-45	2.86e-08	2.86e-08	1.426e-09	1.426e-09	0.000482	0.000482	0.0001814	0.0001814	0.002839
225.7	1.042	8.458e-05	8.458e-05	0	0	NA	NA	NA	3.482e-05	3.482e-05	0.01698	NA	NA	NA	NA	NA	NA	NA	1.498e-05	NA	NA	NA	NA	NA	NA	NA	NA	NA	NA	6.96e-05	NA	NA	NA	NA	NA	NA	0.0009996	0.0009996	1.799e-45	1.799e-45	2.867e-08	2.867e-08	1.429e-09	1.429e-09	0.000482	0.000482	0.0001814	0.0001814	0.002839
225.7	1.042	8.458e-05	8.458e-05	0	0	NA	NA	NA	3.482e-05	3.482e-05	0.01698	NA	NA	NA	NA	NA	NA	NA	1.498e-05	NA	NA	NA	NA	NA	NA	NA	NA	NA	NA	6.96e-05	NA	NA	NA	NA	NA	NA	0.0009996	0.0009996	1.798e-45	1.798e-45	2.873e-08	2.873e-08	1.432e-09	1.432e-09	0.000482	0.000482	0.0001814	0.0001814	0.002839
225.7	1.042	8.458e-05	8.458e-05	0	0	NA	NA	NA	3.482e-05	3.482e-05	0.01698	NA	NA	NA	NA	NA	NA	NA	1.498e-05	NA	NA	NA	NA	NA	NA	NA	NA	NA	NA	6.96e-05	NA	NA	NA	NA	NA	NA	0.0009996	0.0009996	1.798e-45	1.798e-45	2.88e-08	2.88e-08	1.436e-09	1.436e-09	0.000482	0.000482	0.0001814	0.0001814	0.002839
225.7	1.042	8.458e-05	8.458e-05	0	0	NA	NA	NA	3.482e-05	3.482e-05	0.01698	NA	NA	NA	NA	NA	NA	NA	1.498e-05	NA	NA	NA	NA	NA	NA	NA	NA	NA	NA	6.96e-05	NA	NA	NA	NA	NA	NA	0.0009996	0.0009996	1.798e-45	1.798e-45	2.886e-08	2.886e-08	1.439e-09	1.439e-09	0.000482	0.000482	0.0001814	0.0001814	0.002839
225.7	1.042	8.458e-05	8.458e-05	0	0	NA	NA	NA	3.482e-05	3.482e-05	0.01698	NA	NA	NA	NA	NA	NA	NA	1.498e-05	NA	NA	NA	NA	NA	NA	NA	NA	NA	NA	6.96e-05	NA	NA	NA	NA	NA	NA	0.0009996	0.0009996	1.798e-45	1.798e-45	2.893e-08	2.893e-08	1.442e-09	1.442e-09	0.000482	0.000482	0.0001814	0.0001814	0.002839
225.7	1.042	8.458e-05	8.458e-05	0	0	NA	NA	NA	3.482e-05	3.482e-05	0.01698	NA	NA	NA	NA	NA	NA	NA	1.498e-05	NA	NA	NA	NA	NA	NA	NA	NA	NA	NA	6.96e-05	NA	NA	NA	NA	NA	NA	0.0009996	0.0009996	1.797e-45	1.797e-45	2.9e-08	2.9e-08	1.446e-09	1.446e-09	0.000482	0.000482	0.0001814	0.0001814	0.002839
225.7	1.042	8.458e-05	8.458e-05	0	0	NA	NA	NA	3.482e-05	3.482e-05	0.01698	NA	NA	NA	NA	NA	NA	NA	1.498e-05	NA	NA	NA	NA	NA	NA	NA	NA	NA	NA	6.96e-05	NA	NA	NA	NA	NA	NA	0.0009996	0.0009996	1.797e-45	1.797e-45	2.906e-08	2.906e-08	1.449e-09	1.449e-09	0.000482	0.000482	0.0001814	0.0001814	0.002839
225.7	1.042	8.458e-05	8.458e-05	0	0	NA	NA	NA	3.482e-05	3.482e-05	0.01698	NA	NA	NA	NA	NA	NA	NA	1.498e-05	NA	NA	NA	NA	NA	NA	NA	NA	NA	NA	6.96e-05	NA	NA	NA	NA	NA	NA	0.0009996	0.0009996	1.797e-45	1.797e-45	2.913e-08	2.913e-08	1.452e-09	1.452e-09	0.000482	0.000482	0.0001814	0.0001814	0.002839
225.7	1.042	8.458e-05	8.458e-05	0	0	NA	NA	NA	3.482e-05	3.482e-05	0.01698	NA	NA	NA	NA	NA	NA	NA	1.498e-05	NA	NA	NA	NA	NA	NA	NA	NA	NA	NA	6.96e-05	NA	NA	NA	NA	NA	NA	0.0009996	0.0009996	1.797e-45	1.797e-45	2.92e-08	2.92e-08	1.456e-09	1.456e-09	0.000482	0.000482	0.0001814	0.0001814	0.002839
225.7	1.042	8.458e-05	8.458e-05	0	0	NA	NA	NA	3.482e-05	3.482e-05	0.01698	NA	NA	NA	NA	NA	NA	NA	1.498e-05	NA	NA	NA	NA	NA	NA	NA	NA	NA	NA	6.96e-05	NA	NA	NA	NA	NA	NA	0.0009996	0.0009996	1.796e-45	1.796e-45	2.927e-08	2.927e-08	1.459e-09	1.459e-09	0.000482	0.000482	0.0001814	0.0001814	0.002839
225.7	1.042	8.458e-05	8.458e-05	0	0	NA	NA	NA	3.482e-05	3.482e-05	0.01698	NA	NA	NA	NA	NA	NA	NA	1.498e-05	NA	NA	NA	NA	NA	NA	NA	NA	NA	NA	6.96e-05	NA	NA	NA	NA	NA	NA	0.0009996	0.0009996	1.796e-45	1.796e-45	2.933e-08	2.933e-08	1.462e-09	1.462e-09	0.000482	0.000482	0.0001814	0.0001814	0.002839
225.7	1.042	8.458e-05	8.458e-05	0	0	NA	NA	NA	3.482e-05	3.482e-05	0.01698	NA	NA	NA	NA	NA	NA	NA	1.498e-05	NA	NA	NA	NA	NA	NA	NA	NA	NA	NA	6.96e-05	NA	NA	NA	NA	NA	NA	0.0009996	0.0009996	1.796e-45	1.796e-45	2.94e-08	2.94e-08	1.466e-09	1.466e-09	0.000482	0.000482	0.0001814	0.0001814	0.002839
225.7	1.042	8.458e-05	8.458e-05	0	0	NA	NA	NA	3.482e-05	3.482e-05	0.01698	NA	NA	NA	NA	NA	NA	NA	1.498e-05	NA	NA	NA	NA	NA	NA	NA	NA	NA	NA	6.96e-05	NA	NA	NA	NA	NA	NA	0.0009996	0.0009996	1.795e-45	1.795e-45	2.947e-08	2.947e-08	1.469e-09	1.469e-09	0.000482	0.000482	0.0001814	0.0001814	0.002839
225.7	1.042	8.458e-05	8.458e-05	0	0	NA	NA	NA	3.482e-05	3.482e-05	0.01698	NA	NA	NA	NA	NA	NA	NA	1.498e-05	NA	NA	NA	NA	NA	NA	NA	NA	NA	NA	6.96e-05	NA	NA	NA	NA	NA	NA	0.0009996	0.0009996	1.795e-45	1.795e-45	2.954e-08	2.954e-08	1.472e-09	1.472e-09	0.000482	0.000482	0.0001814	0.0001814	0.002839
225.7	1.042	8.458e-05	8.458e-05	0	0	NA	NA	NA	3.482e-05	3.482e-05	0.01698	NA	NA	NA	NA	NA	NA	NA	1.498e-05	NA	NA	NA	NA	NA	NA	NA	NA	NA	NA	6.96e-05	NA	NA	NA	NA	NA	NA	0.0009995	0.0009995	1.795e-45	1.795e-45	2.96e-08	2.96e-08	1.476e-09	1.476e-09	0.000482	0.000482	0.0001814	0.0001814	0.002839
225.7	1.042	8.458e-05	8.458e-05	0	0	NA	NA	NA	3.482e-05	3.482e-05	0.01698	NA	NA	NA	NA	NA	NA	NA	1.498e-05	NA	NA	NA	NA	NA	NA	NA	NA	NA	NA	6.96e-05	NA	NA	NA	NA	NA	NA	0.0009995	0.0009995	1.795e-45	1.795e-45	2.967e-08	2.967e-08	1.479e-09	1.479e-09	0.000482	0.000482	0.0001814	0.0001814	0.002839
225.7	1.042	8.458e-05	8.458e-05	0	0	NA	NA	NA	3.483e-05	3.483e-05	0.01698	NA	NA	NA	NA	NA	NA	NA	1.498e-05	NA	NA	NA	NA	NA	NA	NA	NA	NA	NA	6.96e-05	NA	NA	NA	NA	NA	NA	0.0009995	0.0009995	1.794e-45	1.794e-45	2.974e-08	2.974e-08	1.483e-09	1.483e-09	0.000482	0.000482	0.0001814	0.0001814	0.002839
225.7	1.042	8.457e-05	8.457e-05	0	0	NA	NA	NA	3.483e-05	3.483e-05	0.01698	NA	NA	NA	NA	NA	NA	NA	1.498e-05	NA	NA	NA	NA	NA	NA	NA	NA	NA	NA	6.959e-05	NA	NA	NA	NA	NA	NA	0.0009995	0.0009995	1.794e-45	1.794e-45	2.981e-08	2.981e-08	1.486e-09	1.486e-09	0.000482	0.000482	0.0001814	0.0001814	0.002839
225.7	1.042	8.457e-05	8.457e-05	0	0	NA	NA	NA	3.483e-05	3.483e-05	0.01698	NA	NA	NA	NA	NA	NA	NA	1.498e-05	NA	NA	NA	NA	NA	NA	NA	NA	NA	NA	6.959e-05	NA	NA	NA	NA	NA	NA	0.0009995	0.0009995	1.794e-45	1.794e-45	2.988e-08	2.988e-08	1.489e-09	1.489e-09	0.000482	0.000482	0.0001814	0.0001814	0.002839
225.7	1.042	8.457e-05	8.457e-05	0	0	NA	NA	NA	3.483e-05	3.483e-05	0.01698	NA	NA	NA	NA	NA	NA	NA	1.498e-05	NA	NA	NA	NA	NA	NA	NA	NA	NA	NA	6.959e-05	NA	NA	NA	NA	NA	NA	0.0009995	0.0009995	1.794e-45	1.794e-45	2.995e-08	2.995e-08	1.493e-09	1.493e-09	0.000482	0.000482	0.0001814	0.0001814	0.002839
225.7	1.042	8.457e-05	8.457e-05	0	0	NA	NA	NA	3.483e-05	3.483e-05	0.01698	NA	NA	NA	NA	NA	NA	NA	1.498e-05	NA	NA	NA	NA	NA	NA	NA	NA	NA	NA	6.959e-05	NA	NA	NA	NA	NA	NA	0.0009995	0.0009995	1.793e-45	1.793e-45	3.002e-08	3.002e-08	1.496e-09	1.496e-09	0.000482	0.000482	0.0001814	0.0001814	0.002839
225.7	1.042	8.457e-05	8.457e-05	0	0	NA	NA	NA	3.483e-05	3.483e-05	0.01698	NA	NA	NA	NA	NA	NA	NA	1.498e-05	NA	NA	NA	NA	NA	NA	NA	NA	NA	NA	6.959e-05	NA	NA	NA	NA	NA	NA	0.0009995	0.0009995	1.793e-45	1.793e-45	3.008e-08	3.008e-08	1.5e-09	1.5e-09	0.000482	0.000482	0.0001814	0.0001814	0.002839
225.7	1.042	8.457e-05	8.457e-05	0	0	NA	NA	NA	3.483e-05	3.483e-05	0.01698	NA	NA	NA	NA	NA	NA	NA	1.498e-05	NA	NA	NA	NA	NA	NA	NA	NA	NA	NA	6.959e-05	NA	NA	NA	NA	NA	NA	0.0009995	0.0009995	1.793e-45	1.793e-45	3.015e-08	3.015e-08	1.503e-09	1.503e-09	0.000482	0.000482	0.0001814	0.0001814	0.002839
225.7	1.042	8.457e-05	8.457e-05	0	0	NA	NA	NA	3.483e-05	3.483e-05	0.01698	NA	NA	NA	NA	NA	NA	NA	1.498e-05	NA	NA	NA	NA	NA	NA	NA	NA	NA	NA	6.959e-05	NA	NA	NA	NA	NA	NA	0.0009995	0.0009995	1.793e-45	1.793e-45	3.022e-08	3.022e-08	1.507e-09	1.507e-09	0.000482	0.000482	0.0001814	0.0001814	0.002839
225.7	1.042	8.457e-05	8.457e-05	0	0	NA	NA	NA	3.483e-05	3.483e-05	0.01698	NA	NA	NA	NA	NA	NA	NA	1.498e-05	NA	NA	NA	NA	NA	NA	NA	NA	NA	NA	6.959e-05	NA	NA	NA	NA	NA	NA	0.0009995	0.0009995	1.792e-45	1.792e-45	3.029e-08	3.029e-08	1.51e-09	1.51e-09	0.000482	0.000482	0.0001814	0.0001814	0.002839
225.7	1.042	8.457e-05	8.457e-05	0	0	NA	NA	NA	3.483e-05	3.483e-05	0.01698	NA	NA	NA	NA	NA	NA	NA	1.498e-05	NA	NA	NA	NA	NA	NA	NA	NA	NA	NA	6.959e-05	NA	NA	NA	NA	NA	NA	0.0009995	0.0009995	1.792e-45	1.792e-45	3.036e-08	3.036e-08	1.514e-09	1.514e-09	0.000482	0.000482	0.0001814	0.0001814	0.002839
225.7	1.042	8.457e-05	8.457e-05	0	0	NA	NA	NA	3.483e-05	3.483e-05	0.01698	NA	NA	NA	NA	NA	NA	NA	1.498e-05	NA	NA	NA	NA	NA	NA	NA	NA	NA	NA	6.959e-05	NA	NA	NA	NA	NA	NA	0.0009995	0.0009995	1.792e-45	1.792e-45	3.043e-08	3.043e-08	1.517e-09	1.517e-09	0.000482	0.000482	0.0001814	0.0001814	0.002839
225.7	1.042	8.457e-05	8.457e-05	0	0	NA	NA	NA	3.483e-05	3.483e-05	0.01698	NA	NA	NA	NA	NA	NA	NA	1.498e-05	NA	NA	NA	NA	NA	NA	NA	NA	NA	NA	6.959e-05	NA	NA	NA	NA	NA	NA	0.0009995	0.0009995	1.791e-45	1.791e-45	3.05e-08	3.05e-08	1.521e-09	1.521e-09	0.000482	0.000482	0.0001814	0.0001814	0.002839
225.7	1.042	8.457e-05	8.457e-05	0	0	NA	NA	NA	3.483e-05	3.483e-05	0.01698	NA	NA	NA	NA	NA	NA	NA	1.498e-05	NA	NA	NA	NA	NA	NA	NA	NA	NA	NA	6.959e-05	NA	NA	NA	NA	NA	NA	0.0009995	0.0009995	1.791e-45	1.791e-45	3.057e-08	3.057e-08	1.524e-09	1.524e-09	0.000482	0.000482	0.0001814	0.0001814	0.002839
225.7	1.042	8.457e-05	8.457e-05	0	0	NA	NA	NA	3.483e-05	3.483e-05	0.01698	NA	NA	NA	NA	NA	NA	NA	1.498e-05	NA	NA	NA	NA	NA	NA	NA	NA	NA	NA	6.959e-05	NA	NA	NA	NA	NA	NA	0.0009995	0.0009995	1.791e-45	1.791e-45	3.064e-08	3.064e-08	1.528e-09	1.528e-09	0.000482	0.000482	0.0001814	0.0001814	0.002839
225.7	1.042	8.457e-05	8.457e-05	0	0	NA	NA	NA	3.483e-05	3.483e-05	0.01698	NA	NA	NA	NA	NA	NA	NA	1.498e-05	NA	NA	NA	NA	NA	NA	NA	NA	NA	NA	6.959e-05	NA	NA	NA	NA	NA	NA	0.0009995	0.0009995	1.791e-45	1.791e-45	3.071e-08	3.071e-08	1.531e-09	1.531e-09	0.000482	0.000482	0.0001814	0.0001814	0.002839
225.7	1.042	8.457e-05	8.457e-05	0	0	NA	NA	NA	3.483e-05	3.483e-05	0.01698	NA	NA	NA	NA	NA	NA	NA	1.498e-05	NA	NA	NA	NA	NA	NA	NA	NA	NA	NA	6.959e-05	NA	NA	NA	NA	NA	NA	0.0009995	0.0009995	1.79e-45	1.79e-45	3.078e-08	3.078e-08	1.535e-09	1.535e-09	0.000482	0.000482	0.0001814	0.0001814	0.002839
225.7	1.042	8.457e-05	8.457e-05	0	0	NA	NA	NA	3.484e-05	3.484e-05	0.01698	NA	NA	NA	NA	NA	NA	NA	1.498e-05	NA	NA	NA	NA	NA	NA	NA	NA	NA	NA	6.959e-05	NA	NA	NA	NA	NA	NA	0.0009995	0.0009995	1.79e-45	1.79e-45	3.085e-08	3.085e-08	1.538e-09	1.538e-09	0.000482	0.000482	0.0001814	0.0001814	0.002839
225.7	1.042	8.457e-05	8.457e-05	0	0	NA	NA	NA	3.484e-05	3.484e-05	0.01698	NA	NA	NA	NA	NA	NA	NA	1.498e-05	NA	NA	NA	NA	NA	NA	NA	NA	NA	NA	6.959e-05	NA	NA	NA	NA	NA	NA	0.0009995	0.0009995	1.79e-45	1.79e-45	3.093e-08	3.093e-08	1.542e-09	1.542e-09	0.000482	0.000482	0.0001814	0.0001814	0.002839
225.7	1.042	8.457e-05	8.457e-05	0	0	NA	NA	NA	3.484e-05	3.484e-05	0.01698	NA	NA	NA	NA	NA	NA	NA	1.498e-05	NA	NA	NA	NA	NA	NA	NA	NA	NA	NA	6.959e-05	NA	NA	NA	NA	NA	NA	0.0009995	0.0009995	1.79e-45	1.79e-45	3.1e-08	3.1e-08	1.545e-09	1.545e-09	0.000482	0.000482	0.0001814	0.0001814	0.002839
225.7	1.042	8.457e-05	8.457e-05	0	0	NA	NA	NA	3.484e-05	3.484e-05	0.01698	NA	NA	NA	NA	NA	NA	NA	1.498e-05	NA	NA	NA	NA	NA	NA	NA	NA	NA	NA	6.959e-05	NA	NA	NA	NA	NA	NA	0.0009995	0.0009995	1.789e-45	1.789e-45	3.107e-08	3.107e-08	1.549e-09	1.549e-09	0.000482	0.000482	0.0001814	0.0001814	0.002839
225.7	1.042	8.457e-05	8.457e-05	0	0	NA	NA	NA	3.484e-05	3.484e-05	0.01698	NA	NA	NA	NA	NA	NA	NA	1.498e-05	NA	NA	NA	NA	NA	NA	NA	NA	NA	NA	6.959e-05	NA	NA	NA	NA	NA	NA	0.0009995	0.0009995	1.789e-45	1.789e-45	3.114e-08	3.114e-08	1.552e-09	1.552e-09	0.000482	0.000482	0.0001814	0.0001814	0.002839
225.7	1.042	8.457e-05	8.457e-05	0	0	NA	NA	NA	3.484e-05	3.484e-05	0.01698	NA	NA	NA	NA	NA	NA	NA	1.498e-05	NA	NA	NA	NA	NA	NA	NA	NA	NA	NA	6.959e-05	NA	NA	NA	NA	NA	NA	0.0009995	0.0009995	1.789e-45	1.789e-45	3.121e-08	3.121e-08	1.556e-09	1.556e-09	0.000482	0.000482	0.0001814	0.0001814	0.002838
225.6	1.042	8.457e-05	8.457e-05	0	0	NA	NA	NA	3.484e-05	3.484e-05	0.01698	NA	NA	NA	NA	NA	NA	NA	1.498e-05	NA	NA	NA	NA	NA	NA	NA	NA	NA	NA	6.959e-05	NA	NA	NA	NA	NA	NA	0.0009995	0.0009995	1.788e-45	1.788e-45	3.128e-08	3.128e-08	1.559e-09	1.559e-09	0.000482	0.000482	0.0001814	0.0001814	0.002838
225.6	1.042	8.457e-05	8.457e-05	0	0	NA	NA	NA	3.484e-05	3.484e-05	0.01698	NA	NA	NA	NA	NA	NA	NA	1.498e-05	NA	NA	NA	NA	NA	NA	NA	NA	NA	NA	6.959e-05	NA	NA	NA	NA	NA	NA	0.0009995	0.0009995	1.788e-45	1.788e-45	3.136e-08	3.136e-08	1.563e-09	1.563e-09	0.0004821	0.0004821	0.0001814	0.0001814	0.002838
225.6	1.042	8.457e-05	8.457e-05	0	0	NA	NA	NA	3.484e-05	3.484e-05	0.01698	NA	NA	NA	NA	NA	NA	NA	1.498e-05	NA	NA	NA	NA	NA	NA	NA	NA	NA	NA	6.959e-05	NA	NA	NA	NA	NA	NA	0.0009995	0.0009995	1.788e-45	1.788e-45	3.143e-08	3.143e-08	1.567e-09	1.567e-09	0.0004821	0.0004821	0.0001814	0.0001814	0.002838
225.6	1.042	8.457e-05	8.457e-05	0	0	NA	NA	NA	3.484e-05	3.484e-05	0.01698	NA	NA	NA	NA	NA	NA	NA	1.498e-05	NA	NA	NA	NA	NA	NA	NA	NA	NA	NA	6.959e-05	NA	NA	NA	NA	NA	NA	0.0009995	0.0009995	1.788e-45	1.788e-45	3.15e-08	3.15e-08	1.57e-09	1.57e-09	0.0004821	0.0004821	0.0001814	0.0001814	0.002838
225.6	1.042	8.457e-05	8.457e-05	0	0	NA	NA	NA	3.484e-05	3.484e-05	0.01698	NA	NA	NA	NA	NA	NA	NA	1.498e-05	NA	NA	NA	NA	NA	NA	NA	NA	NA	NA	6.959e-05	NA	NA	NA	NA	NA	NA	0.0009995	0.0009995	1.787e-45	1.787e-45	3.157e-08	3.157e-08	1.574e-09	1.574e-09	0.0004821	0.0004821	0.0001814	0.0001814	0.002838
225.6	1.042	8.457e-05	8.457e-05	0	0	NA	NA	NA	3.484e-05	3.484e-05	0.01698	NA	NA	NA	NA	NA	NA	NA	1.498e-05	NA	NA	NA	NA	NA	NA	NA	NA	NA	NA	6.959e-05	NA	NA	NA	NA	NA	NA	0.0009994	0.0009994	1.787e-45	1.787e-45	3.165e-08	3.165e-08	1.577e-09	1.577e-09	0.0004821	0.0004821	0.0001814	0.0001814	0.002838
225.6	1.042	8.457e-05	8.457e-05	0	0	NA	NA	NA	3.484e-05	3.484e-05	0.01698	NA	NA	NA	NA	NA	NA	NA	1.498e-05	NA	NA	NA	NA	NA	NA	NA	NA	NA	NA	6.959e-05	NA	NA	NA	NA	NA	NA	0.0009994	0.0009994	1.787e-45	1.787e-45	3.172e-08	3.172e-08	1.581e-09	1.581e-09	0.0004821	0.0004821	0.0001814	0.0001814	0.002838
225.6	1.043	8.457e-05	8.457e-05	0	0	NA	NA	NA	3.484e-05	3.484e-05	0.01698	NA	NA	NA	NA	NA	NA	NA	1.498e-05	NA	NA	NA	NA	NA	NA	NA	NA	NA	NA	6.959e-05	NA	NA	NA	NA	NA	NA	0.0009994	0.0009994	1.786e-45	1.786e-45	3.179e-08	3.179e-08	1.585e-09	1.585e-09	0.0004821	0.0004821	0.0001814	0.0001814	0.002838
225.6	1.043	8.457e-05	8.457e-05	0	0	NA	NA	NA	3.484e-05	3.484e-05	0.01698	NA	NA	NA	NA	NA	NA	NA	1.498e-05	NA	NA	NA	NA	NA	NA	NA	NA	NA	NA	6.959e-05	NA	NA	NA	NA	NA	NA	0.0009994	0.0009994	1.786e-45	1.786e-45	3.186e-08	3.186e-08	1.588e-09	1.588e-09	0.0004821	0.0004821	0.0001814	0.0001814	0.002838
225.6	1.043	8.457e-05	8.457e-05	0	0	NA	NA	NA	3.485e-05	3.485e-05	0.01698	NA	NA	NA	NA	NA	NA	NA	1.498e-05	NA	NA	NA	NA	NA	NA	NA	NA	NA	NA	6.959e-05	NA	NA	NA	NA	NA	NA	0.0009994	0.0009994	1.786e-45	1.786e-45	3.194e-08	3.194e-08	1.592e-09	1.592e-09	0.0004821	0.0004821	0.0001814	0.0001814	0.002838
225.6	1.043	8.457e-05	8.457e-05	0	0	NA	NA	NA	3.485e-05	3.485e-05	0.01698	NA	NA	NA	NA	NA	NA	NA	1.498e-05	NA	NA	NA	NA	NA	NA	NA	NA	NA	NA	6.959e-05	NA	NA	NA	NA	NA	NA	0.0009994	0.0009994	1.786e-45	1.786e-45	3.201e-08	3.201e-08	1.596e-09	1.596e-09	0.0004821	0.0004821	0.0001814	0.0001814	0.002838
225.6	1.043	8.457e-05	8.457e-05	0	0	NA	NA	NA	3.485e-05	3.485e-05	0.01698	NA	NA	NA	NA	NA	NA	NA	1.498e-05	NA	NA	NA	NA	NA	NA	NA	NA	NA	NA	6.959e-05	NA	NA	NA	NA	NA	NA	0.0009994	0.0009994	1.785e-45	1.785e-45	3.208e-08	3.208e-08	1.599e-09	1.599e-09	0.0004821	0.0004821	0.0001814	0.0001814	0.002838
225.6	1.043	8.457e-05	8.457e-05	0	0	NA	NA	NA	3.485e-05	3.485e-05	0.01698	NA	NA	NA	NA	NA	NA	NA	1.498e-05	NA	NA	NA	NA	NA	NA	NA	NA	NA	NA	6.959e-05	NA	NA	NA	NA	NA	NA	0.0009994	0.0009994	1.785e-45	1.785e-45	3.216e-08	3.216e-08	1.603e-09	1.603e-09	0.0004821	0.0004821	0.0001814	0.0001814	0.002838
225.6	1.043	8.457e-05	8.457e-05	0	0	NA	NA	NA	3.485e-05	3.485e-05	0.01698	NA	NA	NA	NA	NA	NA	NA	1.498e-05	NA	NA	NA	NA	NA	NA	NA	NA	NA	NA	6.959e-05	NA	NA	NA	NA	NA	NA	0.0009994	0.0009994	1.785e-45	1.785e-45	3.223e-08	3.223e-08	1.607e-09	1.607e-09	0.0004821	0.0004821	0.0001814	0.0001814	0.002838
225.6	1.043	8.457e-05	8.457e-05	0	0	NA	NA	NA	3.485e-05	3.485e-05	0.01698	NA	NA	NA	NA	NA	NA	NA	1.498e-05	NA	NA	NA	NA	NA	NA	NA	NA	NA	NA	6.959e-05	NA	NA	NA	NA	NA	NA	0.0009994	0.0009994	1.784e-45	1.784e-45	3.231e-08	3.231e-08	1.61e-09	1.61e-09	0.0004821	0.0004821	0.0001814	0.0001814	0.002838
225.6	1.043	8.457e-05	8.457e-05	0	0	NA	NA	NA	3.485e-05	3.485e-05	0.01698	NA	NA	NA	NA	NA	NA	NA	1.498e-05	NA	NA	NA	NA	NA	NA	NA	NA	NA	NA	6.959e-05	NA	NA	NA	NA	NA	NA	0.0009994	0.0009994	1.784e-45	1.784e-45	3.238e-08	3.238e-08	1.614e-09	1.614e-09	0.0004821	0.0004821	0.0001814	0.0001814	0.002838
225.6	1.043	8.457e-05	8.457e-05	0	0	NA	NA	NA	3.485e-05	3.485e-05	0.01698	NA	NA	NA	NA	NA	NA	NA	1.498e-05	NA	NA	NA	NA	NA	NA	NA	NA	NA	NA	6.959e-05	NA	NA	NA	NA	NA	NA	0.0009994	0.0009994	1.784e-45	1.784e-45	3.246e-08	3.246e-08	1.618e-09	1.618e-09	0.0004821	0.0004821	0.0001813	0.0001813	0.002838
225.6	1.043	8.457e-05	8.457e-05	0	0	NA	NA	NA	3.485e-05	3.485e-05	0.01698	NA	NA	NA	NA	NA	NA	NA	1.498e-05	NA	NA	NA	NA	NA	NA	NA	NA	NA	NA	6.959e-05	NA	NA	NA	NA	NA	NA	0.0009994	0.0009994	1.784e-45	1.784e-45	3.253e-08	3.253e-08	1.622e-09	1.622e-09	0.0004821	0.0004821	0.0001813	0.0001813	0.002838
225.6	1.043	8.457e-05	8.457e-05	0	0	NA	NA	NA	3.485e-05	3.485e-05	0.01698	NA	NA	NA	NA	NA	NA	NA	1.498e-05	NA	NA	NA	NA	NA	NA	NA	NA	NA	NA	6.959e-05	NA	NA	NA	NA	NA	NA	0.0009994	0.0009994	1.783e-45	1.783e-45	3.261e-08	3.261e-08	1.625e-09	1.625e-09	0.0004821	0.0004821	0.0001813	0.0001813	0.002838
225.6	1.043	8.457e-05	8.457e-05	0	0	NA	NA	NA	3.485e-05	3.485e-05	0.01698	NA	NA	NA	NA	NA	NA	NA	1.498e-05	NA	NA	NA	NA	NA	NA	NA	NA	NA	NA	6.959e-05	NA	NA	NA	NA	NA	NA	0.0009994	0.0009994	1.783e-45	1.783e-45	3.268e-08	3.268e-08	1.629e-09	1.629e-09	0.0004821	0.0004821	0.0001813	0.0001813	0.002838
225.6	1.043	8.457e-05	8.457e-05	0	0	NA	NA	NA	3.485e-05	3.485e-05	0.01698	NA	NA	NA	NA	NA	NA	NA	1.498e-05	NA	NA	NA	NA	NA	NA	NA	NA	NA	NA	6.959e-05	NA	NA	NA	NA	NA	NA	0.0009994	0.0009994	1.783e-45	1.783e-45	3.276e-08	3.276e-08	1.633e-09	1.633e-09	0.0004821	0.0004821	0.0001813	0.0001813	0.002838
225.6	1.043	8.457e-05	8.457e-05	0	0	NA	NA	NA	3.485e-05	3.485e-05	0.01698	NA	NA	NA	NA	NA	NA	NA	1.498e-05	NA	NA	NA	NA	NA	NA	NA	NA	NA	NA	6.959e-05	NA	NA	NA	NA	NA	NA	0.0009994	0.0009994	1.782e-45	1.782e-45	3.283e-08	3.283e-08	1.637e-09	1.637e-09	0.0004821	0.0004821	0.0001813	0.0001813	0.002838
225.6	1.043	8.457e-05	8.457e-05	0	0	NA	NA	NA	3.485e-05	3.485e-05	0.01698	NA	NA	NA	NA	NA	NA	NA	1.498e-05	NA	NA	NA	NA	NA	NA	NA	NA	NA	NA	6.959e-05	NA	NA	NA	NA	NA	NA	0.0009994	0.0009994	1.782e-45	1.782e-45	3.291e-08	3.291e-08	1.64e-09	1.64e-09	0.0004821	0.0004821	0.0001813	0.0001813	0.002838
225.6	1.043	8.457e-05	8.457e-05	0	0	NA	NA	NA	3.485e-05	3.485e-05	0.01698	NA	NA	NA	NA	NA	NA	NA	1.498e-05	NA	NA	NA	NA	NA	NA	NA	NA	NA	NA	6.959e-05	NA	NA	NA	NA	NA	NA	0.0009994	0.0009994	1.782e-45	1.782e-45	3.298e-08	3.298e-08	1.644e-09	1.644e-09	0.0004821	0.0004821	0.0001813	0.0001813	0.002838
225.6	1.043	8.457e-05	8.457e-05	0	0	NA	NA	NA	3.486e-05	3.486e-05	0.01698	NA	NA	NA	NA	NA	NA	NA	1.498e-05	NA	NA	NA	NA	NA	NA	NA	NA	NA	NA	6.959e-05	NA	NA	NA	NA	NA	NA	0.0009994	0.0009994	1.782e-45	1.782e-45	3.306e-08	3.306e-08	1.648e-09	1.648e-09	0.0004821	0.0004821	0.0001813	0.0001813	0.002838
225.6	1.043	8.456e-05	8.456e-05	0	0	NA	NA	NA	3.486e-05	3.486e-05	0.01698	NA	NA	NA	NA	NA	NA	NA	1.498e-05	NA	NA	NA	NA	NA	NA	NA	NA	NA	NA	6.958e-05	NA	NA	NA	NA	NA	NA	0.0009994	0.0009994	1.781e-45	1.781e-45	3.313e-08	3.313e-08	1.652e-09	1.652e-09	0.0004821	0.0004821	0.0001813	0.0001813	0.002838
225.6	1.043	8.456e-05	8.456e-05	0	0	NA	NA	NA	3.486e-05	3.486e-05	0.01698	NA	NA	NA	NA	NA	NA	NA	1.498e-05	NA	NA	NA	NA	NA	NA	NA	NA	NA	NA	6.958e-05	NA	NA	NA	NA	NA	NA	0.0009994	0.0009994	1.781e-45	1.781e-45	3.321e-08	3.321e-08	1.656e-09	1.656e-09	0.0004821	0.0004821	0.0001813	0.0001813	0.002838
225.6	1.043	8.456e-05	8.456e-05	0	0	NA	NA	NA	3.486e-05	3.486e-05	0.01698	NA	NA	NA	NA	NA	NA	NA	1.498e-05	NA	NA	NA	NA	NA	NA	NA	NA	NA	NA	6.958e-05	NA	NA	NA	NA	NA	NA	0.0009994	0.0009994	1.781e-45	1.781e-45	3.329e-08	3.329e-08	1.659e-09	1.659e-09	0.0004821	0.0004821	0.0001813	0.0001813	0.002838
225.6	1.043	8.456e-05	8.456e-05	0	0	NA	NA	NA	3.486e-05	3.486e-05	0.01698	NA	NA	NA	NA	NA	NA	NA	1.498e-05	NA	NA	NA	NA	NA	NA	NA	NA	NA	NA	6.958e-05	NA	NA	NA	NA	NA	NA	0.0009994	0.0009994	1.78e-45	1.78e-45	3.336e-08	3.336e-08	1.663e-09	1.663e-09	0.0004821	0.0004821	0.0001813	0.0001813	0.002838
225.6	1.043	8.456e-05	8.456e-05	0	0	NA	NA	NA	3.486e-05	3.486e-05	0.01698	NA	NA	NA	NA	NA	NA	NA	1.498e-05	NA	NA	NA	NA	NA	NA	NA	NA	NA	NA	6.958e-05	NA	NA	NA	NA	NA	NA	0.0009994	0.0009994	1.78e-45	1.78e-45	3.344e-08	3.344e-08	1.667e-09	1.667e-09	0.0004821	0.0004821	0.0001813	0.0001813	0.002838
225.6	1.043	8.456e-05	8.456e-05	0	0	NA	NA	NA	3.486e-05	3.486e-05	0.01698	NA	NA	NA	NA	NA	NA	NA	1.498e-05	NA	NA	NA	NA	NA	NA	NA	NA	NA	NA	6.958e-05	NA	NA	NA	NA	NA	NA	0.0009994	0.0009994	1.78e-45	1.78e-45	3.352e-08	3.352e-08	1.671e-09	1.671e-09	0.0004821	0.0004821	0.0001813	0.0001813	0.002838
225.6	1.043	8.456e-05	8.456e-05	0	0	NA	NA	NA	3.486e-05	3.486e-05	0.01698	NA	NA	NA	NA	NA	NA	NA	1.498e-05	NA	NA	NA	NA	NA	NA	NA	NA	NA	NA	6.958e-05	NA	NA	NA	NA	NA	NA	0.0009993	0.0009993	1.779e-45	1.779e-45	3.359e-08	3.359e-08	1.675e-09	1.675e-09	0.0004821	0.0004821	0.0001813	0.0001813	0.002838
225.6	1.043	8.456e-05	8.456e-05	0	0	NA	NA	NA	3.486e-05	3.486e-05	0.01697	NA	NA	NA	NA	NA	NA	NA	1.498e-05	NA	NA	NA	NA	NA	NA	NA	NA	NA	NA	6.958e-05	NA	NA	NA	NA	NA	NA	0.0009993	0.0009993	1.779e-45	1.779e-45	3.367e-08	3.367e-08	1.679e-09	1.679e-09	0.0004821	0.0004821	0.0001813	0.0001813	0.002838
225.6	1.043	8.456e-05	8.456e-05	0	0	NA	NA	NA	3.486e-05	3.486e-05	0.01697	NA	NA	NA	NA	NA	NA	NA	1.498e-05	NA	NA	NA	NA	NA	NA	NA	NA	NA	NA	6.958e-05	NA	NA	NA	NA	NA	NA	0.0009993	0.0009993	1.779e-45	1.779e-45	3.375e-08	3.375e-08	1.682e-09	1.682e-09	0.0004821	0.0004821	0.0001813	0.0001813	0.002838
225.6	1.043	8.456e-05	8.456e-05	0	0	NA	NA	NA	3.486e-05	3.486e-05	0.01697	NA	NA	NA	NA	NA	NA	NA	1.498e-05	NA	NA	NA	NA	NA	NA	NA	NA	NA	NA	6.958e-05	NA	NA	NA	NA	NA	NA	0.0009993	0.0009993	1.779e-45	1.779e-45	3.383e-08	3.383e-08	1.686e-09	1.686e-09	0.0004821	0.0004821	0.0001813	0.0001813	0.002838
225.6	1.043	8.456e-05	8.456e-05	0	0	NA	NA	NA	3.486e-05	3.486e-05	0.01697	NA	NA	NA	NA	NA	NA	NA	1.498e-05	NA	NA	NA	NA	NA	NA	NA	NA	NA	NA	6.958e-05	NA	NA	NA	NA	NA	NA	0.0009993	0.0009993	1.778e-45	1.778e-45	3.39e-08	3.39e-08	1.69e-09	1.69e-09	0.0004821	0.0004821	0.0001813	0.0001813	0.002838
225.6	1.043	8.456e-05	8.456e-05	0	0	NA	NA	NA	3.486e-05	3.486e-05	0.01697	NA	NA	NA	NA	NA	NA	NA	1.498e-05	NA	NA	NA	NA	NA	NA	NA	NA	NA	NA	6.958e-05	NA	NA	NA	NA	NA	NA	0.0009993	0.0009993	1.778e-45	1.778e-45	3.398e-08	3.398e-08	1.694e-09	1.694e-09	0.0004821	0.0004821	0.0001813	0.0001813	0.002838
225.6	1.043	8.456e-05	8.456e-05	0	0	NA	NA	NA	3.486e-05	3.486e-05	0.01697	NA	NA	NA	NA	NA	NA	NA	1.498e-05	NA	NA	NA	NA	NA	NA	NA	NA	NA	NA	6.958e-05	NA	NA	NA	NA	NA	NA	0.0009993	0.0009993	1.778e-45	1.778e-45	3.406e-08	3.406e-08	1.698e-09	1.698e-09	0.0004821	0.0004821	0.0001813	0.0001813	0.002838
225.6	1.043	8.456e-05	8.456e-05	0	0	NA	NA	NA	3.487e-05	3.487e-05	0.01697	NA	NA	NA	NA	NA	NA	NA	1.498e-05	NA	NA	NA	NA	NA	NA	NA	NA	NA	NA	6.958e-05	NA	NA	NA	NA	NA	NA	0.0009993	0.0009993	1.777e-45	1.777e-45	3.414e-08	3.414e-08	1.702e-09	1.702e-09	0.0004821	0.0004821	0.0001813	0.0001813	0.002838
225.6	1.043	8.456e-05	8.456e-05	0	0	NA	NA	NA	3.487e-05	3.487e-05	0.01697	NA	NA	NA	NA	NA	NA	NA	1.498e-05	NA	NA	NA	NA	NA	NA	NA	NA	NA	NA	6.958e-05	NA	NA	NA	NA	NA	NA	0.0009993	0.0009993	1.777e-45	1.777e-45	3.422e-08	3.422e-08	1.706e-09	1.706e-09	0.0004821	0.0004821	0.0001813	0.0001813	0.002838
225.6	1.043	8.456e-05	8.456e-05	0	0	NA	NA	NA	3.487e-05	3.487e-05	0.01697	NA	NA	NA	NA	NA	NA	NA	1.498e-05	NA	NA	NA	NA	NA	NA	NA	NA	NA	NA	6.958e-05	NA	NA	NA	NA	NA	NA	0.0009993	0.0009993	1.777e-45	1.777e-45	3.43e-08	3.43e-08	1.71e-09	1.71e-09	0.0004821	0.0004821	0.0001813	0.0001813	0.002838
225.6	1.043	8.456e-05	8.456e-05	0	0	NA	NA	NA	3.487e-05	3.487e-05	0.01697	NA	NA	NA	NA	NA	NA	NA	1.498e-05	NA	NA	NA	NA	NA	NA	NA	NA	NA	NA	6.958e-05	NA	NA	NA	NA	NA	NA	0.0009993	0.0009993	1.776e-45	1.776e-45	3.438e-08	3.438e-08	1.714e-09	1.714e-09	0.0004821	0.0004821	0.0001813	0.0001813	0.002838
225.6	1.043	8.456e-05	8.456e-05	0	0	NA	NA	NA	3.487e-05	3.487e-05	0.01697	NA	NA	NA	NA	NA	NA	NA	1.498e-05	NA	NA	NA	NA	NA	NA	NA	NA	NA	NA	6.958e-05	NA	NA	NA	NA	NA	NA	0.0009993	0.0009993	1.776e-45	1.776e-45	3.445e-08	3.445e-08	1.718e-09	1.718e-09	0.0004821	0.0004821	0.0001813	0.0001813	0.002838
225.6	1.043	8.456e-05	8.456e-05	0	0	NA	NA	NA	3.487e-05	3.487e-05	0.01697	NA	NA	NA	NA	NA	NA	NA	1.498e-05	NA	NA	NA	NA	NA	NA	NA	NA	NA	NA	6.958e-05	NA	NA	NA	NA	NA	NA	0.0009993	0.0009993	1.776e-45	1.776e-45	3.453e-08	3.453e-08	1.721e-09	1.721e-09	0.0004821	0.0004821	0.0001813	0.0001813	0.002838
225.6	1.043	8.456e-05	8.456e-05	0	0	NA	NA	NA	3.487e-05	3.487e-05	0.01697	NA	NA	NA	NA	NA	NA	NA	1.498e-05	NA	NA	NA	NA	NA	NA	NA	NA	NA	NA	6.958e-05	NA	NA	NA	NA	NA	NA	0.0009993	0.0009993	1.775e-45	1.775e-45	3.461e-08	3.461e-08	1.725e-09	1.725e-09	0.0004821	0.0004821	0.0001813	0.0001813	0.002838
225.6	1.043	8.456e-05	8.456e-05	0	0	NA	NA	NA	3.487e-05	3.487e-05	0.01697	NA	NA	NA	NA	NA	NA	NA	1.498e-05	NA	NA	NA	NA	NA	NA	NA	NA	NA	NA	6.958e-05	NA	NA	NA	NA	NA	NA	0.0009993	0.0009993	1.775e-45	1.775e-45	3.469e-08	3.469e-08	1.729e-09	1.729e-09	0.0004821	0.0004821	0.0001813	0.0001813	0.002838
225.6	1.043	8.456e-05	8.456e-05	0	0	NA	NA	NA	3.487e-05	3.487e-05	0.01697	NA	NA	NA	NA	NA	NA	NA	1.498e-05	NA	NA	NA	NA	NA	NA	NA	NA	NA	NA	6.958e-05	NA	NA	NA	NA	NA	NA	0.0009993	0.0009993	1.775e-45	1.775e-45	3.477e-08	3.477e-08	1.733e-09	1.733e-09	0.0004821	0.0004821	0.0001813	0.0001813	0.002838
225.6	1.043	8.456e-05	8.456e-05	0	0	NA	NA	NA	3.487e-05	3.487e-05	0.01697	NA	NA	NA	NA	NA	NA	NA	1.498e-05	NA	NA	NA	NA	NA	NA	NA	NA	NA	NA	6.958e-05	NA	NA	NA	NA	NA	NA	0.0009993	0.0009993	1.775e-45	1.775e-45	3.485e-08	3.485e-08	1.737e-09	1.737e-09	0.0004821	0.0004821	0.0001813	0.0001813	0.002838
225.6	1.043	8.456e-05	8.456e-05	0	0	NA	NA	NA	3.487e-05	3.487e-05	0.01697	NA	NA	NA	NA	NA	NA	NA	1.498e-05	NA	NA	NA	NA	NA	NA	NA	NA	NA	NA	6.958e-05	NA	NA	NA	NA	NA	NA	0.0009993	0.0009993	1.774e-45	1.774e-45	3.493e-08	3.493e-08	1.741e-09	1.741e-09	0.0004821	0.0004821	0.0001813	0.0001813	0.002838
225.6	1.043	8.456e-05	8.456e-05	0	0	NA	NA	NA	3.487e-05	3.487e-05	0.01697	NA	NA	NA	NA	NA	NA	NA	1.498e-05	NA	NA	NA	NA	NA	NA	NA	NA	NA	NA	6.958e-05	NA	NA	NA	NA	NA	NA	0.0009993	0.0009993	1.774e-45	1.774e-45	3.501e-08	3.501e-08	1.745e-09	1.745e-09	0.0004821	0.0004821	0.0001813	0.0001813	0.002838
225.6	1.043	8.456e-05	8.456e-05	0	0	NA	NA	NA	3.487e-05	3.487e-05	0.01697	NA	NA	NA	NA	NA	NA	NA	1.498e-05	NA	NA	NA	NA	NA	NA	NA	NA	NA	NA	6.958e-05	NA	NA	NA	NA	NA	NA	0.0009993	0.0009993	1.774e-45	1.774e-45	3.509e-08	3.509e-08	1.749e-09	1.749e-09	0.0004821	0.0004821	0.0001813	0.0001813	0.002838
225.6	1.043	8.456e-05	8.456e-05	0	0	NA	NA	NA	3.488e-05	3.488e-05	0.01697	NA	NA	NA	NA	NA	NA	NA	1.498e-05	NA	NA	NA	NA	NA	NA	NA	NA	NA	NA	6.958e-05	NA	NA	NA	NA	NA	NA	0.0009993	0.0009993	1.773e-45	1.773e-45	3.517e-08	3.517e-08	1.753e-09	1.753e-09	0.0004821	0.0004821	0.0001813	0.0001813	0.002838
225.6	1.043	8.456e-05	8.456e-05	0	0	NA	NA	NA	3.488e-05	3.488e-05	0.01697	NA	NA	NA	NA	NA	NA	NA	1.498e-05	NA	NA	NA	NA	NA	NA	NA	NA	NA	NA	6.958e-05	NA	NA	NA	NA	NA	NA	0.0009993	0.0009993	1.773e-45	1.773e-45	3.526e-08	3.526e-08	1.757e-09	1.757e-09	0.0004821	0.0004821	0.0001813	0.0001813	0.002838
225.6	1.043	8.456e-05	8.456e-05	0	0	NA	NA	NA	3.488e-05	3.488e-05	0.01697	NA	NA	NA	NA	NA	NA	NA	1.498e-05	NA	NA	NA	NA	NA	NA	NA	NA	NA	NA	6.958e-05	NA	NA	NA	NA	NA	NA	0.0009993	0.0009993	1.773e-45	1.773e-45	3.534e-08	3.534e-08	1.762e-09	1.762e-09	0.0004821	0.0004821	0.0001813	0.0001813	0.002838
225.6	1.043	8.456e-05	8.456e-05	0	0	NA	NA	NA	3.488e-05	3.488e-05	0.01697	NA	NA	NA	NA	NA	NA	NA	1.498e-05	NA	NA	NA	NA	NA	NA	NA	NA	NA	NA	6.958e-05	NA	NA	NA	NA	NA	NA	0.0009993	0.0009993	1.772e-45	1.772e-45	3.542e-08	3.542e-08	1.766e-09	1.766e-09	0.0004821	0.0004821	0.0001813	0.0001813	0.002838
225.6	1.043	8.456e-05	8.456e-05	0	0	NA	NA	NA	3.488e-05	3.488e-05	0.01697	NA	NA	NA	NA	NA	NA	NA	1.498e-05	NA	NA	NA	NA	NA	NA	NA	NA	NA	NA	6.958e-05	NA	NA	NA	NA	NA	NA	0.0009993	0.0009993	1.772e-45	1.772e-45	3.55e-08	3.55e-08	1.77e-09	1.77e-09	0.0004821	0.0004821	0.0001813	0.0001813	0.002838
225.6	1.043	8.456e-05	8.456e-05	0	0	NA	NA	NA	3.488e-05	3.488e-05	0.01697	NA	NA	NA	NA	NA	NA	NA	1.498e-05	NA	NA	NA	NA	NA	NA	NA	NA	NA	NA	6.958e-05	NA	NA	NA	NA	NA	NA	0.0009993	0.0009993	1.772e-45	1.772e-45	3.558e-08	3.558e-08	1.774e-09	1.774e-09	0.0004821	0.0004821	0.0001813	0.0001813	0.002838
225.6	1.043	8.456e-05	8.456e-05	0	0	NA	NA	NA	3.488e-05	3.488e-05	0.01697	NA	NA	NA	NA	NA	NA	NA	1.498e-05	NA	NA	NA	NA	NA	NA	NA	NA	NA	NA	6.958e-05	NA	NA	NA	NA	NA	NA	0.0009992	0.0009992	1.771e-45	1.771e-45	3.566e-08	3.566e-08	1.778e-09	1.778e-09	0.0004821	0.0004821	0.0001813	0.0001813	0.002838
225.6	1.043	8.456e-05	8.456e-05	0	0	NA	NA	NA	3.488e-05	3.488e-05	0.01697	NA	NA	NA	NA	NA	NA	NA	1.498e-05	NA	NA	NA	NA	NA	NA	NA	NA	NA	NA	6.958e-05	NA	NA	NA	NA	NA	NA	0.0009992	0.0009992	1.771e-45	1.771e-45	3.575e-08	3.575e-08	1.782e-09	1.782e-09	0.0004821	0.0004821	0.0001813	0.0001813	0.002838
225.6	1.043	8.456e-05	8.456e-05	0	0	NA	NA	NA	3.488e-05	3.488e-05	0.01697	NA	NA	NA	NA	NA	NA	NA	1.498e-05	NA	NA	NA	NA	NA	NA	NA	NA	NA	NA	6.958e-05	NA	NA	NA	NA	NA	NA	0.0009992	0.0009992	1.771e-45	1.771e-45	3.583e-08	3.583e-08	1.786e-09	1.786e-09	0.0004821	0.0004821	0.0001813	0.0001813	0.002838
225.6	1.043	8.456e-05	8.456e-05	0	0	NA	NA	NA	3.488e-05	3.488e-05	0.01697	NA	NA	NA	NA	NA	NA	NA	1.498e-05	NA	NA	NA	NA	NA	NA	NA	NA	NA	NA	6.958e-05	NA	NA	NA	NA	NA	NA	0.0009992	0.0009992	1.77e-45	1.77e-45	3.591e-08	3.591e-08	1.79e-09	1.79e-09	0.0004821	0.0004821	0.0001813	0.0001813	0.002838
225.6	1.043	8.456e-05	8.456e-05	0	0	NA	NA	NA	3.488e-05	3.488e-05	0.01697	NA	NA	NA	NA	NA	NA	NA	1.498e-05	NA	NA	NA	NA	NA	NA	NA	NA	NA	NA	6.958e-05	NA	NA	NA	NA	NA	NA	0.0009992	0.0009992	1.77e-45	1.77e-45	3.599e-08	3.599e-08	1.794e-09	1.794e-09	0.0004821	0.0004821	0.0001813	0.0001813	0.002838
225.6	1.043	8.456e-05	8.456e-05	0	0	NA	NA	NA	3.488e-05	3.488e-05	0.01697	NA	NA	NA	NA	NA	NA	NA	1.498e-05	NA	NA	NA	NA	NA	NA	NA	NA	NA	NA	6.958e-05	NA	NA	NA	NA	NA	NA	0.0009992	0.0009992	1.77e-45	1.77e-45	3.608e-08	3.608e-08	1.798e-09	1.798e-09	0.0004821	0.0004821	0.0001813	0.0001813	0.002838
225.6	1.043	8.456e-05	8.456e-05	0	0	NA	NA	NA	3.488e-05	3.488e-05	0.01697	NA	NA	NA	NA	NA	NA	NA	1.498e-05	NA	NA	NA	NA	NA	NA	NA	NA	NA	NA	6.958e-05	NA	NA	NA	NA	NA	NA	0.0009992	0.0009992	1.77e-45	1.77e-45	3.616e-08	3.616e-08	1.802e-09	1.802e-09	0.0004821	0.0004821	0.0001813	0.0001813	0.002838
225.6	1.043	8.456e-05	8.456e-05	0	0	NA	NA	NA	3.489e-05	3.489e-05	0.01697	NA	NA	NA	NA	NA	NA	NA	1.498e-05	NA	NA	NA	NA	NA	NA	NA	NA	NA	NA	6.958e-05	NA	NA	NA	NA	NA	NA	0.0009992	0.0009992	1.769e-45	1.769e-45	3.624e-08	3.624e-08	1.807e-09	1.807e-09	0.0004821	0.0004821	0.0001813	0.0001813	0.002838
225.6	1.043	8.456e-05	8.456e-05	0	0	NA	NA	NA	3.489e-05	3.489e-05	0.01697	NA	NA	NA	NA	NA	NA	NA	1.498e-05	NA	NA	NA	NA	NA	NA	NA	NA	NA	NA	6.958e-05	NA	NA	NA	NA	NA	NA	0.0009992	0.0009992	1.769e-45	1.769e-45	3.632e-08	3.632e-08	1.811e-09	1.811e-09	0.0004821	0.0004821	0.0001813	0.0001813	0.002838
225.6	1.043	8.456e-05	8.456e-05	0	0	NA	NA	NA	3.489e-05	3.489e-05	0.01697	NA	NA	NA	NA	NA	NA	NA	1.498e-05	NA	NA	NA	NA	NA	NA	NA	NA	NA	NA	6.958e-05	NA	NA	NA	NA	NA	NA	0.0009992	0.0009992	1.769e-45	1.769e-45	3.641e-08	3.641e-08	1.815e-09	1.815e-09	0.0004821	0.0004821	0.0001813	0.0001813	0.002838
225.6	1.043	8.455e-05	8.455e-05	0	0	NA	NA	NA	3.489e-05	3.489e-05	0.01697	NA	NA	NA	NA	NA	NA	NA	1.498e-05	NA	NA	NA	NA	NA	NA	NA	NA	NA	NA	6.957e-05	NA	NA	NA	NA	NA	NA	0.0009992	0.0009992	1.768e-45	1.768e-45	3.649e-08	3.649e-08	1.819e-09	1.819e-09	0.0004821	0.0004821	0.0001813	0.0001813	0.002838
225.6	1.043	8.455e-05	8.455e-05	0	0	NA	NA	NA	3.489e-05	3.489e-05	0.01697	NA	NA	NA	NA	NA	NA	NA	1.498e-05	NA	NA	NA	NA	NA	NA	NA	NA	NA	NA	6.957e-05	NA	NA	NA	NA	NA	NA	0.0009992	0.0009992	1.768e-45	1.768e-45	3.658e-08	3.658e-08	1.823e-09	1.823e-09	0.0004821	0.0004821	0.0001813	0.0001813	0.002838
225.6	1.043	8.455e-05	8.455e-05	0	0	NA	NA	NA	3.489e-05	3.489e-05	0.01697	NA	NA	NA	NA	NA	NA	NA	1.498e-05	NA	NA	NA	NA	NA	NA	NA	NA	NA	NA	6.957e-05	NA	NA	NA	NA	NA	NA	0.0009992	0.0009992	1.768e-45	1.768e-45	3.666e-08	3.666e-08	1.828e-09	1.828e-09	0.0004821	0.0004821	0.0001813	0.0001813	0.002838
225.6	1.043	8.455e-05	8.455e-05	0	0	NA	NA	NA	3.489e-05	3.489e-05	0.01697	NA	NA	NA	NA	NA	NA	NA	1.498e-05	NA	NA	NA	NA	NA	NA	NA	NA	NA	NA	6.957e-05	NA	NA	NA	NA	NA	NA	0.0009992	0.0009992	1.767e-45	1.767e-45	3.674e-08	3.674e-08	1.832e-09	1.832e-09	0.0004821	0.0004821	0.0001813	0.0001813	0.002838
225.6	1.043	8.455e-05	8.455e-05	0	0	NA	NA	NA	3.489e-05	3.489e-05	0.01697	NA	NA	NA	NA	NA	NA	NA	1.498e-05	NA	NA	NA	NA	NA	NA	NA	NA	NA	NA	6.957e-05	NA	NA	NA	NA	NA	NA	0.0009992	0.0009992	1.767e-45	1.767e-45	3.683e-08	3.683e-08	1.836e-09	1.836e-09	0.0004821	0.0004821	0.0001813	0.0001813	0.002838
225.6	1.043	8.455e-05	8.455e-05	0	0	NA	NA	NA	3.489e-05	3.489e-05	0.01697	NA	NA	NA	NA	NA	NA	NA	1.498e-05	NA	NA	NA	NA	NA	NA	NA	NA	NA	NA	6.957e-05	NA	NA	NA	NA	NA	NA	0.0009992	0.0009992	1.767e-45	1.767e-45	3.691e-08	3.691e-08	1.84e-09	1.84e-09	0.0004821	0.0004821	0.0001813	0.0001813	0.002838
225.6	1.043	8.455e-05	8.455e-05	0	0	NA	NA	NA	3.489e-05	3.489e-05	0.01697	NA	NA	NA	NA	NA	NA	NA	1.498e-05	NA	NA	NA	NA	NA	NA	NA	NA	NA	NA	6.957e-05	NA	NA	NA	NA	NA	NA	0.0009992	0.0009992	1.766e-45	1.766e-45	3.7e-08	3.7e-08	1.844e-09	1.844e-09	0.0004821	0.0004821	0.0001813	0.0001813	0.002838
225.6	1.043	8.455e-05	8.455e-05	0	0	NA	NA	NA	3.489e-05	3.489e-05	0.01697	NA	NA	NA	NA	NA	NA	NA	1.498e-05	NA	NA	NA	NA	NA	NA	NA	NA	NA	NA	6.957e-05	NA	NA	NA	NA	NA	NA	0.0009992	0.0009992	1.766e-45	1.766e-45	3.708e-08	3.708e-08	1.849e-09	1.849e-09	0.0004821	0.0004821	0.0001813	0.0001813	0.002838
225.6	1.043	8.455e-05	8.455e-05	0	0	NA	NA	NA	3.489e-05	3.489e-05	0.01697	NA	NA	NA	NA	NA	NA	NA	1.498e-05	NA	NA	NA	NA	NA	NA	NA	NA	NA	NA	6.957e-05	NA	NA	NA	NA	NA	NA	0.0009992	0.0009992	1.766e-45	1.766e-45	3.717e-08	3.717e-08	1.853e-09	1.853e-09	0.0004821	0.0004821	0.0001813	0.0001813	0.002838
225.6	1.043	8.455e-05	8.455e-05	0	0	NA	NA	NA	3.489e-05	3.489e-05	0.01697	NA	NA	NA	NA	NA	NA	NA	1.498e-05	NA	NA	NA	NA	NA	NA	NA	NA	NA	NA	6.957e-05	NA	NA	NA	NA	NA	NA	0.0009992	0.0009992	1.765e-45	1.765e-45	3.726e-08	3.726e-08	1.857e-09	1.857e-09	0.0004821	0.0004821	0.0001813	0.0001813	0.002838
225.6	1.043	8.455e-05	8.455e-05	0	0	NA	NA	NA	3.49e-05	3.49e-05	0.01697	NA	NA	NA	NA	NA	NA	NA	1.498e-05	NA	NA	NA	NA	NA	NA	NA	NA	NA	NA	6.957e-05	NA	NA	NA	NA	NA	NA	0.0009992	0.0009992	1.765e-45	1.765e-45	3.734e-08	3.734e-08	1.861e-09	1.861e-09	0.0004821	0.0004821	0.0001813	0.0001813	0.002838
225.6	1.043	8.455e-05	8.455e-05	0	0	NA	NA	NA	3.49e-05	3.49e-05	0.01697	NA	NA	NA	NA	NA	NA	NA	1.498e-05	NA	NA	NA	NA	NA	NA	NA	NA	NA	NA	6.957e-05	NA	NA	NA	NA	NA	NA	0.0009992	0.0009992	1.765e-45	1.765e-45	3.743e-08	3.743e-08	1.866e-09	1.866e-09	0.0004821	0.0004821	0.0001813	0.0001813	0.002838
225.6	1.043	8.455e-05	8.455e-05	0	0	NA	NA	NA	3.49e-05	3.49e-05	0.01697	NA	NA	NA	NA	NA	NA	NA	1.498e-05	NA	NA	NA	NA	NA	NA	NA	NA	NA	NA	6.957e-05	NA	NA	NA	NA	NA	NA	0.0009992	0.0009992	1.764e-45	1.764e-45	3.751e-08	3.751e-08	1.87e-09	1.87e-09	0.0004821	0.0004821	0.0001813	0.0001813	0.002838
225.6	1.043	8.455e-05	8.455e-05	0	0	NA	NA	NA	3.49e-05	3.49e-05	0.01697	NA	NA	NA	NA	NA	NA	NA	1.498e-05	NA	NA	NA	NA	NA	NA	NA	NA	NA	NA	6.957e-05	NA	NA	NA	NA	NA	NA	0.0009991	0.0009991	1.764e-45	1.764e-45	3.76e-08	3.76e-08	1.874e-09	1.874e-09	0.0004821	0.0004821	0.0001813	0.0001813	0.002838
225.6	1.043	8.455e-05	8.455e-05	0	0	NA	NA	NA	3.49e-05	3.49e-05	0.01697	NA	NA	NA	NA	NA	NA	NA	1.498e-05	NA	NA	NA	NA	NA	NA	NA	NA	NA	NA	6.957e-05	NA	NA	NA	NA	NA	NA	0.0009991	0.0009991	1.764e-45	1.764e-45	3.769e-08	3.769e-08	1.879e-09	1.879e-09	0.0004821	0.0004821	0.0001813	0.0001813	0.002838
225.6	1.043	8.455e-05	8.455e-05	0	0	NA	NA	NA	3.49e-05	3.49e-05	0.01697	NA	NA	NA	NA	NA	NA	NA	1.498e-05	NA	NA	NA	NA	NA	NA	NA	NA	NA	NA	6.957e-05	NA	NA	NA	NA	NA	NA	0.0009991	0.0009991	1.763e-45	1.763e-45	3.777e-08	3.777e-08	1.883e-09	1.883e-09	0.0004821	0.0004821	0.0001813	0.0001813	0.002838
225.6	1.043	8.455e-05	8.455e-05	0	0	NA	NA	NA	3.49e-05	3.49e-05	0.01697	NA	NA	NA	NA	NA	NA	NA	1.498e-05	NA	NA	NA	NA	NA	NA	NA	NA	NA	NA	6.957e-05	NA	NA	NA	NA	NA	NA	0.0009991	0.0009991	1.763e-45	1.763e-45	3.786e-08	3.786e-08	1.887e-09	1.887e-09	0.0004821	0.0004821	0.0001813	0.0001813	0.002838
225.6	1.043	8.455e-05	8.455e-05	0	0	NA	NA	NA	3.49e-05	3.49e-05	0.01697	NA	NA	NA	NA	NA	NA	NA	1.498e-05	NA	NA	NA	NA	NA	NA	NA	NA	NA	NA	6.957e-05	NA	NA	NA	NA	NA	NA	0.0009991	0.0009991	1.763e-45	1.763e-45	3.795e-08	3.795e-08	1.892e-09	1.892e-09	0.0004821	0.0004821	0.0001813	0.0001813	0.002838
225.6	1.043	8.455e-05	8.455e-05	0	0	NA	NA	NA	3.49e-05	3.49e-05	0.01697	NA	NA	NA	NA	NA	NA	NA	1.498e-05	NA	NA	NA	NA	NA	NA	NA	NA	NA	NA	6.957e-05	NA	NA	NA	NA	NA	NA	0.0009991	0.0009991	1.762e-45	1.762e-45	3.803e-08	3.803e-08	1.896e-09	1.896e-09	0.0004821	0.0004821	0.0001813	0.0001813	0.002838
225.6	1.043	8.455e-05	8.455e-05	0	0	NA	NA	NA	3.49e-05	3.49e-05	0.01697	NA	NA	NA	NA	NA	NA	NA	1.498e-05	NA	NA	NA	NA	NA	NA	NA	NA	NA	NA	6.957e-05	NA	NA	NA	NA	NA	NA	0.0009991	0.0009991	1.762e-45	1.762e-45	3.812e-08	3.812e-08	1.9e-09	1.9e-09	0.0004821	0.0004821	0.0001813	0.0001813	0.002838
225.6	1.043	8.455e-05	8.455e-05	0	0	NA	NA	NA	3.49e-05	3.49e-05	0.01697	NA	NA	NA	NA	NA	NA	NA	1.498e-05	NA	NA	NA	NA	NA	NA	NA	NA	NA	NA	6.957e-05	NA	NA	NA	NA	NA	NA	0.0009991	0.0009991	1.762e-45	1.762e-45	3.821e-08	3.821e-08	1.905e-09	1.905e-09	0.0004821	0.0004821	0.0001813	0.0001813	0.002837
225.6	1.043	8.455e-05	8.455e-05	0	0	NA	NA	NA	3.49e-05	3.49e-05	0.01697	NA	NA	NA	NA	NA	NA	NA	1.498e-05	NA	NA	NA	NA	NA	NA	NA	NA	NA	NA	6.957e-05	NA	NA	NA	NA	NA	NA	0.0009991	0.0009991	1.761e-45	1.761e-45	3.83e-08	3.83e-08	1.909e-09	1.909e-09	0.0004821	0.0004821	0.0001813	0.0001813	0.002837
225.6	1.043	8.455e-05	8.455e-05	0	0	NA	NA	NA	3.49e-05	3.49e-05	0.01697	NA	NA	NA	NA	NA	NA	NA	1.498e-05	NA	NA	NA	NA	NA	NA	NA	NA	NA	NA	6.957e-05	NA	NA	NA	NA	NA	NA	0.0009991	0.0009991	1.761e-45	1.761e-45	3.838e-08	3.838e-08	1.913e-09	1.913e-09	0.0004821	0.0004821	0.0001813	0.0001813	0.002837
225.6	1.043	8.455e-05	8.455e-05	0	0	NA	NA	NA	3.491e-05	3.491e-05	0.01697	NA	NA	NA	NA	NA	NA	NA	1.498e-05	NA	NA	NA	NA	NA	NA	NA	NA	NA	NA	6.957e-05	NA	NA	NA	NA	NA	NA	0.0009991	0.0009991	1.761e-45	1.761e-45	3.847e-08	3.847e-08	1.918e-09	1.918e-09	0.0004821	0.0004821	0.0001813	0.0001813	0.002837
225.6	1.043	8.455e-05	8.455e-05	0	0	NA	NA	NA	3.491e-05	3.491e-05	0.01697	NA	NA	NA	NA	NA	NA	NA	1.498e-05	NA	NA	NA	NA	NA	NA	NA	NA	NA	NA	6.957e-05	NA	NA	NA	NA	NA	NA	0.0009991	0.0009991	1.76e-45	1.76e-45	3.856e-08	3.856e-08	1.922e-09	1.922e-09	0.0004821	0.0004821	0.0001813	0.0001813	0.002837
225.6	1.043	8.455e-05	8.455e-05	0	0	NA	NA	NA	3.491e-05	3.491e-05	0.01697	NA	NA	NA	NA	NA	NA	NA	1.498e-05	NA	NA	NA	NA	NA	NA	NA	NA	NA	NA	6.957e-05	NA	NA	NA	NA	NA	NA	0.0009991	0.0009991	1.76e-45	1.76e-45	3.865e-08	3.865e-08	1.927e-09	1.927e-09	0.0004821	0.0004821	0.0001813	0.0001813	0.002837
225.6	1.043	8.455e-05	8.455e-05	0	0	NA	NA	NA	3.491e-05	3.491e-05	0.01697	NA	NA	NA	NA	NA	NA	NA	1.498e-05	NA	NA	NA	NA	NA	NA	NA	NA	NA	NA	6.957e-05	NA	NA	NA	NA	NA	NA	0.0009991	0.0009991	1.76e-45	1.76e-45	3.874e-08	3.874e-08	1.931e-09	1.931e-09	0.0004821	0.0004821	0.0001813	0.0001813	0.002837
225.6	1.043	8.455e-05	8.455e-05	0	0	NA	NA	NA	3.491e-05	3.491e-05	0.01697	NA	NA	NA	NA	NA	NA	NA	1.498e-05	NA	NA	NA	NA	NA	NA	NA	NA	NA	NA	6.957e-05	NA	NA	NA	NA	NA	NA	0.0009991	0.0009991	1.759e-45	1.759e-45	3.883e-08	3.883e-08	1.936e-09	1.936e-09	0.0004821	0.0004821	0.0001813	0.0001813	0.002837
225.6	1.043	8.455e-05	8.455e-05	0	0	NA	NA	NA	3.491e-05	3.491e-05	0.01697	NA	NA	NA	NA	NA	NA	NA	1.498e-05	NA	NA	NA	NA	NA	NA	NA	NA	NA	NA	6.957e-05	NA	NA	NA	NA	NA	NA	0.0009991	0.0009991	1.759e-45	1.759e-45	3.892e-08	3.892e-08	1.94e-09	1.94e-09	0.0004821	0.0004821	0.0001813	0.0001813	0.002837
225.6	1.043	8.455e-05	8.455e-05	0	0	NA	NA	NA	3.491e-05	3.491e-05	0.01697	NA	NA	NA	NA	NA	NA	NA	1.498e-05	NA	NA	NA	NA	NA	NA	NA	NA	NA	NA	6.957e-05	NA	NA	NA	NA	NA	NA	0.0009991	0.0009991	1.759e-45	1.759e-45	3.901e-08	3.901e-08	1.945e-09	1.945e-09	0.0004821	0.0004821	0.0001813	0.0001813	0.002837
225.6	1.043	8.455e-05	8.455e-05	0	0	NA	NA	NA	3.491e-05	3.491e-05	0.01697	NA	NA	NA	NA	NA	NA	NA	1.498e-05	NA	NA	NA	NA	NA	NA	NA	NA	NA	NA	6.957e-05	NA	NA	NA	NA	NA	NA	0.0009991	0.0009991	1.758e-45	1.758e-45	3.91e-08	3.91e-08	1.949e-09	1.949e-09	0.0004821	0.0004821	0.0001813	0.0001813	0.002837
225.6	1.043	8.455e-05	8.455e-05	0	0	NA	NA	NA	3.491e-05	3.491e-05	0.01697	NA	NA	NA	NA	NA	NA	NA	1.498e-05	NA	NA	NA	NA	NA	NA	NA	NA	NA	NA	6.957e-05	NA	NA	NA	NA	NA	NA	0.0009991	0.0009991	1.758e-45	1.758e-45	3.919e-08	3.919e-08	1.953e-09	1.953e-09	0.0004821	0.0004821	0.0001813	0.0001813	0.002837
225.6	1.043	8.455e-05	8.455e-05	0	0	NA	NA	NA	3.491e-05	3.491e-05	0.01697	NA	NA	NA	NA	NA	NA	NA	1.498e-05	NA	NA	NA	NA	NA	NA	NA	NA	NA	NA	6.957e-05	NA	NA	NA	NA	NA	NA	0.0009991	0.0009991	1.758e-45	1.758e-45	3.928e-08	3.928e-08	1.958e-09	1.958e-09	0.0004821	0.0004821	0.0001813	0.0001813	0.002837
225.6	1.043	8.455e-05	8.455e-05	0	0	NA	NA	NA	3.491e-05	3.491e-05	0.01697	NA	NA	NA	NA	NA	NA	NA	1.498e-05	NA	NA	NA	NA	NA	NA	NA	NA	NA	NA	6.957e-05	NA	NA	NA	NA	NA	NA	0.0009991	0.0009991	1.757e-45	1.757e-45	3.937e-08	3.937e-08	1.962e-09	1.962e-09	0.0004821	0.0004821	0.0001813	0.0001813	0.002837
225.6	1.043	8.455e-05	8.455e-05	0	0	NA	NA	NA	3.491e-05	3.491e-05	0.01697	NA	NA	NA	NA	NA	NA	NA	1.498e-05	NA	NA	NA	NA	NA	NA	NA	NA	NA	NA	6.957e-05	NA	NA	NA	NA	NA	NA	0.0009991	0.0009991	1.757e-45	1.757e-45	3.946e-08	3.946e-08	1.967e-09	1.967e-09	0.0004821	0.0004821	0.0001813	0.0001813	0.002837
225.6	1.043	8.455e-05	8.455e-05	0	0	NA	NA	NA	3.492e-05	3.492e-05	0.01697	NA	NA	NA	NA	NA	NA	NA	1.498e-05	NA	NA	NA	NA	NA	NA	NA	NA	NA	NA	6.957e-05	NA	NA	NA	NA	NA	NA	0.0009991	0.0009991	1.757e-45	1.757e-45	3.955e-08	3.955e-08	1.972e-09	1.972e-09	0.0004821	0.0004821	0.0001813	0.0001813	0.002837
225.6	1.043	8.455e-05	8.455e-05	0	0	NA	NA	NA	3.492e-05	3.492e-05	0.01697	NA	NA	NA	NA	NA	NA	NA	1.498e-05	NA	NA	NA	NA	NA	NA	NA	NA	NA	NA	6.957e-05	NA	NA	NA	NA	NA	NA	0.000999	0.000999	1.756e-45	1.756e-45	3.964e-08	3.964e-08	1.976e-09	1.976e-09	0.0004821	0.0004821	0.0001813	0.0001813	0.002837
225.6	1.043	8.454e-05	8.454e-05	0	0	NA	NA	NA	3.492e-05	3.492e-05	0.01697	NA	NA	NA	NA	NA	NA	NA	1.497e-05	NA	NA	NA	NA	NA	NA	NA	NA	NA	NA	6.957e-05	NA	NA	NA	NA	NA	NA	0.000999	0.000999	1.756e-45	1.756e-45	3.973e-08	3.973e-08	1.981e-09	1.981e-09	0.0004821	0.0004821	0.0001812	0.0001812	0.002837
225.6	1.043	8.453e-05	8.453e-05	0	0	NA	NA	NA	3.492e-05	3.492e-05	0.01697	NA	NA	NA	NA	NA	NA	NA	1.497e-05	NA	NA	NA	NA	NA	NA	NA	NA	NA	NA	6.956e-05	NA	NA	NA	NA	NA	NA	0.000999	0.000999	1.755e-45	1.755e-45	3.982e-08	3.982e-08	1.985e-09	1.985e-09	0.0004821	0.0004821	0.0001812	0.0001812	0.002837
225.6	1.043	8.453e-05	8.453e-05	0	0	NA	NA	NA	3.492e-05	3.492e-05	0.01697	NA	NA	NA	NA	NA	NA	NA	1.497e-05	NA	NA	NA	NA	NA	NA	NA	NA	NA	NA	6.956e-05	NA	NA	NA	NA	NA	NA	0.000999	0.000999	1.755e-45	1.755e-45	3.991e-08	3.991e-08	1.99e-09	1.99e-09	0.0004821	0.0004821	0.0001812	0.0001812	0.002837
225.6	1.043	8.453e-05	8.453e-05	0	0	NA	NA	NA	3.492e-05	3.492e-05	0.01697	NA	NA	NA	NA	NA	NA	NA	1.497e-05	NA	NA	NA	NA	NA	NA	NA	NA	NA	NA	6.956e-05	NA	NA	NA	NA	NA	NA	0.000999	0.000999	1.755e-45	1.755e-45	4.001e-08	4.001e-08	1.994e-09	1.994e-09	0.0004821	0.0004821	0.0001812	0.0001812	0.002837
225.6	1.043	8.453e-05	8.453e-05	0	0	NA	NA	NA	3.492e-05	3.492e-05	0.01697	NA	NA	NA	NA	NA	NA	NA	1.497e-05	NA	NA	NA	NA	NA	NA	NA	NA	NA	NA	6.956e-05	NA	NA	NA	NA	NA	NA	0.000999	0.000999	1.754e-45	1.754e-45	4.01e-08	4.01e-08	1.999e-09	1.999e-09	0.0004821	0.0004821	0.0001812	0.0001812	0.002837
225.5	1.043	8.453e-05	8.453e-05	0	0	NA	NA	NA	3.492e-05	3.492e-05	0.01697	NA	NA	NA	NA	NA	NA	NA	1.497e-05	NA	NA	NA	NA	NA	NA	NA	NA	NA	NA	6.956e-05	NA	NA	NA	NA	NA	NA	0.000999	0.000999	1.754e-45	1.754e-45	4.019e-08	4.019e-08	2.003e-09	2.003e-09	0.0004821	0.0004821	0.0001812	0.0001812	0.002837
225.5	1.043	8.453e-05	8.453e-05	0	0	NA	NA	NA	3.492e-05	3.492e-05	0.01697	NA	NA	NA	NA	NA	NA	NA	1.497e-05	NA	NA	NA	NA	NA	NA	NA	NA	NA	NA	6.956e-05	NA	NA	NA	NA	NA	NA	0.000999	0.000999	1.754e-45	1.754e-45	4.028e-08	4.028e-08	2.008e-09	2.008e-09	0.0004821	0.0004821	0.0001812	0.0001812	0.002837
225.5	1.043	8.453e-05	8.453e-05	0	0	NA	NA	NA	3.492e-05	3.492e-05	0.01697	NA	NA	NA	NA	NA	NA	NA	1.497e-05	NA	NA	NA	NA	NA	NA	NA	NA	NA	NA	6.956e-05	NA	NA	NA	NA	NA	NA	0.000999	0.000999	1.753e-45	1.753e-45	4.038e-08	4.038e-08	2.013e-09	2.013e-09	0.0004821	0.0004821	0.0001812	0.0001812	0.002837
225.5	1.043	8.453e-05	8.453e-05	0	0	NA	NA	NA	3.492e-05	3.492e-05	0.01697	NA	NA	NA	NA	NA	NA	NA	1.497e-05	NA	NA	NA	NA	NA	NA	NA	NA	NA	NA	6.956e-05	NA	NA	NA	NA	NA	NA	0.000999	0.000999	1.753e-45	1.753e-45	4.047e-08	4.047e-08	2.017e-09	2.017e-09	0.0004821	0.0004821	0.0001812	0.0001812	0.002837
225.5	1.043	8.453e-05	8.453e-05	0	0	NA	NA	NA	3.493e-05	3.493e-05	0.01697	NA	NA	NA	NA	NA	NA	NA	1.497e-05	NA	NA	NA	NA	NA	NA	NA	NA	NA	NA	6.956e-05	NA	NA	NA	NA	NA	NA	0.000999	0.000999	1.753e-45	1.753e-45	4.056e-08	4.056e-08	2.022e-09	2.022e-09	0.0004821	0.0004821	0.0001812	0.0001812	0.002837
225.5	1.043	8.453e-05	8.453e-05	0	0	NA	NA	NA	3.493e-05	3.493e-05	0.01697	NA	NA	NA	NA	NA	NA	NA	1.497e-05	NA	NA	NA	NA	NA	NA	NA	NA	NA	NA	6.956e-05	NA	NA	NA	NA	NA	NA	0.000999	0.000999	1.752e-45	1.752e-45	4.065e-08	4.065e-08	2.027e-09	2.027e-09	0.0004821	0.0004821	0.0001812	0.0001812	0.002837
225.5	1.043	8.453e-05	8.453e-05	0	0	NA	NA	NA	3.493e-05	3.493e-05	0.01697	NA	NA	NA	NA	NA	NA	NA	1.497e-05	NA	NA	NA	NA	NA	NA	NA	NA	NA	NA	6.956e-05	NA	NA	NA	NA	NA	NA	0.000999	0.000999	1.752e-45	1.752e-45	4.075e-08	4.075e-08	2.031e-09	2.031e-09	0.0004821	0.0004821	0.0001812	0.0001812	0.002837
225.5	1.043	8.453e-05	8.453e-05	0	0	NA	NA	NA	3.493e-05	3.493e-05	0.01697	NA	NA	NA	NA	NA	NA	NA	1.497e-05	NA	NA	NA	NA	NA	NA	NA	NA	NA	NA	6.956e-05	NA	NA	NA	NA	NA	NA	0.000999	0.000999	1.752e-45	1.752e-45	4.084e-08	4.084e-08	2.036e-09	2.036e-09	0.0004821	0.0004821	0.0001812	0.0001812	0.002837
225.5	1.043	8.453e-05	8.453e-05	0	0	NA	NA	NA	3.493e-05	3.493e-05	0.01697	NA	NA	NA	NA	NA	NA	NA	1.497e-05	NA	NA	NA	NA	NA	NA	NA	NA	NA	NA	6.956e-05	NA	NA	NA	NA	NA	NA	0.000999	0.000999	1.751e-45	1.751e-45	4.094e-08	4.094e-08	2.041e-09	2.041e-09	0.0004821	0.0004821	0.0001812	0.0001812	0.002837
225.5	1.043	8.453e-05	8.453e-05	0	0	NA	NA	NA	3.493e-05	3.493e-05	0.01697	NA	NA	NA	NA	NA	NA	NA	1.497e-05	NA	NA	NA	NA	NA	NA	NA	NA	NA	NA	6.956e-05	NA	NA	NA	NA	NA	NA	0.000999	0.000999	1.751e-45	1.751e-45	4.103e-08	4.103e-08	2.045e-09	2.045e-09	0.0004821	0.0004821	0.0001812	0.0001812	0.002837
225.5	1.043	8.453e-05	8.453e-05	0	0	NA	NA	NA	3.493e-05	3.493e-05	0.01697	NA	NA	NA	NA	NA	NA	NA	1.497e-05	NA	NA	NA	NA	NA	NA	NA	NA	NA	NA	6.956e-05	NA	NA	NA	NA	NA	NA	0.000999	0.000999	1.75e-45	1.75e-45	4.112e-08	4.112e-08	2.05e-09	2.05e-09	0.0004821	0.0004821	0.0001812	0.0001812	0.002837
225.5	1.043	8.453e-05	8.453e-05	0	0	NA	NA	NA	3.493e-05	3.493e-05	0.01697	NA	NA	NA	NA	NA	NA	NA	1.497e-05	NA	NA	NA	NA	NA	NA	NA	NA	NA	NA	6.956e-05	NA	NA	NA	NA	NA	NA	0.000999	0.000999	1.75e-45	1.75e-45	4.122e-08	4.122e-08	2.055e-09	2.055e-09	0.0004821	0.0004821	0.0001812	0.0001812	0.002837
225.5	1.043	8.453e-05	8.453e-05	0	0	NA	NA	NA	3.493e-05	3.493e-05	0.01697	NA	NA	NA	NA	NA	NA	NA	1.497e-05	NA	NA	NA	NA	NA	NA	NA	NA	NA	NA	6.956e-05	NA	NA	NA	NA	NA	NA	0.000999	0.000999	1.75e-45	1.75e-45	4.131e-08	4.131e-08	2.06e-09	2.06e-09	0.0004821	0.0004821	0.0001812	0.0001812	0.002837
225.5	1.043	8.453e-05	8.453e-05	0	0	NA	NA	NA	3.493e-05	3.493e-05	0.01697	NA	NA	NA	NA	NA	NA	NA	1.497e-05	NA	NA	NA	NA	NA	NA	NA	NA	NA	NA	6.956e-05	NA	NA	NA	NA	NA	NA	0.000999	0.000999	1.749e-45	1.749e-45	4.141e-08	4.141e-08	2.064e-09	2.064e-09	0.0004821	0.0004821	0.0001812	0.0001812	0.002837
225.5	1.043	8.453e-05	8.453e-05	0	0	NA	NA	NA	3.493e-05	3.493e-05	0.01697	NA	NA	NA	NA	NA	NA	NA	1.497e-05	NA	NA	NA	NA	NA	NA	NA	NA	NA	NA	6.956e-05	NA	NA	NA	NA	NA	NA	0.000999	0.000999	1.749e-45	1.749e-45	4.15e-08	4.15e-08	2.069e-09	2.069e-09	0.0004821	0.0004821	0.0001812	0.0001812	0.002837
225.5	1.043	8.453e-05	8.453e-05	0	0	NA	NA	NA	3.493e-05	3.493e-05	0.01697	NA	NA	NA	NA	NA	NA	NA	1.497e-05	NA	NA	NA	NA	NA	NA	NA	NA	NA	NA	6.956e-05	NA	NA	NA	NA	NA	NA	0.0009989	0.0009989	1.749e-45	1.749e-45	4.16e-08	4.16e-08	2.074e-09	2.074e-09	0.0004821	0.0004821	0.0001812	0.0001812	0.002837
225.5	1.043	8.453e-05	8.453e-05	0	0	NA	NA	NA	3.494e-05	3.494e-05	0.01697	NA	NA	NA	NA	NA	NA	NA	1.497e-05	NA	NA	NA	NA	NA	NA	NA	NA	NA	NA	6.956e-05	NA	NA	NA	NA	NA	NA	0.0009989	0.0009989	1.748e-45	1.748e-45	4.17e-08	4.17e-08	2.079e-09	2.079e-09	0.0004821	0.0004821	0.0001812	0.0001812	0.002837
225.5	1.043	8.453e-05	8.453e-05	0	0	NA	NA	NA	3.494e-05	3.494e-05	0.01697	NA	NA	NA	NA	NA	NA	NA	1.497e-05	NA	NA	NA	NA	NA	NA	NA	NA	NA	NA	6.956e-05	NA	NA	NA	NA	NA	NA	0.0009989	0.0009989	1.748e-45	1.748e-45	4.179e-08	4.179e-08	2.083e-09	2.083e-09	0.0004821	0.0004821	0.0001812	0.0001812	0.002837
225.5	1.043	8.453e-05	8.453e-05	0	0	NA	NA	NA	3.494e-05	3.494e-05	0.01697	NA	NA	NA	NA	NA	NA	NA	1.497e-05	NA	NA	NA	NA	NA	NA	NA	NA	NA	NA	6.956e-05	NA	NA	NA	NA	NA	NA	0.0009989	0.0009989	1.748e-45	1.748e-45	4.189e-08	4.189e-08	2.088e-09	2.088e-09	0.0004821	0.0004821	0.0001812	0.0001812	0.002837
225.5	1.043	8.453e-05	8.453e-05	0	0	NA	NA	NA	3.494e-05	3.494e-05	0.01697	NA	NA	NA	NA	NA	NA	NA	1.497e-05	NA	NA	NA	NA	NA	NA	NA	NA	NA	NA	6.956e-05	NA	NA	NA	NA	NA	NA	0.0009989	0.0009989	1.747e-45	1.747e-45	4.198e-08	4.198e-08	2.093e-09	2.093e-09	0.0004821	0.0004821	0.0001812	0.0001812	0.002837
225.5	1.043	8.453e-05	8.453e-05	0	0	NA	NA	NA	3.494e-05	3.494e-05	0.01697	NA	NA	NA	NA	NA	NA	NA	1.497e-05	NA	NA	NA	NA	NA	NA	NA	NA	NA	NA	6.956e-05	NA	NA	NA	NA	NA	NA	0.0009989	0.0009989	1.747e-45	1.747e-45	4.208e-08	4.208e-08	2.098e-09	2.098e-09	0.0004821	0.0004821	0.0001812	0.0001812	0.002837
225.5	1.043	8.453e-05	8.453e-05	0	0	NA	NA	NA	3.494e-05	3.494e-05	0.01697	NA	NA	NA	NA	NA	NA	NA	1.497e-05	NA	NA	NA	NA	NA	NA	NA	NA	NA	NA	6.956e-05	NA	NA	NA	NA	NA	NA	0.0009989	0.0009989	1.746e-45	1.746e-45	4.218e-08	4.218e-08	2.103e-09	2.103e-09	0.0004821	0.0004821	0.0001812	0.0001812	0.002837
225.5	1.043	8.453e-05	8.453e-05	0	0	NA	NA	NA	3.494e-05	3.494e-05	0.01697	NA	NA	NA	NA	NA	NA	NA	1.497e-05	NA	NA	NA	NA	NA	NA	NA	NA	NA	NA	6.956e-05	NA	NA	NA	NA	NA	NA	0.0009989	0.0009989	1.746e-45	1.746e-45	4.227e-08	4.227e-08	2.107e-09	2.107e-09	0.0004821	0.0004821	0.0001812	0.0001812	0.002837
225.5	1.043	8.453e-05	8.453e-05	0	0	NA	NA	NA	3.494e-05	3.494e-05	0.01697	NA	NA	NA	NA	NA	NA	NA	1.497e-05	NA	NA	NA	NA	NA	NA	NA	NA	NA	NA	6.956e-05	NA	NA	NA	NA	NA	NA	0.0009989	0.0009989	1.746e-45	1.746e-45	4.237e-08	4.237e-08	2.112e-09	2.112e-09	0.0004821	0.0004821	0.0001812	0.0001812	0.002837
225.5	1.043	8.453e-05	8.453e-05	0	0	NA	NA	NA	3.494e-05	3.494e-05	0.01697	NA	NA	NA	NA	NA	NA	NA	1.497e-05	NA	NA	NA	NA	NA	NA	NA	NA	NA	NA	6.956e-05	NA	NA	NA	NA	NA	NA	0.0009989	0.0009989	1.745e-45	1.745e-45	4.247e-08	4.247e-08	2.117e-09	2.117e-09	0.0004821	0.0004821	0.0001812	0.0001812	0.002837
225.5	1.043	8.453e-05	8.453e-05	0	0	NA	NA	NA	3.494e-05	3.494e-05	0.01697	NA	NA	NA	NA	NA	NA	NA	1.497e-05	NA	NA	NA	NA	NA	NA	NA	NA	NA	NA	6.956e-05	NA	NA	NA	NA	NA	NA	0.0009989	0.0009989	1.745e-45	1.745e-45	4.257e-08	4.257e-08	2.122e-09	2.122e-09	0.0004821	0.0004821	0.0001812	0.0001812	0.002837
225.5	1.043	8.453e-05	8.453e-05	0	0	NA	NA	NA	3.494e-05	3.494e-05	0.01697	NA	NA	NA	NA	NA	NA	NA	1.497e-05	NA	NA	NA	NA	NA	NA	NA	NA	NA	NA	6.956e-05	NA	NA	NA	NA	NA	NA	0.0009989	0.0009989	1.745e-45	1.745e-45	4.266e-08	4.266e-08	2.127e-09	2.127e-09	0.0004821	0.0004821	0.0001812	0.0001812	0.002837
225.5	1.043	8.453e-05	8.453e-05	0	0	NA	NA	NA	3.495e-05	3.495e-05	0.01697	NA	NA	NA	NA	NA	NA	NA	1.497e-05	NA	NA	NA	NA	NA	NA	NA	NA	NA	NA	6.956e-05	NA	NA	NA	NA	NA	NA	0.0009989	0.0009989	1.744e-45	1.744e-45	4.276e-08	4.276e-08	2.132e-09	2.132e-09	0.0004821	0.0004821	0.0001812	0.0001812	0.002837
225.5	1.043	8.453e-05	8.453e-05	0	0	NA	NA	NA	3.495e-05	3.495e-05	0.01697	NA	NA	NA	NA	NA	NA	NA	1.497e-05	NA	NA	NA	NA	NA	NA	NA	NA	NA	NA	6.956e-05	NA	NA	NA	NA	NA	NA	0.0009989	0.0009989	1.744e-45	1.744e-45	4.286e-08	4.286e-08	2.137e-09	2.137e-09	0.0004821	0.0004821	0.0001812	0.0001812	0.002837
225.5	1.043	8.453e-05	8.453e-05	0	0	NA	NA	NA	3.495e-05	3.495e-05	0.01697	NA	NA	NA	NA	NA	NA	NA	1.497e-05	NA	NA	NA	NA	NA	NA	NA	NA	NA	NA	6.956e-05	NA	NA	NA	NA	NA	NA	0.0009989	0.0009989	1.744e-45	1.744e-45	4.296e-08	4.296e-08	2.142e-09	2.142e-09	0.0004821	0.0004821	0.0001812	0.0001812	0.002837
225.5	1.043	8.453e-05	8.453e-05	0	0	NA	NA	NA	3.495e-05	3.495e-05	0.01697	NA	NA	NA	NA	NA	NA	NA	1.497e-05	NA	NA	NA	NA	NA	NA	NA	NA	NA	NA	6.956e-05	NA	NA	NA	NA	NA	NA	0.0009989	0.0009989	1.743e-45	1.743e-45	4.306e-08	4.306e-08	2.146e-09	2.146e-09	0.0004821	0.0004821	0.0001812	0.0001812	0.002837
225.5	1.043	8.452e-05	8.452e-05	0	0	NA	NA	NA	3.495e-05	3.495e-05	0.01697	NA	NA	NA	NA	NA	NA	NA	1.497e-05	NA	NA	NA	NA	NA	NA	NA	NA	NA	NA	6.955e-05	NA	NA	NA	NA	NA	NA	0.0009989	0.0009989	1.743e-45	1.743e-45	4.316e-08	4.316e-08	2.151e-09	2.151e-09	0.0004821	0.0004821	0.0001812	0.0001812	0.002837
225.5	1.043	8.452e-05	8.452e-05	0	0	NA	NA	NA	3.495e-05	3.495e-05	0.01697	NA	NA	NA	NA	NA	NA	NA	1.497e-05	NA	NA	NA	NA	NA	NA	NA	NA	NA	NA	6.955e-05	NA	NA	NA	NA	NA	NA	0.0009989	0.0009989	1.742e-45	1.742e-45	4.326e-08	4.326e-08	2.156e-09	2.156e-09	0.0004821	0.0004821	0.0001812	0.0001812	0.002837
225.5	1.043	8.452e-05	8.452e-05	0	0	NA	NA	NA	3.495e-05	3.495e-05	0.01697	NA	NA	NA	NA	NA	NA	NA	1.497e-05	NA	NA	NA	NA	NA	NA	NA	NA	NA	NA	6.955e-05	NA	NA	NA	NA	NA	NA	0.0009989	0.0009989	1.742e-45	1.742e-45	4.336e-08	4.336e-08	2.161e-09	2.161e-09	0.0004821	0.0004821	0.0001812	0.0001812	0.002837
225.5	1.043	8.452e-05	8.452e-05	0	0	NA	NA	NA	3.495e-05	3.495e-05	0.01697	NA	NA	NA	NA	NA	NA	NA	1.497e-05	NA	NA	NA	NA	NA	NA	NA	NA	NA	NA	6.955e-05	NA	NA	NA	NA	NA	NA	0.0009989	0.0009989	1.742e-45	1.742e-45	4.346e-08	4.346e-08	2.166e-09	2.166e-09	0.0004821	0.0004821	0.0001812	0.0001812	0.002837
225.5	1.043	8.452e-05	8.452e-05	0	0	NA	NA	NA	3.495e-05	3.495e-05	0.01697	NA	NA	NA	NA	NA	NA	NA	1.497e-05	NA	NA	NA	NA	NA	NA	NA	NA	NA	NA	6.955e-05	NA	NA	NA	NA	NA	NA	0.0009989	0.0009989	1.741e-45	1.741e-45	4.356e-08	4.356e-08	2.171e-09	2.171e-09	0.0004821	0.0004821	0.0001812	0.0001812	0.002837
225.5	1.043	8.452e-05	8.452e-05	0	0	NA	NA	NA	3.495e-05	3.495e-05	0.01697	NA	NA	NA	NA	NA	NA	NA	1.497e-05	NA	NA	NA	NA	NA	NA	NA	NA	NA	NA	6.955e-05	NA	NA	NA	NA	NA	NA	0.0009988	0.0009988	1.741e-45	1.741e-45	4.366e-08	4.366e-08	2.176e-09	2.176e-09	0.0004821	0.0004821	0.0001812	0.0001812	0.002837
225.5	1.043	8.452e-05	8.452e-05	0	0	NA	NA	NA	3.495e-05	3.495e-05	0.01697	NA	NA	NA	NA	NA	NA	NA	1.497e-05	NA	NA	NA	NA	NA	NA	NA	NA	NA	NA	6.955e-05	NA	NA	NA	NA	NA	NA	0.0009988	0.0009988	1.74e-45	1.74e-45	4.376e-08	4.376e-08	2.181e-09	2.181e-09	0.0004821	0.0004821	0.0001812	0.0001812	0.002837
225.5	1.043	8.452e-05	8.452e-05	0	0	NA	NA	NA	3.496e-05	3.496e-05	0.01697	NA	NA	NA	NA	NA	NA	NA	1.497e-05	NA	NA	NA	NA	NA	NA	NA	NA	NA	NA	6.955e-05	NA	NA	NA	NA	NA	NA	0.0009988	0.0009988	1.74e-45	1.74e-45	4.386e-08	4.386e-08	2.186e-09	2.186e-09	0.0004821	0.0004821	0.0001812	0.0001812	0.002837
225.5	1.043	8.452e-05	8.452e-05	0	0	NA	NA	NA	3.496e-05	3.496e-05	0.01697	NA	NA	NA	NA	NA	NA	NA	1.497e-05	NA	NA	NA	NA	NA	NA	NA	NA	NA	NA	6.955e-05	NA	NA	NA	NA	NA	NA	0.0009988	0.0009988	1.74e-45	1.74e-45	4.396e-08	4.396e-08	2.191e-09	2.191e-09	0.0004821	0.0004821	0.0001812	0.0001812	0.002837
225.5	1.043	8.452e-05	8.452e-05	0	0	NA	NA	NA	3.496e-05	3.496e-05	0.01697	NA	NA	NA	NA	NA	NA	NA	1.497e-05	NA	NA	NA	NA	NA	NA	NA	NA	NA	NA	6.955e-05	NA	NA	NA	NA	NA	NA	0.0009988	0.0009988	1.739e-45	1.739e-45	4.406e-08	4.406e-08	2.196e-09	2.196e-09	0.0004821	0.0004821	0.0001812	0.0001812	0.002837
225.5	1.043	8.452e-05	8.452e-05	0	0	NA	NA	NA	3.496e-05	3.496e-05	0.01697	NA	NA	NA	NA	NA	NA	NA	1.497e-05	NA	NA	NA	NA	NA	NA	NA	NA	NA	NA	6.955e-05	NA	NA	NA	NA	NA	NA	0.0009988	0.0009988	1.739e-45	1.739e-45	4.416e-08	4.416e-08	2.201e-09	2.201e-09	0.0004821	0.0004821	0.0001812	0.0001812	0.002837
225.5	1.043	8.452e-05	8.452e-05	0	0	NA	NA	NA	3.496e-05	3.496e-05	0.01697	NA	NA	NA	NA	NA	NA	NA	1.497e-05	NA	NA	NA	NA	NA	NA	NA	NA	NA	NA	6.955e-05	NA	NA	NA	NA	NA	NA	0.0009988	0.0009988	1.739e-45	1.739e-45	4.426e-08	4.426e-08	2.206e-09	2.206e-09	0.0004821	0.0004821	0.0001812	0.0001812	0.002837
225.5	1.043	8.452e-05	8.452e-05	0	0	NA	NA	NA	3.496e-05	3.496e-05	0.01697	NA	NA	NA	NA	NA	NA	NA	1.497e-05	NA	NA	NA	NA	NA	NA	NA	NA	NA	NA	6.955e-05	NA	NA	NA	NA	NA	NA	0.0009988	0.0009988	1.738e-45	1.738e-45	4.436e-08	4.436e-08	2.212e-09	2.212e-09	0.0004821	0.0004821	0.0001812	0.0001812	0.002837
225.5	1.043	8.452e-05	8.452e-05	0	0	NA	NA	NA	3.496e-05	3.496e-05	0.01697	NA	NA	NA	NA	NA	NA	NA	1.497e-05	NA	NA	NA	NA	NA	NA	NA	NA	NA	NA	6.955e-05	NA	NA	NA	NA	NA	NA	0.0009988	0.0009988	1.738e-45	1.738e-45	4.447e-08	4.447e-08	2.217e-09	2.217e-09	0.0004821	0.0004821	0.0001812	0.0001812	0.002837
225.5	1.043	8.452e-05	8.452e-05	0	0	NA	NA	NA	3.496e-05	3.496e-05	0.01697	NA	NA	NA	NA	NA	NA	NA	1.497e-05	NA	NA	NA	NA	NA	NA	NA	NA	NA	NA	6.955e-05	NA	NA	NA	NA	NA	NA	0.0009988	0.0009988	1.737e-45	1.737e-45	4.457e-08	4.457e-08	2.222e-09	2.222e-09	0.0004821	0.0004821	0.0001812	0.0001812	0.002837
225.5	1.043	8.452e-05	8.452e-05	0	0	NA	NA	NA	3.496e-05	3.496e-05	0.01697	NA	NA	NA	NA	NA	NA	NA	1.497e-05	NA	NA	NA	NA	NA	NA	NA	NA	NA	NA	6.955e-05	NA	NA	NA	NA	NA	NA	0.0009988	0.0009988	1.737e-45	1.737e-45	4.467e-08	4.467e-08	2.227e-09	2.227e-09	0.0004821	0.0004821	0.0001812	0.0001812	0.002837
225.5	1.043	8.452e-05	8.452e-05	0	0	NA	NA	NA	3.496e-05	3.496e-05	0.01697	NA	NA	NA	NA	NA	NA	NA	1.497e-05	NA	NA	NA	NA	NA	NA	NA	NA	NA	NA	6.955e-05	NA	NA	NA	NA	NA	NA	0.0009988	0.0009988	1.737e-45	1.737e-45	4.477e-08	4.477e-08	2.232e-09	2.232e-09	0.0004821	0.0004821	0.0001812	0.0001812	0.002837
225.5	1.043	8.452e-05	8.452e-05	0	0	NA	NA	NA	3.497e-05	3.497e-05	0.01697	NA	NA	NA	NA	NA	NA	NA	1.497e-05	NA	NA	NA	NA	NA	NA	NA	NA	NA	NA	6.955e-05	NA	NA	NA	NA	NA	NA	0.0009988	0.0009988	1.736e-45	1.736e-45	4.488e-08	4.488e-08	2.237e-09	2.237e-09	0.0004821	0.0004821	0.0001812	0.0001812	0.002837
225.5	1.043	8.452e-05	8.452e-05	0	0	NA	NA	NA	3.497e-05	3.497e-05	0.01697	NA	NA	NA	NA	NA	NA	NA	1.497e-05	NA	NA	NA	NA	NA	NA	NA	NA	NA	NA	6.955e-05	NA	NA	NA	NA	NA	NA	0.0009988	0.0009988	1.736e-45	1.736e-45	4.498e-08	4.498e-08	2.242e-09	2.242e-09	0.0004821	0.0004821	0.0001812	0.0001812	0.002837
225.5	1.043	8.452e-05	8.452e-05	0	0	NA	NA	NA	3.497e-05	3.497e-05	0.01697	NA	NA	NA	NA	NA	NA	NA	1.497e-05	NA	NA	NA	NA	NA	NA	NA	NA	NA	NA	6.955e-05	NA	NA	NA	NA	NA	NA	0.0009988	0.0009988	1.735e-45	1.735e-45	4.508e-08	4.508e-08	2.247e-09	2.247e-09	0.0004821	0.0004821	0.0001812	0.0001812	0.002837
225.5	1.043	8.452e-05	8.452e-05	0	0	NA	NA	NA	3.497e-05	3.497e-05	0.01697	NA	NA	NA	NA	NA	NA	NA	1.497e-05	NA	NA	NA	NA	NA	NA	NA	NA	NA	NA	6.955e-05	NA	NA	NA	NA	NA	NA	0.0009988	0.0009988	1.735e-45	1.735e-45	4.519e-08	4.519e-08	2.253e-09	2.253e-09	0.0004821	0.0004821	0.0001812	0.0001812	0.002837
225.5	1.043	8.452e-05	8.452e-05	0	0	NA	NA	NA	3.497e-05	3.497e-05	0.01697	NA	NA	NA	NA	NA	NA	NA	1.497e-05	NA	NA	NA	NA	NA	NA	NA	NA	NA	NA	6.955e-05	NA	NA	NA	NA	NA	NA	0.0009988	0.0009988	1.735e-45	1.735e-45	4.529e-08	4.529e-08	2.258e-09	2.258e-09	0.0004821	0.0004821	0.0001812	0.0001812	0.002836
225.5	1.043	8.452e-05	8.452e-05	0	0	NA	NA	NA	3.497e-05	3.497e-05	0.01697	NA	NA	NA	NA	NA	NA	NA	1.497e-05	NA	NA	NA	NA	NA	NA	NA	NA	NA	NA	6.955e-05	NA	NA	NA	NA	NA	NA	0.0009988	0.0009988	1.734e-45	1.734e-45	4.539e-08	4.539e-08	2.263e-09	2.263e-09	0.0004821	0.0004821	0.0001812	0.0001812	0.002836
225.5	1.043	8.452e-05	8.452e-05	0	0	NA	NA	NA	3.497e-05	3.497e-05	0.01696	NA	NA	NA	NA	NA	NA	NA	1.497e-05	NA	NA	NA	NA	NA	NA	NA	NA	NA	NA	6.955e-05	NA	NA	NA	NA	NA	NA	0.0009988	0.0009988	1.734e-45	1.734e-45	4.55e-08	4.55e-08	2.268e-09	2.268e-09	0.0004821	0.0004821	0.0001812	0.0001812	0.002836
225.5	1.043	8.452e-05	8.452e-05	0	0	NA	NA	NA	3.497e-05	3.497e-05	0.01696	NA	NA	NA	NA	NA	NA	NA	1.497e-05	NA	NA	NA	NA	NA	NA	NA	NA	NA	NA	6.955e-05	NA	NA	NA	NA	NA	NA	0.0009987	0.0009987	1.733e-45	1.733e-45	4.56e-08	4.56e-08	2.273e-09	2.273e-09	0.0004821	0.0004821	0.0001812	0.0001812	0.002836
225.5	1.043	8.452e-05	8.452e-05	0	0	NA	NA	NA	3.497e-05	3.497e-05	0.01696	NA	NA	NA	NA	NA	NA	NA	1.497e-05	NA	NA	NA	NA	NA	NA	NA	NA	NA	NA	6.955e-05	NA	NA	NA	NA	NA	NA	0.0009987	0.0009987	1.733e-45	1.733e-45	4.571e-08	4.571e-08	2.279e-09	2.279e-09	0.0004821	0.0004821	0.0001812	0.0001812	0.002836
225.5	1.043	8.452e-05	8.452e-05	0	0	NA	NA	NA	3.497e-05	3.497e-05	0.01696	NA	NA	NA	NA	NA	NA	NA	1.497e-05	NA	NA	NA	NA	NA	NA	NA	NA	NA	NA	6.955e-05	NA	NA	NA	NA	NA	NA	0.0009987	0.0009987	1.733e-45	1.733e-45	4.581e-08	4.581e-08	2.284e-09	2.284e-09	0.0004821	0.0004821	0.0001812	0.0001812	0.002836
225.5	1.043	8.452e-05	8.452e-05	0	0	NA	NA	NA	3.497e-05	3.497e-05	0.01696	NA	NA	NA	NA	NA	NA	NA	1.497e-05	NA	NA	NA	NA	NA	NA	NA	NA	NA	NA	6.955e-05	NA	NA	NA	NA	NA	NA	0.0009987	0.0009987	1.732e-45	1.732e-45	4.592e-08	4.592e-08	2.289e-09	2.289e-09	0.0004821	0.0004821	0.0001812	0.0001812	0.002836
225.5	1.043	8.452e-05	8.452e-05	0	0	NA	NA	NA	3.498e-05	3.498e-05	0.01696	NA	NA	NA	NA	NA	NA	NA	1.497e-05	NA	NA	NA	NA	NA	NA	NA	NA	NA	NA	6.955e-05	NA	NA	NA	NA	NA	NA	0.0009987	0.0009987	1.732e-45	1.732e-45	4.603e-08	4.603e-08	2.294e-09	2.294e-09	0.0004821	0.0004821	0.0001812	0.0001812	0.002836
225.5	1.043	8.452e-05	8.452e-05	0	0	NA	NA	NA	3.498e-05	3.498e-05	0.01696	NA	NA	NA	NA	NA	NA	NA	1.497e-05	NA	NA	NA	NA	NA	NA	NA	NA	NA	NA	6.955e-05	NA	NA	NA	NA	NA	NA	0.0009987	0.0009987	1.732e-45	1.732e-45	4.613e-08	4.613e-08	2.3e-09	2.3e-09	0.0004821	0.0004821	0.0001812	0.0001812	0.002836
225.5	1.043	8.452e-05	8.452e-05	0	0	NA	NA	NA	3.498e-05	3.498e-05	0.01696	NA	NA	NA	NA	NA	NA	NA	1.497e-05	NA	NA	NA	NA	NA	NA	NA	NA	NA	NA	6.955e-05	NA	NA	NA	NA	NA	NA	0.0009987	0.0009987	1.731e-45	1.731e-45	4.624e-08	4.624e-08	2.305e-09	2.305e-09	0.0004821	0.0004821	0.0001812	0.0001812	0.002836
225.5	1.043	8.452e-05	8.452e-05	0	0	NA	NA	NA	3.498e-05	3.498e-05	0.01696	NA	NA	NA	NA	NA	NA	NA	1.497e-05	NA	NA	NA	NA	NA	NA	NA	NA	NA	NA	6.955e-05	NA	NA	NA	NA	NA	NA	0.0009987	0.0009987	1.731e-45	1.731e-45	4.634e-08	4.634e-08	2.31e-09	2.31e-09	0.0004821	0.0004821	0.0001812	0.0001812	0.002836
225.5	1.043	8.452e-05	8.452e-05	0	0	NA	NA	NA	3.498e-05	3.498e-05	0.01696	NA	NA	NA	NA	NA	NA	NA	1.497e-05	NA	NA	NA	NA	NA	NA	NA	NA	NA	NA	6.955e-05	NA	NA	NA	NA	NA	NA	0.0009987	0.0009987	1.73e-45	1.73e-45	4.645e-08	4.645e-08	2.316e-09	2.316e-09	0.0004821	0.0004821	0.0001812	0.0001812	0.002836
225.5	1.043	8.451e-05	8.451e-05	0	0	NA	NA	NA	3.498e-05	3.498e-05	0.01696	NA	NA	NA	NA	NA	NA	NA	1.497e-05	NA	NA	NA	NA	NA	NA	NA	NA	NA	NA	6.954e-05	NA	NA	NA	NA	NA	NA	0.0009987	0.0009987	1.73e-45	1.73e-45	4.656e-08	4.656e-08	2.321e-09	2.321e-09	0.0004821	0.0004821	0.0001812	0.0001812	0.002836
225.5	1.043	8.451e-05	8.451e-05	0	0	NA	NA	NA	3.498e-05	3.498e-05	0.01696	NA	NA	NA	NA	NA	NA	NA	1.497e-05	NA	NA	NA	NA	NA	NA	NA	NA	NA	NA	6.954e-05	NA	NA	NA	NA	NA	NA	0.0009987	0.0009987	1.729e-45	1.729e-45	4.666e-08	4.666e-08	2.326e-09	2.326e-09	0.0004821	0.0004821	0.0001812	0.0001812	0.002836
225.5	1.043	8.451e-05	8.451e-05	0	0	NA	NA	NA	3.498e-05	3.498e-05	0.01696	NA	NA	NA	NA	NA	NA	NA	1.497e-05	NA	NA	NA	NA	NA	NA	NA	NA	NA	NA	6.954e-05	NA	NA	NA	NA	NA	NA	0.0009987	0.0009987	1.729e-45	1.729e-45	4.677e-08	4.677e-08	2.332e-09	2.332e-09	0.0004821	0.0004821	0.0001812	0.0001812	0.002836
225.5	1.043	8.451e-05	8.451e-05	0	0	NA	NA	NA	3.498e-05	3.498e-05	0.01696	NA	NA	NA	NA	NA	NA	NA	1.497e-05	NA	NA	NA	NA	NA	NA	NA	NA	NA	NA	6.954e-05	NA	NA	NA	NA	NA	NA	0.0009987	0.0009987	1.729e-45	1.729e-45	4.688e-08	4.688e-08	2.337e-09	2.337e-09	0.0004821	0.0004821	0.0001812	0.0001812	0.002836
225.5	1.043	8.451e-05	8.451e-05	0	0	NA	NA	NA	3.498e-05	3.498e-05	0.01696	NA	NA	NA	NA	NA	NA	NA	1.497e-05	NA	NA	NA	NA	NA	NA	NA	NA	NA	NA	6.954e-05	NA	NA	NA	NA	NA	NA	0.0009987	0.0009987	1.728e-45	1.728e-45	4.699e-08	4.699e-08	2.342e-09	2.342e-09	0.0004821	0.0004821	0.0001812	0.0001812	0.002836
225.5	1.043	8.451e-05	8.451e-05	0	0	NA	NA	NA	3.499e-05	3.499e-05	0.01696	NA	NA	NA	NA	NA	NA	NA	1.497e-05	NA	NA	NA	NA	NA	NA	NA	NA	NA	NA	6.954e-05	NA	NA	NA	NA	NA	NA	0.0009987	0.0009987	1.728e-45	1.728e-45	4.709e-08	4.709e-08	2.348e-09	2.348e-09	0.0004821	0.0004821	0.0001811	0.0001811	0.002836
225.5	1.043	8.451e-05	8.451e-05	0	0	NA	NA	NA	3.499e-05	3.499e-05	0.01696	NA	NA	NA	NA	NA	NA	NA	1.497e-05	NA	NA	NA	NA	NA	NA	NA	NA	NA	NA	6.954e-05	NA	NA	NA	NA	NA	NA	0.0009987	0.0009987	1.727e-45	1.727e-45	4.72e-08	4.72e-08	2.353e-09	2.353e-09	0.0004821	0.0004821	0.0001811	0.0001811	0.002836
225.5	1.043	8.451e-05	8.451e-05	0	0	NA	NA	NA	3.499e-05	3.499e-05	0.01696	NA	NA	NA	NA	NA	NA	NA	1.497e-05	NA	NA	NA	NA	NA	NA	NA	NA	NA	NA	6.954e-05	NA	NA	NA	NA	NA	NA	0.0009987	0.0009987	1.727e-45	1.727e-45	4.731e-08	4.731e-08	2.359e-09	2.359e-09	0.0004821	0.0004821	0.0001811	0.0001811	0.002836
225.5	1.043	8.451e-05	8.451e-05	0	0	NA	NA	NA	3.499e-05	3.499e-05	0.01696	NA	NA	NA	NA	NA	NA	NA	1.497e-05	NA	NA	NA	NA	NA	NA	NA	NA	NA	NA	6.954e-05	NA	NA	NA	NA	NA	NA	0.0009987	0.0009987	1.727e-45	1.727e-45	4.742e-08	4.742e-08	2.364e-09	2.364e-09	0.0004821	0.0004821	0.0001811	0.0001811	0.002836
225.5	1.043	8.451e-05	8.451e-05	0	0	NA	NA	NA	3.499e-05	3.499e-05	0.01696	NA	NA	NA	NA	NA	NA	NA	1.497e-05	NA	NA	NA	NA	NA	NA	NA	NA	NA	NA	6.954e-05	NA	NA	NA	NA	NA	NA	0.0009987	0.0009987	1.726e-45	1.726e-45	4.753e-08	4.753e-08	2.369e-09	2.369e-09	0.0004821	0.0004821	0.0001811	0.0001811	0.002836
225.5	1.043	8.451e-05	8.451e-05	0	0	NA	NA	NA	3.499e-05	3.499e-05	0.01696	NA	NA	NA	NA	NA	NA	NA	1.497e-05	NA	NA	NA	NA	NA	NA	NA	NA	NA	NA	6.954e-05	NA	NA	NA	NA	NA	NA	0.0009986	0.0009986	1.726e-45	1.726e-45	4.764e-08	4.764e-08	2.375e-09	2.375e-09	0.0004821	0.0004821	0.0001811	0.0001811	0.002836
225.5	1.043	8.451e-05	8.451e-05	0	0	NA	NA	NA	3.499e-05	3.499e-05	0.01696	NA	NA	NA	NA	NA	NA	NA	1.497e-05	NA	NA	NA	NA	NA	NA	NA	NA	NA	NA	6.954e-05	NA	NA	NA	NA	NA	NA	0.0009986	0.0009986	1.725e-45	1.725e-45	4.775e-08	4.775e-08	2.38e-09	2.38e-09	0.0004821	0.0004821	0.0001811	0.0001811	0.002836
225.5	1.043	8.451e-05	8.451e-05	0	0	NA	NA	NA	3.499e-05	3.499e-05	0.01696	NA	NA	NA	NA	NA	NA	NA	1.497e-05	NA	NA	NA	NA	NA	NA	NA	NA	NA	NA	6.954e-05	NA	NA	NA	NA	NA	NA	0.0009986	0.0009986	1.725e-45	1.725e-45	4.786e-08	4.786e-08	2.386e-09	2.386e-09	0.0004821	0.0004821	0.0001811	0.0001811	0.002836
225.5	1.043	8.451e-05	8.451e-05	0	0	NA	NA	NA	3.499e-05	3.499e-05	0.01696	NA	NA	NA	NA	NA	NA	NA	1.497e-05	NA	NA	NA	NA	NA	NA	NA	NA	NA	NA	6.954e-05	NA	NA	NA	NA	NA	NA	0.0009986	0.0009986	1.725e-45	1.725e-45	4.797e-08	4.797e-08	2.391e-09	2.391e-09	0.0004821	0.0004821	0.0001811	0.0001811	0.002836
225.5	1.043	8.451e-05	8.451e-05	0	0	NA	NA	NA	3.499e-05	3.499e-05	0.01696	NA	NA	NA	NA	NA	NA	NA	1.497e-05	NA	NA	NA	NA	NA	NA	NA	NA	NA	NA	6.954e-05	NA	NA	NA	NA	NA	NA	0.0009986	0.0009986	1.724e-45	1.724e-45	4.808e-08	4.808e-08	2.397e-09	2.397e-09	0.0004821	0.0004821	0.0001811	0.0001811	0.002836
225.5	1.043	8.451e-05	8.451e-05	0	0	NA	NA	NA	3.5e-05	3.5e-05	0.01696	NA	NA	NA	NA	NA	NA	NA	1.497e-05	NA	NA	NA	NA	NA	NA	NA	NA	NA	NA	6.954e-05	NA	NA	NA	NA	NA	NA	0.0009986	0.0009986	1.724e-45	1.724e-45	4.819e-08	4.819e-08	2.402e-09	2.402e-09	0.0004821	0.0004821	0.0001811	0.0001811	0.002836
225.5	1.043	8.451e-05	8.451e-05	0	0	NA	NA	NA	3.5e-05	3.5e-05	0.01696	NA	NA	NA	NA	NA	NA	NA	1.497e-05	NA	NA	NA	NA	NA	NA	NA	NA	NA	NA	6.954e-05	NA	NA	NA	NA	NA	NA	0.0009986	0.0009986	1.723e-45	1.723e-45	4.83e-08	4.83e-08	2.408e-09	2.408e-09	0.0004821	0.0004821	0.0001811	0.0001811	0.002836
225.5	1.043	8.451e-05	8.451e-05	0	0	NA	NA	NA	3.5e-05	3.5e-05	0.01696	NA	NA	NA	NA	NA	NA	NA	1.497e-05	NA	NA	NA	NA	NA	NA	NA	NA	NA	NA	6.954e-05	NA	NA	NA	NA	NA	NA	0.0009986	0.0009986	1.723e-45	1.723e-45	4.841e-08	4.841e-08	2.413e-09	2.413e-09	0.0004821	0.0004821	0.0001811	0.0001811	0.002836
225.5	1.043	8.451e-05	8.451e-05	0	0	NA	NA	NA	3.5e-05	3.5e-05	0.01696	NA	NA	NA	NA	NA	NA	NA	1.497e-05	NA	NA	NA	NA	NA	NA	NA	NA	NA	NA	6.954e-05	NA	NA	NA	NA	NA	NA	0.0009986	0.0009986	1.722e-45	1.722e-45	4.852e-08	4.852e-08	2.419e-09	2.419e-09	0.0004821	0.0004821	0.0001811	0.0001811	0.002836
225.5	1.043	8.451e-05	8.451e-05	0	0	NA	NA	NA	3.5e-05	3.5e-05	0.01696	NA	NA	NA	NA	NA	NA	NA	1.497e-05	NA	NA	NA	NA	NA	NA	NA	NA	NA	NA	6.954e-05	NA	NA	NA	NA	NA	NA	0.0009986	0.0009986	1.722e-45	1.722e-45	4.863e-08	4.863e-08	2.424e-09	2.424e-09	0.0004821	0.0004821	0.0001811	0.0001811	0.002836
225.5	1.043	8.451e-05	8.451e-05	0	0	NA	NA	NA	3.5e-05	3.5e-05	0.01696	NA	NA	NA	NA	NA	NA	NA	1.497e-05	NA	NA	NA	NA	NA	NA	NA	NA	NA	NA	6.954e-05	NA	NA	NA	NA	NA	NA	0.0009986	0.0009986	1.722e-45	1.722e-45	4.875e-08	4.875e-08	2.43e-09	2.43e-09	0.0004821	0.0004821	0.0001811	0.0001811	0.002836
225.5	1.043	8.451e-05	8.451e-05	0	0	NA	NA	NA	3.5e-05	3.5e-05	0.01696	NA	NA	NA	NA	NA	NA	NA	1.497e-05	NA	NA	NA	NA	NA	NA	NA	NA	NA	NA	6.954e-05	NA	NA	NA	NA	NA	NA	0.0009986	0.0009986	1.721e-45	1.721e-45	4.886e-08	4.886e-08	2.436e-09	2.436e-09	0.0004821	0.0004821	0.0001811	0.0001811	0.002836
225.5	1.043	8.451e-05	8.451e-05	0	0	NA	NA	NA	3.5e-05	3.5e-05	0.01696	NA	NA	NA	NA	NA	NA	NA	1.497e-05	NA	NA	NA	NA	NA	NA	NA	NA	NA	NA	6.954e-05	NA	NA	NA	NA	NA	NA	0.0009986	0.0009986	1.721e-45	1.721e-45	4.897e-08	4.897e-08	2.441e-09	2.441e-09	0.0004821	0.0004821	0.0001811	0.0001811	0.002836
225.5	1.043	8.451e-05	8.451e-05	0	0	NA	NA	NA	3.5e-05	3.5e-05	0.01696	NA	NA	NA	NA	NA	NA	NA	1.497e-05	NA	NA	NA	NA	NA	NA	NA	NA	NA	NA	6.954e-05	NA	NA	NA	NA	NA	NA	0.0009986	0.0009986	1.72e-45	1.72e-45	4.908e-08	4.908e-08	2.447e-09	2.447e-09	0.0004821	0.0004821	0.0001811	0.0001811	0.002836
225.4	1.043	8.451e-05	8.451e-05	0	0	NA	NA	NA	3.501e-05	3.501e-05	0.01696	NA	NA	NA	NA	NA	NA	NA	1.497e-05	NA	NA	NA	NA	NA	NA	NA	NA	NA	NA	6.954e-05	NA	NA	NA	NA	NA	NA	0.0009986	0.0009986	1.72e-45	1.72e-45	4.92e-08	4.92e-08	2.452e-09	2.452e-09	0.0004821	0.0004821	0.0001811	0.0001811	0.002836
225.4	1.043	8.451e-05	8.451e-05	0	0	NA	NA	NA	3.501e-05	3.501e-05	0.01696	NA	NA	NA	NA	NA	NA	NA	1.497e-05	NA	NA	NA	NA	NA	NA	NA	NA	NA	NA	6.954e-05	NA	NA	NA	NA	NA	NA	0.0009986	0.0009986	1.72e-45	1.72e-45	4.931e-08	4.931e-08	2.458e-09	2.458e-09	0.0004821	0.0004821	0.0001811	0.0001811	0.002836
225.4	1.043	8.451e-05	8.451e-05	0	0	NA	NA	NA	3.501e-05	3.501e-05	0.01696	NA	NA	NA	NA	NA	NA	NA	1.497e-05	NA	NA	NA	NA	NA	NA	NA	NA	NA	NA	6.954e-05	NA	NA	NA	NA	NA	NA	0.0009986	0.0009986	1.719e-45	1.719e-45	4.942e-08	4.942e-08	2.464e-09	2.464e-09	0.0004821	0.0004821	0.0001811	0.0001811	0.002836
225.4	1.043	8.451e-05	8.451e-05	0	0	NA	NA	NA	3.501e-05	3.501e-05	0.01696	NA	NA	NA	NA	NA	NA	NA	1.497e-05	NA	NA	NA	NA	NA	NA	NA	NA	NA	NA	6.954e-05	NA	NA	NA	NA	NA	NA	0.0009986	0.0009986	1.719e-45	1.719e-45	4.954e-08	4.954e-08	2.469e-09	2.469e-09	0.0004821	0.0004821	0.0001811	0.0001811	0.002836
225.4	1.043	8.451e-05	8.451e-05	0	0	NA	NA	NA	3.501e-05	3.501e-05	0.01696	NA	NA	NA	NA	NA	NA	NA	1.497e-05	NA	NA	NA	NA	NA	NA	NA	NA	NA	NA	6.954e-05	NA	NA	NA	NA	NA	NA	0.0009985	0.0009985	1.718e-45	1.718e-45	4.965e-08	4.965e-08	2.475e-09	2.475e-09	0.0004821	0.0004821	0.0001811	0.0001811	0.002836
225.4	1.043	8.451e-05	8.451e-05	0	0	NA	NA	NA	3.501e-05	3.501e-05	0.01696	NA	NA	NA	NA	NA	NA	NA	1.497e-05	NA	NA	NA	NA	NA	NA	NA	NA	NA	NA	6.954e-05	NA	NA	NA	NA	NA	NA	0.0009985	0.0009985	1.718e-45	1.718e-45	4.976e-08	4.976e-08	2.481e-09	2.481e-09	0.0004821	0.0004821	0.0001811	0.0001811	0.002836
225.4	1.043	8.45e-05	8.45e-05	0	0	NA	NA	NA	3.501e-05	3.501e-05	0.01696	NA	NA	NA	NA	NA	NA	NA	1.497e-05	NA	NA	NA	NA	NA	NA	NA	NA	NA	NA	6.953e-05	NA	NA	NA	NA	NA	NA	0.0009985	0.0009985	1.717e-45	1.717e-45	4.988e-08	4.988e-08	2.486e-09	2.486e-09	0.0004821	0.0004821	0.0001811	0.0001811	0.002836
225.4	1.043	8.45e-05	8.45e-05	0	0	NA	NA	NA	3.501e-05	3.501e-05	0.01696	NA	NA	NA	NA	NA	NA	NA	1.497e-05	NA	NA	NA	NA	NA	NA	NA	NA	NA	NA	6.953e-05	NA	NA	NA	NA	NA	NA	0.0009985	0.0009985	1.717e-45	1.717e-45	4.999e-08	4.999e-08	2.492e-09	2.492e-09	0.0004821	0.0004821	0.0001811	0.0001811	0.002836
225.4	1.043	8.45e-05	8.45e-05	0	0	NA	NA	NA	3.501e-05	3.501e-05	0.01696	NA	NA	NA	NA	NA	NA	NA	1.497e-05	NA	NA	NA	NA	NA	NA	NA	NA	NA	NA	6.953e-05	NA	NA	NA	NA	NA	NA	0.0009985	0.0009985	1.717e-45	1.717e-45	5.011e-08	5.011e-08	2.498e-09	2.498e-09	0.0004821	0.0004821	0.0001811	0.0001811	0.002836
225.4	1.043	8.45e-05	8.45e-05	0	0	NA	NA	NA	3.501e-05	3.501e-05	0.01696	NA	NA	NA	NA	NA	NA	NA	1.497e-05	NA	NA	NA	NA	NA	NA	NA	NA	NA	NA	6.953e-05	NA	NA	NA	NA	NA	NA	0.0009985	0.0009985	1.716e-45	1.716e-45	5.022e-08	5.022e-08	2.504e-09	2.504e-09	0.0004821	0.0004821	0.0001811	0.0001811	0.002836
225.4	1.043	8.45e-05	8.45e-05	0	0	NA	NA	NA	3.502e-05	3.502e-05	0.01696	NA	NA	NA	NA	NA	NA	NA	1.497e-05	NA	NA	NA	NA	NA	NA	NA	NA	NA	NA	6.953e-05	NA	NA	NA	NA	NA	NA	0.0009985	0.0009985	1.716e-45	1.716e-45	5.034e-08	5.034e-08	2.509e-09	2.509e-09	0.0004821	0.0004821	0.0001811	0.0001811	0.002836
225.4	1.043	8.45e-05	8.45e-05	0	0	NA	NA	NA	3.502e-05	3.502e-05	0.01696	NA	NA	NA	NA	NA	NA	NA	1.497e-05	NA	NA	NA	NA	NA	NA	NA	NA	NA	NA	6.953e-05	NA	NA	NA	NA	NA	NA	0.0009985	0.0009985	1.715e-45	1.715e-45	5.045e-08	5.045e-08	2.515e-09	2.515e-09	0.0004821	0.0004821	0.0001811	0.0001811	0.002836
225.4	1.043	8.45e-05	8.45e-05	0	0	NA	NA	NA	3.502e-05	3.502e-05	0.01696	NA	NA	NA	NA	NA	NA	NA	1.497e-05	NA	NA	NA	NA	NA	NA	NA	NA	NA	NA	6.953e-05	NA	NA	NA	NA	NA	NA	0.0009985	0.0009985	1.715e-45	1.715e-45	5.057e-08	5.057e-08	2.521e-09	2.521e-09	0.0004821	0.0004821	0.0001811	0.0001811	0.002836
225.4	1.043	8.45e-05	8.45e-05	0	0	NA	NA	NA	3.502e-05	3.502e-05	0.01696	NA	NA	NA	NA	NA	NA	NA	1.497e-05	NA	NA	NA	NA	NA	NA	NA	NA	NA	NA	6.953e-05	NA	NA	NA	NA	NA	NA	0.0009985	0.0009985	1.714e-45	1.714e-45	5.069e-08	5.069e-08	2.527e-09	2.527e-09	0.0004821	0.0004821	0.0001811	0.0001811	0.002836
225.4	1.043	8.45e-05	8.45e-05	0	0	NA	NA	NA	3.502e-05	3.502e-05	0.01696	NA	NA	NA	NA	NA	NA	NA	1.497e-05	NA	NA	NA	NA	NA	NA	NA	NA	NA	NA	6.953e-05	NA	NA	NA	NA	NA	NA	0.0009985	0.0009985	1.714e-45	1.714e-45	5.08e-08	5.08e-08	2.533e-09	2.533e-09	0.0004821	0.0004821	0.0001811	0.0001811	0.002836
225.4	1.044	8.45e-05	8.45e-05	0	0	NA	NA	NA	3.502e-05	3.502e-05	0.01696	NA	NA	NA	NA	NA	NA	NA	1.497e-05	NA	NA	NA	NA	NA	NA	NA	NA	NA	NA	6.953e-05	NA	NA	NA	NA	NA	NA	0.0009985	0.0009985	1.714e-45	1.714e-45	5.092e-08	5.092e-08	2.538e-09	2.538e-09	0.0004821	0.0004821	0.0001811	0.0001811	0.002836
225.4	1.044	8.45e-05	8.45e-05	0	0	NA	NA	NA	3.502e-05	3.502e-05	0.01696	NA	NA	NA	NA	NA	NA	NA	1.497e-05	NA	NA	NA	NA	NA	NA	NA	NA	NA	NA	6.953e-05	NA	NA	NA	NA	NA	NA	0.0009985	0.0009985	1.713e-45	1.713e-45	5.104e-08	5.104e-08	2.544e-09	2.544e-09	0.0004821	0.0004821	0.0001811	0.0001811	0.002836
225.4	1.044	8.45e-05	8.45e-05	0	0	NA	NA	NA	3.502e-05	3.502e-05	0.01696	NA	NA	NA	NA	NA	NA	NA	1.497e-05	NA	NA	NA	NA	NA	NA	NA	NA	NA	NA	6.953e-05	NA	NA	NA	NA	NA	NA	0.0009985	0.0009985	1.713e-45	1.713e-45	5.115e-08	5.115e-08	2.55e-09	2.55e-09	0.0004821	0.0004821	0.0001811	0.0001811	0.002836
225.4	1.044	8.45e-05	8.45e-05	0	0	NA	NA	NA	3.502e-05	3.502e-05	0.01696	NA	NA	NA	NA	NA	NA	NA	1.497e-05	NA	NA	NA	NA	NA	NA	NA	NA	NA	NA	6.953e-05	NA	NA	NA	NA	NA	NA	0.0009985	0.0009985	1.712e-45	1.712e-45	5.127e-08	5.127e-08	2.556e-09	2.556e-09	0.0004821	0.0004821	0.0001811	0.0001811	0.002836
225.4	1.044	8.45e-05	8.45e-05	0	0	NA	NA	NA	3.503e-05	3.503e-05	0.01696	NA	NA	NA	NA	NA	NA	NA	1.497e-05	NA	NA	NA	NA	NA	NA	NA	NA	NA	NA	6.953e-05	NA	NA	NA	NA	NA	NA	0.0009985	0.0009985	1.712e-45	1.712e-45	5.139e-08	5.139e-08	2.562e-09	2.562e-09	0.0004821	0.0004821	0.0001811	0.0001811	0.002836
225.4	1.044	8.45e-05	8.45e-05	0	0	NA	NA	NA	3.503e-05	3.503e-05	0.01696	NA	NA	NA	NA	NA	NA	NA	1.497e-05	NA	NA	NA	NA	NA	NA	NA	NA	NA	NA	6.953e-05	NA	NA	NA	NA	NA	NA	0.0009985	0.0009985	1.711e-45	1.711e-45	5.151e-08	5.151e-08	2.568e-09	2.568e-09	0.0004821	0.0004821	0.0001811	0.0001811	0.002836
225.4	1.044	8.45e-05	8.45e-05	0	0	NA	NA	NA	3.503e-05	3.503e-05	0.01696	NA	NA	NA	NA	NA	NA	NA	1.497e-05	NA	NA	NA	NA	NA	NA	NA	NA	NA	NA	6.953e-05	NA	NA	NA	NA	NA	NA	0.0009984	0.0009984	1.711e-45	1.711e-45	5.163e-08	5.163e-08	2.574e-09	2.574e-09	0.0004821	0.0004821	0.0001811	0.0001811	0.002836
225.4	1.044	8.45e-05	8.45e-05	0	0	NA	NA	NA	3.503e-05	3.503e-05	0.01696	NA	NA	NA	NA	NA	NA	NA	1.497e-05	NA	NA	NA	NA	NA	NA	NA	NA	NA	NA	6.953e-05	NA	NA	NA	NA	NA	NA	0.0009984	0.0009984	1.71e-45	1.71e-45	5.175e-08	5.175e-08	2.58e-09	2.58e-09	0.0004822	0.0004822	0.0001811	0.0001811	0.002836
225.4	1.044	8.45e-05	8.45e-05	0	0	NA	NA	NA	3.503e-05	3.503e-05	0.01696	NA	NA	NA	NA	NA	NA	NA	1.497e-05	NA	NA	NA	NA	NA	NA	NA	NA	NA	NA	6.953e-05	NA	NA	NA	NA	NA	NA	0.0009984	0.0009984	1.71e-45	1.71e-45	5.186e-08	5.186e-08	2.585e-09	2.585e-09	0.0004822	0.0004822	0.0001811	0.0001811	0.002836
225.4	1.044	8.45e-05	8.45e-05	0	0	NA	NA	NA	3.503e-05	3.503e-05	0.01696	NA	NA	NA	NA	NA	NA	NA	1.497e-05	NA	NA	NA	NA	NA	NA	NA	NA	NA	NA	6.953e-05	NA	NA	NA	NA	NA	NA	0.0009984	0.0009984	1.71e-45	1.71e-45	5.198e-08	5.198e-08	2.591e-09	2.591e-09	0.0004822	0.0004822	0.0001811	0.0001811	0.002836
225.4	1.044	8.45e-05	8.45e-05	0	0	NA	NA	NA	3.503e-05	3.503e-05	0.01696	NA	NA	NA	NA	NA	NA	NA	1.497e-05	NA	NA	NA	NA	NA	NA	NA	NA	NA	NA	6.953e-05	NA	NA	NA	NA	NA	NA	0.0009984	0.0009984	1.709e-45	1.709e-45	5.21e-08	5.21e-08	2.597e-09	2.597e-09	0.0004822	0.0004822	0.0001811	0.0001811	0.002836
225.4	1.044	8.45e-05	8.45e-05	0	0	NA	NA	NA	3.503e-05	3.503e-05	0.01696	NA	NA	NA	NA	NA	NA	NA	1.497e-05	NA	NA	NA	NA	NA	NA	NA	NA	NA	NA	6.953e-05	NA	NA	NA	NA	NA	NA	0.0009984	0.0009984	1.709e-45	1.709e-45	5.222e-08	5.222e-08	2.603e-09	2.603e-09	0.0004822	0.0004822	0.0001811	0.0001811	0.002836
225.4	1.044	8.45e-05	8.45e-05	0	0	NA	NA	NA	3.503e-05	3.503e-05	0.01696	NA	NA	NA	NA	NA	NA	NA	1.497e-05	NA	NA	NA	NA	NA	NA	NA	NA	NA	NA	6.953e-05	NA	NA	NA	NA	NA	NA	0.0009984	0.0009984	1.708e-45	1.708e-45	5.234e-08	5.234e-08	2.609e-09	2.609e-09	0.0004822	0.0004822	0.0001811	0.0001811	0.002835
225.4	1.044	8.45e-05	8.45e-05	0	0	NA	NA	NA	3.504e-05	3.504e-05	0.01696	NA	NA	NA	NA	NA	NA	NA	1.497e-05	NA	NA	NA	NA	NA	NA	NA	NA	NA	NA	6.953e-05	NA	NA	NA	NA	NA	NA	0.0009984	0.0009984	1.708e-45	1.708e-45	5.246e-08	5.246e-08	2.615e-09	2.615e-09	0.0004822	0.0004822	0.0001811	0.0001811	0.002835
225.4	1.044	8.45e-05	8.45e-05	0	0	NA	NA	NA	3.504e-05	3.504e-05	0.01696	NA	NA	NA	NA	NA	NA	NA	1.497e-05	NA	NA	NA	NA	NA	NA	NA	NA	NA	NA	6.953e-05	NA	NA	NA	NA	NA	NA	0.0009984	0.0009984	1.707e-45	1.707e-45	5.258e-08	5.258e-08	2.621e-09	2.621e-09	0.0004822	0.0004822	0.0001811	0.0001811	0.002835
225.4	1.044	8.45e-05	8.45e-05	0	0	NA	NA	NA	3.504e-05	3.504e-05	0.01696	NA	NA	NA	NA	NA	NA	NA	1.497e-05	NA	NA	NA	NA	NA	NA	NA	NA	NA	NA	6.953e-05	NA	NA	NA	NA	NA	NA	0.0009984	0.0009984	1.707e-45	1.707e-45	5.27e-08	5.27e-08	2.627e-09	2.627e-09	0.0004822	0.0004822	0.0001811	0.0001811	0.002835
225.4	1.044	8.45e-05	8.45e-05	0	0	NA	NA	NA	3.504e-05	3.504e-05	0.01696	NA	NA	NA	NA	NA	NA	NA	1.497e-05	NA	NA	NA	NA	NA	NA	NA	NA	NA	NA	6.953e-05	NA	NA	NA	NA	NA	NA	0.0009984	0.0009984	1.706e-45	1.706e-45	5.283e-08	5.283e-08	2.633e-09	2.633e-09	0.0004822	0.0004822	0.0001811	0.0001811	0.002835
225.4	1.044	8.45e-05	8.45e-05	0	0	NA	NA	NA	3.504e-05	3.504e-05	0.01696	NA	NA	NA	NA	NA	NA	NA	1.497e-05	NA	NA	NA	NA	NA	NA	NA	NA	NA	NA	6.953e-05	NA	NA	NA	NA	NA	NA	0.0009984	0.0009984	1.706e-45	1.706e-45	5.295e-08	5.295e-08	2.639e-09	2.639e-09	0.0004822	0.0004822	0.0001811	0.0001811	0.002835
225.4	1.044	8.45e-05	8.45e-05	0	0	NA	NA	NA	3.504e-05	3.504e-05	0.01696	NA	NA	NA	NA	NA	NA	NA	1.497e-05	NA	NA	NA	NA	NA	NA	NA	NA	NA	NA	6.953e-05	NA	NA	NA	NA	NA	NA	0.0009984	0.0009984	1.706e-45	1.706e-45	5.307e-08	5.307e-08	2.646e-09	2.646e-09	0.0004822	0.0004822	0.0001811	0.0001811	0.002835
225.4	1.044	8.448e-05	8.448e-05	0	0	NA	NA	NA	3.504e-05	3.504e-05	0.01696	NA	NA	NA	NA	NA	NA	NA	1.496e-05	NA	NA	NA	NA	NA	NA	NA	NA	NA	NA	6.952e-05	NA	NA	NA	NA	NA	NA	0.0009984	0.0009984	1.705e-45	1.705e-45	5.319e-08	5.319e-08	2.652e-09	2.652e-09	0.0004822	0.0004822	0.0001811	0.0001811	0.002835
225.4	1.044	8.448e-05	8.448e-05	0	0	NA	NA	NA	3.504e-05	3.504e-05	0.01696	NA	NA	NA	NA	NA	NA	NA	1.496e-05	NA	NA	NA	NA	NA	NA	NA	NA	NA	NA	6.952e-05	NA	NA	NA	NA	NA	NA	0.0009984	0.0009984	1.705e-45	1.705e-45	5.331e-08	5.331e-08	2.658e-09	2.658e-09	0.0004822	0.0004822	0.0001811	0.0001811	0.002835
225.4	1.044	8.448e-05	8.448e-05	0	0	NA	NA	NA	3.504e-05	3.504e-05	0.01696	NA	NA	NA	NA	NA	NA	NA	1.496e-05	NA	NA	NA	NA	NA	NA	NA	NA	NA	NA	6.952e-05	NA	NA	NA	NA	NA	NA	0.0009984	0.0009984	1.704e-45	1.704e-45	5.344e-08	5.344e-08	2.664e-09	2.664e-09	0.0004822	0.0004822	0.0001811	0.0001811	0.002835
225.4	1.044	8.448e-05	8.448e-05	0	0	NA	NA	NA	3.505e-05	3.505e-05	0.01696	NA	NA	NA	NA	NA	NA	NA	1.496e-05	NA	NA	NA	NA	NA	NA	NA	NA	NA	NA	6.952e-05	NA	NA	NA	NA	NA	NA	0.0009984	0.0009984	1.704e-45	1.704e-45	5.356e-08	5.356e-08	2.67e-09	2.67e-09	0.0004822	0.0004822	0.0001811	0.0001811	0.002835
225.4	1.044	8.448e-05	8.448e-05	0	0	NA	NA	NA	3.505e-05	3.505e-05	0.01696	NA	NA	NA	NA	NA	NA	NA	1.496e-05	NA	NA	NA	NA	NA	NA	NA	NA	NA	NA	6.952e-05	NA	NA	NA	NA	NA	NA	0.0009983	0.0009983	1.703e-45	1.703e-45	5.368e-08	5.368e-08	2.676e-09	2.676e-09	0.0004822	0.0004822	0.0001811	0.0001811	0.002835
225.4	1.044	8.448e-05	8.448e-05	0	0	NA	NA	NA	3.505e-05	3.505e-05	0.01696	NA	NA	NA	NA	NA	NA	NA	1.496e-05	NA	NA	NA	NA	NA	NA	NA	NA	NA	NA	6.952e-05	NA	NA	NA	NA	NA	NA	0.0009983	0.0009983	1.703e-45	1.703e-45	5.381e-08	5.381e-08	2.682e-09	2.682e-09	0.0004822	0.0004822	0.0001811	0.0001811	0.002835
225.4	1.044	8.448e-05	8.448e-05	0	0	NA	NA	NA	3.505e-05	3.505e-05	0.01696	NA	NA	NA	NA	NA	NA	NA	1.496e-05	NA	NA	NA	NA	NA	NA	NA	NA	NA	NA	6.952e-05	NA	NA	NA	NA	NA	NA	0.0009983	0.0009983	1.702e-45	1.702e-45	5.393e-08	5.393e-08	2.688e-09	2.688e-09	0.0004822	0.0004822	0.0001811	0.0001811	0.002835
225.4	1.044	8.448e-05	8.448e-05	0	0	NA	NA	NA	3.505e-05	3.505e-05	0.01696	NA	NA	NA	NA	NA	NA	NA	1.496e-05	NA	NA	NA	NA	NA	NA	NA	NA	NA	NA	6.952e-05	NA	NA	NA	NA	NA	NA	0.0009983	0.0009983	1.702e-45	1.702e-45	5.405e-08	5.405e-08	2.695e-09	2.695e-09	0.0004822	0.0004822	0.0001811	0.0001811	0.002835
225.4	1.044	8.448e-05	8.448e-05	0	0	NA	NA	NA	3.505e-05	3.505e-05	0.01696	NA	NA	NA	NA	NA	NA	NA	1.496e-05	NA	NA	NA	NA	NA	NA	NA	NA	NA	NA	6.952e-05	NA	NA	NA	NA	NA	NA	0.0009983	0.0009983	1.701e-45	1.701e-45	5.418e-08	5.418e-08	2.701e-09	2.701e-09	0.0004822	0.0004822	0.0001811	0.0001811	0.002835
225.4	1.044	8.448e-05	8.448e-05	0	0	NA	NA	NA	3.505e-05	3.505e-05	0.01696	NA	NA	NA	NA	NA	NA	NA	1.496e-05	NA	NA	NA	NA	NA	NA	NA	NA	NA	NA	6.952e-05	NA	NA	NA	NA	NA	NA	0.0009983	0.0009983	1.701e-45	1.701e-45	5.43e-08	5.43e-08	2.707e-09	2.707e-09	0.0004822	0.0004822	0.0001811	0.0001811	0.002835
225.4	1.044	8.448e-05	8.448e-05	0	0	NA	NA	NA	3.505e-05	3.505e-05	0.01696	NA	NA	NA	NA	NA	NA	NA	1.496e-05	NA	NA	NA	NA	NA	NA	NA	NA	NA	NA	6.952e-05	NA	NA	NA	NA	NA	NA	0.0009983	0.0009983	1.7e-45	1.7e-45	5.443e-08	5.443e-08	2.713e-09	2.713e-09	0.0004822	0.0004822	0.000181	0.000181	0.002835
225.4	1.044	8.448e-05	8.448e-05	0	0	NA	NA	NA	3.505e-05	3.505e-05	0.01696	NA	NA	NA	NA	NA	NA	NA	1.496e-05	NA	NA	NA	NA	NA	NA	NA	NA	NA	NA	6.952e-05	NA	NA	NA	NA	NA	NA	0.0009983	0.0009983	1.7e-45	1.7e-45	5.455e-08	5.455e-08	2.719e-09	2.719e-09	0.0004822	0.0004822	0.000181	0.000181	0.002835
225.4	1.044	8.448e-05	8.448e-05	0	0	NA	NA	NA	3.506e-05	3.506e-05	0.01696	NA	NA	NA	NA	NA	NA	NA	1.496e-05	NA	NA	NA	NA	NA	NA	NA	NA	NA	NA	6.952e-05	NA	NA	NA	NA	NA	NA	0.0009983	0.0009983	1.7e-45	1.7e-45	5.468e-08	5.468e-08	2.726e-09	2.726e-09	0.0004822	0.0004822	0.000181	0.000181	0.002835
225.4	1.044	8.448e-05	8.448e-05	0	0	NA	NA	NA	3.506e-05	3.506e-05	0.01696	NA	NA	NA	NA	NA	NA	NA	1.496e-05	NA	NA	NA	NA	NA	NA	NA	NA	NA	NA	6.952e-05	NA	NA	NA	NA	NA	NA	0.0009983	0.0009983	1.699e-45	1.699e-45	5.48e-08	5.48e-08	2.732e-09	2.732e-09	0.0004822	0.0004822	0.000181	0.000181	0.002835
225.4	1.044	8.448e-05	8.448e-05	0	0	NA	NA	NA	3.506e-05	3.506e-05	0.01696	NA	NA	NA	NA	NA	NA	NA	1.496e-05	NA	NA	NA	NA	NA	NA	NA	NA	NA	NA	6.952e-05	NA	NA	NA	NA	NA	NA	0.0009983	0.0009983	1.699e-45	1.699e-45	5.493e-08	5.493e-08	2.738e-09	2.738e-09	0.0004822	0.0004822	0.000181	0.000181	0.002835
225.4	1.044	8.448e-05	8.448e-05	0	0	NA	NA	NA	3.506e-05	3.506e-05	0.01696	NA	NA	NA	NA	NA	NA	NA	1.496e-05	NA	NA	NA	NA	NA	NA	NA	NA	NA	NA	6.952e-05	NA	NA	NA	NA	NA	NA	0.0009983	0.0009983	1.698e-45	1.698e-45	5.506e-08	5.506e-08	2.745e-09	2.745e-09	0.0004822	0.0004822	0.000181	0.000181	0.002835
225.4	1.044	8.448e-05	8.448e-05	0	0	NA	NA	NA	3.506e-05	3.506e-05	0.01696	NA	NA	NA	NA	NA	NA	NA	1.496e-05	NA	NA	NA	NA	NA	NA	NA	NA	NA	NA	6.952e-05	NA	NA	NA	NA	NA	NA	0.0009983	0.0009983	1.698e-45	1.698e-45	5.518e-08	5.518e-08	2.751e-09	2.751e-09	0.0004822	0.0004822	0.000181	0.000181	0.002835
225.4	1.044	8.448e-05	8.448e-05	0	0	NA	NA	NA	3.506e-05	3.506e-05	0.01696	NA	NA	NA	NA	NA	NA	NA	1.496e-05	NA	NA	NA	NA	NA	NA	NA	NA	NA	NA	6.952e-05	NA	NA	NA	NA	NA	NA	0.0009983	0.0009983	1.697e-45	1.697e-45	5.531e-08	5.531e-08	2.757e-09	2.757e-09	0.0004822	0.0004822	0.000181	0.000181	0.002835
225.4	1.044	8.448e-05	8.448e-05	0	0	NA	NA	NA	3.506e-05	3.506e-05	0.01696	NA	NA	NA	NA	NA	NA	NA	1.496e-05	NA	NA	NA	NA	NA	NA	NA	NA	NA	NA	6.952e-05	NA	NA	NA	NA	NA	NA	0.0009983	0.0009983	1.697e-45	1.697e-45	5.544e-08	5.544e-08	2.764e-09	2.764e-09	0.0004822	0.0004822	0.000181	0.000181	0.002835
225.4	1.044	8.448e-05	8.448e-05	0	0	NA	NA	NA	3.506e-05	3.506e-05	0.01696	NA	NA	NA	NA	NA	NA	NA	1.496e-05	NA	NA	NA	NA	NA	NA	NA	NA	NA	NA	6.952e-05	NA	NA	NA	NA	NA	NA	0.0009982	0.0009982	1.696e-45	1.696e-45	5.556e-08	5.556e-08	2.77e-09	2.77e-09	0.0004822	0.0004822	0.000181	0.000181	0.002835
225.4	1.044	8.448e-05	8.448e-05	0	0	NA	NA	NA	3.507e-05	3.507e-05	0.01696	NA	NA	NA	NA	NA	NA	NA	1.496e-05	NA	NA	NA	NA	NA	NA	NA	NA	NA	NA	6.952e-05	NA	NA	NA	NA	NA	NA	0.0009982	0.0009982	1.696e-45	1.696e-45	5.569e-08	5.569e-08	2.776e-09	2.776e-09	0.0004822	0.0004822	0.000181	0.000181	0.002835
225.4	1.044	8.448e-05	8.448e-05	0	0	NA	NA	NA	3.507e-05	3.507e-05	0.01696	NA	NA	NA	NA	NA	NA	NA	1.496e-05	NA	NA	NA	NA	NA	NA	NA	NA	NA	NA	6.952e-05	NA	NA	NA	NA	NA	NA	0.0009982	0.0009982	1.695e-45	1.695e-45	5.582e-08	5.582e-08	2.783e-09	2.783e-09	0.0004822	0.0004822	0.000181	0.000181	0.002835
225.4	1.044	8.448e-05	8.448e-05	0	0	NA	NA	NA	3.507e-05	3.507e-05	0.01696	NA	NA	NA	NA	NA	NA	NA	1.496e-05	NA	NA	NA	NA	NA	NA	NA	NA	NA	NA	6.952e-05	NA	NA	NA	NA	NA	NA	0.0009982	0.0009982	1.695e-45	1.695e-45	5.595e-08	5.595e-08	2.789e-09	2.789e-09	0.0004822	0.0004822	0.000181	0.000181	0.002835
225.4	1.044	8.448e-05	8.448e-05	0	0	NA	NA	NA	3.507e-05	3.507e-05	0.01696	NA	NA	NA	NA	NA	NA	NA	1.496e-05	NA	NA	NA	NA	NA	NA	NA	NA	NA	NA	6.952e-05	NA	NA	NA	NA	NA	NA	0.0009982	0.0009982	1.694e-45	1.694e-45	5.608e-08	5.608e-08	2.795e-09	2.795e-09	0.0004822	0.0004822	0.000181	0.000181	0.002835
225.4	1.044	8.448e-05	8.448e-05	0	0	NA	NA	NA	3.507e-05	3.507e-05	0.01696	NA	NA	NA	NA	NA	NA	NA	1.496e-05	NA	NA	NA	NA	NA	NA	NA	NA	NA	NA	6.952e-05	NA	NA	NA	NA	NA	NA	0.0009982	0.0009982	1.694e-45	1.694e-45	5.62e-08	5.62e-08	2.802e-09	2.802e-09	0.0004822	0.0004822	0.000181	0.000181	0.002835
225.4	1.044	8.448e-05	8.448e-05	0	0	NA	NA	NA	3.507e-05	3.507e-05	0.01696	NA	NA	NA	NA	NA	NA	NA	1.496e-05	NA	NA	NA	NA	NA	NA	NA	NA	NA	NA	6.952e-05	NA	NA	NA	NA	NA	NA	0.0009982	0.0009982	1.693e-45	1.693e-45	5.633e-08	5.633e-08	2.808e-09	2.808e-09	0.0004822	0.0004822	0.000181	0.000181	0.002835
225.4	1.044	8.448e-05	8.448e-05	0	0	NA	NA	NA	3.507e-05	3.507e-05	0.01696	NA	NA	NA	NA	NA	NA	NA	1.496e-05	NA	NA	NA	NA	NA	NA	NA	NA	NA	NA	6.952e-05	NA	NA	NA	NA	NA	NA	0.0009982	0.0009982	1.693e-45	1.693e-45	5.646e-08	5.646e-08	2.815e-09	2.815e-09	0.0004822	0.0004822	0.000181	0.000181	0.002835
225.4	1.044	8.447e-05	8.447e-05	0	0	NA	NA	NA	3.507e-05	3.507e-05	0.01696	NA	NA	NA	NA	NA	NA	NA	1.496e-05	NA	NA	NA	NA	NA	NA	NA	NA	NA	NA	6.951e-05	NA	NA	NA	NA	NA	NA	0.0009982	0.0009982	1.692e-45	1.692e-45	5.659e-08	5.659e-08	2.821e-09	2.821e-09	0.0004822	0.0004822	0.000181	0.000181	0.002835
225.4	1.044	8.447e-05	8.447e-05	0	0	NA	NA	NA	3.508e-05	3.508e-05	0.01696	NA	NA	NA	NA	NA	NA	NA	1.496e-05	NA	NA	NA	NA	NA	NA	NA	NA	NA	NA	6.951e-05	NA	NA	NA	NA	NA	NA	0.0009982	0.0009982	1.692e-45	1.692e-45	5.672e-08	5.672e-08	2.828e-09	2.828e-09	0.0004822	0.0004822	0.000181	0.000181	0.002835
225.4	1.044	8.447e-05	8.447e-05	0	0	NA	NA	NA	3.508e-05	3.508e-05	0.01696	NA	NA	NA	NA	NA	NA	NA	1.496e-05	NA	NA	NA	NA	NA	NA	NA	NA	NA	NA	6.951e-05	NA	NA	NA	NA	NA	NA	0.0009982	0.0009982	1.692e-45	1.692e-45	5.685e-08	5.685e-08	2.834e-09	2.834e-09	0.0004822	0.0004822	0.000181	0.000181	0.002835
225.4	1.044	8.447e-05	8.447e-05	0	0	NA	NA	NA	3.508e-05	3.508e-05	0.01696	NA	NA	NA	NA	NA	NA	NA	1.496e-05	NA	NA	NA	NA	NA	NA	NA	NA	NA	NA	6.951e-05	NA	NA	NA	NA	NA	NA	0.0009982	0.0009982	1.691e-45	1.691e-45	5.698e-08	5.698e-08	2.841e-09	2.841e-09	0.0004822	0.0004822	0.000181	0.000181	0.002835
225.4	1.044	8.447e-05	8.447e-05	0	0	NA	NA	NA	3.508e-05	3.508e-05	0.01696	NA	NA	NA	NA	NA	NA	NA	1.496e-05	NA	NA	NA	NA	NA	NA	NA	NA	NA	NA	6.951e-05	NA	NA	NA	NA	NA	NA	0.0009982	0.0009982	1.691e-45	1.691e-45	5.712e-08	5.712e-08	2.847e-09	2.847e-09	0.0004822	0.0004822	0.000181	0.000181	0.002835
225.4	1.044	8.447e-05	8.447e-05	0	0	NA	NA	NA	3.508e-05	3.508e-05	0.01696	NA	NA	NA	NA	NA	NA	NA	1.496e-05	NA	NA	NA	NA	NA	NA	NA	NA	NA	NA	6.951e-05	NA	NA	NA	NA	NA	NA	0.0009982	0.0009982	1.69e-45	1.69e-45	5.725e-08	5.725e-08	2.854e-09	2.854e-09	0.0004822	0.0004822	0.000181	0.000181	0.002835
225.4	1.044	8.447e-05	8.447e-05	0	0	NA	NA	NA	3.508e-05	3.508e-05	0.01695	NA	NA	NA	NA	NA	NA	NA	1.496e-05	NA	NA	NA	NA	NA	NA	NA	NA	NA	NA	6.951e-05	NA	NA	NA	NA	NA	NA	0.0009982	0.0009982	1.69e-45	1.69e-45	5.738e-08	5.738e-08	2.86e-09	2.86e-09	0.0004822	0.0004822	0.000181	0.000181	0.002835
225.4	1.044	8.447e-05	8.447e-05	0	0	NA	NA	NA	3.508e-05	3.508e-05	0.01695	NA	NA	NA	NA	NA	NA	NA	1.496e-05	NA	NA	NA	NA	NA	NA	NA	NA	NA	NA	6.951e-05	NA	NA	NA	NA	NA	NA	0.0009982	0.0009982	1.689e-45	1.689e-45	5.751e-08	5.751e-08	2.867e-09	2.867e-09	0.0004822	0.0004822	0.000181	0.000181	0.002835
225.4	1.044	8.447e-05	8.447e-05	0	0	NA	NA	NA	3.508e-05	3.508e-05	0.01695	NA	NA	NA	NA	NA	NA	NA	1.496e-05	NA	NA	NA	NA	NA	NA	NA	NA	NA	NA	6.951e-05	NA	NA	NA	NA	NA	NA	0.0009981	0.0009981	1.689e-45	1.689e-45	5.764e-08	5.764e-08	2.874e-09	2.874e-09	0.0004822	0.0004822	0.000181	0.000181	0.002835
225.4	1.044	8.447e-05	8.447e-05	0	0	NA	NA	NA	3.508e-05	3.508e-05	0.01695	NA	NA	NA	NA	NA	NA	NA	1.496e-05	NA	NA	NA	NA	NA	NA	NA	NA	NA	NA	6.951e-05	NA	NA	NA	NA	NA	NA	0.0009981	0.0009981	1.688e-45	1.688e-45	5.777e-08	5.777e-08	2.88e-09	2.88e-09	0.0004822	0.0004822	0.000181	0.000181	0.002835
225.4	1.044	8.447e-05	8.447e-05	0	0	NA	NA	NA	3.509e-05	3.509e-05	0.01695	NA	NA	NA	NA	NA	NA	NA	1.496e-05	NA	NA	NA	NA	NA	NA	NA	NA	NA	NA	6.951e-05	NA	NA	NA	NA	NA	NA	0.0009981	0.0009981	1.688e-45	1.688e-45	5.791e-08	5.791e-08	2.887e-09	2.887e-09	0.0004822	0.0004822	0.000181	0.000181	0.002835
225.4	1.044	8.447e-05	8.447e-05	0	0	NA	NA	NA	3.509e-05	3.509e-05	0.01695	NA	NA	NA	NA	NA	NA	NA	1.496e-05	NA	NA	NA	NA	NA	NA	NA	NA	NA	NA	6.951e-05	NA	NA	NA	NA	NA	NA	0.0009981	0.0009981	1.687e-45	1.687e-45	5.804e-08	5.804e-08	2.893e-09	2.893e-09	0.0004822	0.0004822	0.000181	0.000181	0.002835
225.3	1.044	8.447e-05	8.447e-05	0	0	NA	NA	NA	3.509e-05	3.509e-05	0.01695	NA	NA	NA	NA	NA	NA	NA	1.496e-05	NA	NA	NA	NA	NA	NA	NA	NA	NA	NA	6.951e-05	NA	NA	NA	NA	NA	NA	0.0009981	0.0009981	1.687e-45	1.687e-45	5.817e-08	5.817e-08	2.9e-09	2.9e-09	0.0004822	0.0004822	0.000181	0.000181	0.002835
225.3	1.044	8.447e-05	8.447e-05	0	0	NA	NA	NA	3.509e-05	3.509e-05	0.01695	NA	NA	NA	NA	NA	NA	NA	1.496e-05	NA	NA	NA	NA	NA	NA	NA	NA	NA	NA	6.951e-05	NA	NA	NA	NA	NA	NA	0.0009981	0.0009981	1.686e-45	1.686e-45	5.831e-08	5.831e-08	2.907e-09	2.907e-09	0.0004822	0.0004822	0.000181	0.000181	0.002835
225.3	1.044	8.447e-05	8.447e-05	0	0	NA	NA	NA	3.509e-05	3.509e-05	0.01695	NA	NA	NA	NA	NA	NA	NA	1.496e-05	NA	NA	NA	NA	NA	NA	NA	NA	NA	NA	6.951e-05	NA	NA	NA	NA	NA	NA	0.0009981	0.0009981	1.686e-45	1.686e-45	5.844e-08	5.844e-08	2.913e-09	2.913e-09	0.0004822	0.0004822	0.000181	0.000181	0.002835
225.3	1.044	8.447e-05	8.447e-05	0	0	NA	NA	NA	3.509e-05	3.509e-05	0.01695	NA	NA	NA	NA	NA	NA	NA	1.496e-05	NA	NA	NA	NA	NA	NA	NA	NA	NA	NA	6.951e-05	NA	NA	NA	NA	NA	NA	0.0009981	0.0009981	1.685e-45	1.685e-45	5.858e-08	5.858e-08	2.92e-09	2.92e-09	0.0004822	0.0004822	0.000181	0.000181	0.002835
225.3	1.044	8.447e-05	8.447e-05	0	0	NA	NA	NA	3.509e-05	3.509e-05	0.01695	NA	NA	NA	NA	NA	NA	NA	1.496e-05	NA	NA	NA	NA	NA	NA	NA	NA	NA	NA	6.951e-05	NA	NA	NA	NA	NA	NA	0.0009981	0.0009981	1.685e-45	1.685e-45	5.871e-08	5.871e-08	2.927e-09	2.927e-09	0.0004822	0.0004822	0.000181	0.000181	0.002835
225.3	1.044	8.447e-05	8.447e-05	0	0	NA	NA	NA	3.509e-05	3.509e-05	0.01695	NA	NA	NA	NA	NA	NA	NA	1.496e-05	NA	NA	NA	NA	NA	NA	NA	NA	NA	NA	6.951e-05	NA	NA	NA	NA	NA	NA	0.0009981	0.0009981	1.684e-45	1.684e-45	5.885e-08	5.885e-08	2.934e-09	2.934e-09	0.0004822	0.0004822	0.000181	0.000181	0.002835
225.3	1.044	8.447e-05	8.447e-05	0	0	NA	NA	NA	3.51e-05	3.51e-05	0.01695	NA	NA	NA	NA	NA	NA	NA	1.496e-05	NA	NA	NA	NA	NA	NA	NA	NA	NA	NA	6.951e-05	NA	NA	NA	NA	NA	NA	0.0009981	0.0009981	1.684e-45	1.684e-45	5.898e-08	5.898e-08	2.94e-09	2.94e-09	0.0004822	0.0004822	0.000181	0.000181	0.002835
225.3	1.044	8.447e-05	8.447e-05	0	0	NA	NA	NA	3.51e-05	3.51e-05	0.01695	NA	NA	NA	NA	NA	NA	NA	1.496e-05	NA	NA	NA	NA	NA	NA	NA	NA	NA	NA	6.951e-05	NA	NA	NA	NA	NA	NA	0.0009981	0.0009981	1.683e-45	1.683e-45	5.912e-08	5.912e-08	2.947e-09	2.947e-09	0.0004822	0.0004822	0.000181	0.000181	0.002835
225.3	1.044	8.447e-05	8.447e-05	0	0	NA	NA	NA	3.51e-05	3.51e-05	0.01695	NA	NA	NA	NA	NA	NA	NA	1.496e-05	NA	NA	NA	NA	NA	NA	NA	NA	NA	NA	6.951e-05	NA	NA	NA	NA	NA	NA	0.0009981	0.0009981	1.683e-45	1.683e-45	5.925e-08	5.925e-08	2.954e-09	2.954e-09	0.0004822	0.0004822	0.000181	0.000181	0.002835
225.3	1.044	8.447e-05	8.447e-05	0	0	NA	NA	NA	3.51e-05	3.51e-05	0.01695	NA	NA	NA	NA	NA	NA	NA	1.496e-05	NA	NA	NA	NA	NA	NA	NA	NA	NA	NA	6.951e-05	NA	NA	NA	NA	NA	NA	0.0009981	0.0009981	1.682e-45	1.682e-45	5.939e-08	5.939e-08	2.961e-09	2.961e-09	0.0004822	0.0004822	0.000181	0.000181	0.002834
225.3	1.044	8.447e-05	8.447e-05	0	0	NA	NA	NA	3.51e-05	3.51e-05	0.01695	NA	NA	NA	NA	NA	NA	NA	1.496e-05	NA	NA	NA	NA	NA	NA	NA	NA	NA	NA	6.951e-05	NA	NA	NA	NA	NA	NA	0.0009981	0.0009981	1.682e-45	1.682e-45	5.953e-08	5.953e-08	2.967e-09	2.967e-09	0.0004822	0.0004822	0.000181	0.000181	0.002834
225.3	1.044	8.447e-05	8.447e-05	0	0	NA	NA	NA	3.51e-05	3.51e-05	0.01695	NA	NA	NA	NA	NA	NA	NA	1.496e-05	NA	NA	NA	NA	NA	NA	NA	NA	NA	NA	6.951e-05	NA	NA	NA	NA	NA	NA	0.000998	0.000998	1.681e-45	1.681e-45	5.966e-08	5.966e-08	2.974e-09	2.974e-09	0.0004822	0.0004822	0.000181	0.000181	0.002834
225.3	1.044	8.447e-05	8.447e-05	0	0	NA	NA	NA	3.51e-05	3.51e-05	0.01695	NA	NA	NA	NA	NA	NA	NA	1.496e-05	NA	NA	NA	NA	NA	NA	NA	NA	NA	NA	6.951e-05	NA	NA	NA	NA	NA	NA	0.000998	0.000998	1.681e-45	1.681e-45	5.98e-08	5.98e-08	2.981e-09	2.981e-09	0.0004822	0.0004822	0.000181	0.000181	0.002834
225.3	1.044	8.446e-05	8.446e-05	0	0	NA	NA	NA	3.511e-05	3.511e-05	0.01695	NA	NA	NA	NA	NA	NA	NA	1.496e-05	NA	NA	NA	NA	NA	NA	NA	NA	NA	NA	6.95e-05	NA	NA	NA	NA	NA	NA	0.000998	0.000998	1.68e-45	1.68e-45	5.994e-08	5.994e-08	2.988e-09	2.988e-09	0.0004822	0.0004822	0.000181	0.000181	0.002834
225.3	1.044	8.446e-05	8.446e-05	0	0	NA	NA	NA	3.511e-05	3.511e-05	0.01695	NA	NA	NA	NA	NA	NA	NA	1.496e-05	NA	NA	NA	NA	NA	NA	NA	NA	NA	NA	6.95e-05	NA	NA	NA	NA	NA	NA	0.000998	0.000998	1.68e-45	1.68e-45	6.007e-08	6.007e-08	2.995e-09	2.995e-09	0.0004822	0.0004822	0.000181	0.000181	0.002834
225.3	1.044	8.446e-05	8.446e-05	0	0	NA	NA	NA	3.511e-05	3.511e-05	0.01695	NA	NA	NA	NA	NA	NA	NA	1.496e-05	NA	NA	NA	NA	NA	NA	NA	NA	NA	NA	6.95e-05	NA	NA	NA	NA	NA	NA	0.000998	0.000998	1.679e-45	1.679e-45	6.021e-08	6.021e-08	3.002e-09	3.002e-09	0.0004822	0.0004822	0.000181	0.000181	0.002834
225.3	1.044	8.446e-05	8.446e-05	0	0	NA	NA	NA	3.511e-05	3.511e-05	0.01695	NA	NA	NA	NA	NA	NA	NA	1.496e-05	NA	NA	NA	NA	NA	NA	NA	NA	NA	NA	6.95e-05	NA	NA	NA	NA	NA	NA	0.000998	0.000998	1.679e-45	1.679e-45	6.035e-08	6.035e-08	3.009e-09	3.009e-09	0.0004822	0.0004822	0.000181	0.000181	0.002834
225.3	1.044	8.446e-05	8.446e-05	0	0	NA	NA	NA	3.511e-05	3.511e-05	0.01695	NA	NA	NA	NA	NA	NA	NA	1.496e-05	NA	NA	NA	NA	NA	NA	NA	NA	NA	NA	6.95e-05	NA	NA	NA	NA	NA	NA	0.000998	0.000998	1.678e-45	1.678e-45	6.049e-08	6.049e-08	3.015e-09	3.015e-09	0.0004822	0.0004822	0.000181	0.000181	0.002834
225.3	1.044	8.446e-05	8.446e-05	0	0	NA	NA	NA	3.511e-05	3.511e-05	0.01695	NA	NA	NA	NA	NA	NA	NA	1.496e-05	NA	NA	NA	NA	NA	NA	NA	NA	NA	NA	6.95e-05	NA	NA	NA	NA	NA	NA	0.000998	0.000998	1.678e-45	1.678e-45	6.063e-08	6.063e-08	3.022e-09	3.022e-09	0.0004822	0.0004822	0.000181	0.000181	0.002834
225.3	1.044	8.446e-05	8.446e-05	0	0	NA	NA	NA	3.511e-05	3.511e-05	0.01695	NA	NA	NA	NA	NA	NA	NA	1.496e-05	NA	NA	NA	NA	NA	NA	NA	NA	NA	NA	6.95e-05	NA	NA	NA	NA	NA	NA	0.000998	0.000998	1.677e-45	1.677e-45	6.077e-08	6.077e-08	3.029e-09	3.029e-09	0.0004822	0.0004822	0.000181	0.000181	0.002834
225.3	1.044	8.446e-05	8.446e-05	0	0	NA	NA	NA	3.511e-05	3.511e-05	0.01695	NA	NA	NA	NA	NA	NA	NA	1.496e-05	NA	NA	NA	NA	NA	NA	NA	NA	NA	NA	6.95e-05	NA	NA	NA	NA	NA	NA	0.000998	0.000998	1.677e-45	1.677e-45	6.091e-08	6.091e-08	3.036e-09	3.036e-09	0.0004822	0.0004822	0.000181	0.000181	0.002834
225.3	1.044	8.446e-05	8.446e-05	0	0	NA	NA	NA	3.512e-05	3.512e-05	0.01695	NA	NA	NA	NA	NA	NA	NA	1.496e-05	NA	NA	NA	NA	NA	NA	NA	NA	NA	NA	6.95e-05	NA	NA	NA	NA	NA	NA	0.000998	0.000998	1.676e-45	1.676e-45	6.105e-08	6.105e-08	3.043e-09	3.043e-09	0.0004822	0.0004822	0.000181	0.000181	0.002834
225.3	1.044	8.446e-05	8.446e-05	0	0	NA	NA	NA	3.512e-05	3.512e-05	0.01695	NA	NA	NA	NA	NA	NA	NA	1.496e-05	NA	NA	NA	NA	NA	NA	NA	NA	NA	NA	6.95e-05	NA	NA	NA	NA	NA	NA	0.000998	0.000998	1.676e-45	1.676e-45	6.119e-08	6.119e-08	3.05e-09	3.05e-09	0.0004822	0.0004822	0.000181	0.000181	0.002834
225.3	1.044	8.446e-05	8.446e-05	0	0	NA	NA	NA	3.512e-05	3.512e-05	0.01695	NA	NA	NA	NA	NA	NA	NA	1.496e-05	NA	NA	NA	NA	NA	NA	NA	NA	NA	NA	6.95e-05	NA	NA	NA	NA	NA	NA	0.000998	0.000998	1.675e-45	1.675e-45	6.133e-08	6.133e-08	3.057e-09	3.057e-09	0.0004822	0.0004822	0.000181	0.000181	0.002834
225.3	1.044	8.446e-05	8.446e-05	0	0	NA	NA	NA	3.512e-05	3.512e-05	0.01695	NA	NA	NA	NA	NA	NA	NA	1.496e-05	NA	NA	NA	NA	NA	NA	NA	NA	NA	NA	6.95e-05	NA	NA	NA	NA	NA	NA	0.000998	0.000998	1.675e-45	1.675e-45	6.147e-08	6.147e-08	3.064e-09	3.064e-09	0.0004822	0.0004822	0.000181	0.000181	0.002834
225.3	1.044	8.446e-05	8.446e-05	0	0	NA	NA	NA	3.512e-05	3.512e-05	0.01695	NA	NA	NA	NA	NA	NA	NA	1.496e-05	NA	NA	NA	NA	NA	NA	NA	NA	NA	NA	6.95e-05	NA	NA	NA	NA	NA	NA	0.0009979	0.0009979	1.674e-45	1.674e-45	6.161e-08	6.161e-08	3.071e-09	3.071e-09	0.0004822	0.0004822	0.000181	0.000181	0.002834
225.3	1.044	8.446e-05	8.446e-05	0	0	NA	NA	NA	3.512e-05	3.512e-05	0.01695	NA	NA	NA	NA	NA	NA	NA	1.496e-05	NA	NA	NA	NA	NA	NA	NA	NA	NA	NA	6.95e-05	NA	NA	NA	NA	NA	NA	0.0009979	0.0009979	1.674e-45	1.674e-45	6.175e-08	6.175e-08	3.078e-09	3.078e-09	0.0004822	0.0004822	0.000181	0.000181	0.002834
225.3	1.044	8.446e-05	8.446e-05	0	0	NA	NA	NA	3.512e-05	3.512e-05	0.01695	NA	NA	NA	NA	NA	NA	NA	1.496e-05	NA	NA	NA	NA	NA	NA	NA	NA	NA	NA	6.95e-05	NA	NA	NA	NA	NA	NA	0.0009979	0.0009979	1.673e-45	1.673e-45	6.189e-08	6.189e-08	3.086e-09	3.086e-09	0.0004822	0.0004822	0.0001809	0.0001809	0.002834
225.3	1.044	8.446e-05	8.446e-05	0	0	NA	NA	NA	3.512e-05	3.512e-05	0.01695	NA	NA	NA	NA	NA	NA	NA	1.496e-05	NA	NA	NA	NA	NA	NA	NA	NA	NA	NA	6.95e-05	NA	NA	NA	NA	NA	NA	0.0009979	0.0009979	1.673e-45	1.673e-45	6.204e-08	6.204e-08	3.093e-09	3.093e-09	0.0004822	0.0004822	0.0001809	0.0001809	0.002834
225.3	1.044	8.446e-05	8.446e-05	0	0	NA	NA	NA	3.513e-05	3.513e-05	0.01695	NA	NA	NA	NA	NA	NA	NA	1.496e-05	NA	NA	NA	NA	NA	NA	NA	NA	NA	NA	6.95e-05	NA	NA	NA	NA	NA	NA	0.0009979	0.0009979	1.672e-45	1.672e-45	6.218e-08	6.218e-08	3.1e-09	3.1e-09	0.0004822	0.0004822	0.0001809	0.0001809	0.002834
225.3	1.044	8.446e-05	8.446e-05	0	0	NA	NA	NA	3.513e-05	3.513e-05	0.01695	NA	NA	NA	NA	NA	NA	NA	1.496e-05	NA	NA	NA	NA	NA	NA	NA	NA	NA	NA	6.95e-05	NA	NA	NA	NA	NA	NA	0.0009979	0.0009979	1.671e-45	1.671e-45	6.232e-08	6.232e-08	3.107e-09	3.107e-09	0.0004822	0.0004822	0.0001809	0.0001809	0.002834
225.3	1.044	8.446e-05	8.446e-05	0	0	NA	NA	NA	3.513e-05	3.513e-05	0.01695	NA	NA	NA	NA	NA	NA	NA	1.496e-05	NA	NA	NA	NA	NA	NA	NA	NA	NA	NA	6.95e-05	NA	NA	NA	NA	NA	NA	0.0009979	0.0009979	1.671e-45	1.671e-45	6.246e-08	6.246e-08	3.114e-09	3.114e-09	0.0004822	0.0004822	0.0001809	0.0001809	0.002834
225.3	1.044	8.446e-05	8.446e-05	0	0	NA	NA	NA	3.513e-05	3.513e-05	0.01695	NA	NA	NA	NA	NA	NA	NA	1.496e-05	NA	NA	NA	NA	NA	NA	NA	NA	NA	NA	6.95e-05	NA	NA	NA	NA	NA	NA	0.0009979	0.0009979	1.67e-45	1.67e-45	6.261e-08	6.261e-08	3.121e-09	3.121e-09	0.0004822	0.0004822	0.0001809	0.0001809	0.002834
225.3	1.044	8.446e-05	8.446e-05	0	0	NA	NA	NA	3.513e-05	3.513e-05	0.01695	NA	NA	NA	NA	NA	NA	NA	1.496e-05	NA	NA	NA	NA	NA	NA	NA	NA	NA	NA	6.95e-05	NA	NA	NA	NA	NA	NA	0.0009979	0.0009979	1.67e-45	1.67e-45	6.275e-08	6.275e-08	3.128e-09	3.128e-09	0.0004822	0.0004822	0.0001809	0.0001809	0.002834
225.3	1.044	8.446e-05	8.446e-05	0	0	NA	NA	NA	3.513e-05	3.513e-05	0.01695	NA	NA	NA	NA	NA	NA	NA	1.496e-05	NA	NA	NA	NA	NA	NA	NA	NA	NA	NA	6.95e-05	NA	NA	NA	NA	NA	NA	0.0009979	0.0009979	1.669e-45	1.669e-45	6.29e-08	6.29e-08	3.135e-09	3.135e-09	0.0004822	0.0004822	0.0001809	0.0001809	0.002834
225.3	1.044	8.446e-05	8.446e-05	0	0	NA	NA	NA	3.513e-05	3.513e-05	0.01695	NA	NA	NA	NA	NA	NA	NA	1.496e-05	NA	NA	NA	NA	NA	NA	NA	NA	NA	NA	6.95e-05	NA	NA	NA	NA	NA	NA	0.0009979	0.0009979	1.669e-45	1.669e-45	6.304e-08	6.304e-08	3.143e-09	3.143e-09	0.0004822	0.0004822	0.0001809	0.0001809	0.002834
225.3	1.044	8.445e-05	8.445e-05	0	0	NA	NA	NA	3.514e-05	3.514e-05	0.01695	NA	NA	NA	NA	NA	NA	NA	1.496e-05	NA	NA	NA	NA	NA	NA	NA	NA	NA	NA	6.949e-05	NA	NA	NA	NA	NA	NA	0.0009979	0.0009979	1.668e-45	1.668e-45	6.319e-08	6.319e-08	3.15e-09	3.15e-09	0.0004822	0.0004822	0.0001809	0.0001809	0.002834
225.3	1.044	8.445e-05	8.445e-05	0	0	NA	NA	NA	3.514e-05	3.514e-05	0.01695	NA	NA	NA	NA	NA	NA	NA	1.496e-05	NA	NA	NA	NA	NA	NA	NA	NA	NA	NA	6.949e-05	NA	NA	NA	NA	NA	NA	0.0009979	0.0009979	1.668e-45	1.668e-45	6.333e-08	6.333e-08	3.157e-09	3.157e-09	0.0004822	0.0004822	0.0001809	0.0001809	0.002834
225.3	1.044	8.445e-05	8.445e-05	0	0	NA	NA	NA	3.514e-05	3.514e-05	0.01695	NA	NA	NA	NA	NA	NA	NA	1.496e-05	NA	NA	NA	NA	NA	NA	NA	NA	NA	NA	6.949e-05	NA	NA	NA	NA	NA	NA	0.0009979	0.0009979	1.667e-45	1.667e-45	6.348e-08	6.348e-08	3.164e-09	3.164e-09	0.0004822	0.0004822	0.0001809	0.0001809	0.002834
225.3	1.044	8.445e-05	8.445e-05	0	0	NA	NA	NA	3.514e-05	3.514e-05	0.01695	NA	NA	NA	NA	NA	NA	NA	1.496e-05	NA	NA	NA	NA	NA	NA	NA	NA	NA	NA	6.949e-05	NA	NA	NA	NA	NA	NA	0.0009978	0.0009978	1.667e-45	1.667e-45	6.362e-08	6.362e-08	3.172e-09	3.172e-09	0.0004822	0.0004822	0.0001809	0.0001809	0.002834
225.3	1.044	8.445e-05	8.445e-05	0	0	NA	NA	NA	3.514e-05	3.514e-05	0.01695	NA	NA	NA	NA	NA	NA	NA	1.496e-05	NA	NA	NA	NA	NA	NA	NA	NA	NA	NA	6.949e-05	NA	NA	NA	NA	NA	NA	0.0009978	0.0009978	1.666e-45	1.666e-45	6.377e-08	6.377e-08	3.179e-09	3.179e-09	0.0004822	0.0004822	0.0001809	0.0001809	0.002834
225.3	1.044	8.445e-05	8.445e-05	0	0	NA	NA	NA	3.514e-05	3.514e-05	0.01695	NA	NA	NA	NA	NA	NA	NA	1.496e-05	NA	NA	NA	NA	NA	NA	NA	NA	NA	NA	6.949e-05	NA	NA	NA	NA	NA	NA	0.0009978	0.0009978	1.666e-45	1.666e-45	6.392e-08	6.392e-08	3.186e-09	3.186e-09	0.0004822	0.0004822	0.0001809	0.0001809	0.002834
225.3	1.044	8.445e-05	8.445e-05	0	0	NA	NA	NA	3.514e-05	3.514e-05	0.01695	NA	NA	NA	NA	NA	NA	NA	1.496e-05	NA	NA	NA	NA	NA	NA	NA	NA	NA	NA	6.949e-05	NA	NA	NA	NA	NA	NA	0.0009978	0.0009978	1.665e-45	1.665e-45	6.406e-08	6.406e-08	3.194e-09	3.194e-09	0.0004822	0.0004822	0.0001809	0.0001809	0.002834
225.3	1.044	8.445e-05	8.445e-05	0	0	NA	NA	NA	3.514e-05	3.514e-05	0.01695	NA	NA	NA	NA	NA	NA	NA	1.496e-05	NA	NA	NA	NA	NA	NA	NA	NA	NA	NA	6.949e-05	NA	NA	NA	NA	NA	NA	0.0009978	0.0009978	1.665e-45	1.665e-45	6.421e-08	6.421e-08	3.201e-09	3.201e-09	0.0004822	0.0004822	0.0001809	0.0001809	0.002834
225.3	1.044	8.445e-05	8.445e-05	0	0	NA	NA	NA	3.515e-05	3.515e-05	0.01695	NA	NA	NA	NA	NA	NA	NA	1.496e-05	NA	NA	NA	NA	NA	NA	NA	NA	NA	NA	6.949e-05	NA	NA	NA	NA	NA	NA	0.0009978	0.0009978	1.664e-45	1.664e-45	6.436e-08	6.436e-08	3.208e-09	3.208e-09	0.0004822	0.0004822	0.0001809	0.0001809	0.002834
225.3	1.044	8.445e-05	8.445e-05	0	0	NA	NA	NA	3.515e-05	3.515e-05	0.01695	NA	NA	NA	NA	NA	NA	NA	1.496e-05	NA	NA	NA	NA	NA	NA	NA	NA	NA	NA	6.949e-05	NA	NA	NA	NA	NA	NA	0.0009978	0.0009978	1.664e-45	1.664e-45	6.45e-08	6.45e-08	3.216e-09	3.216e-09	0.0004822	0.0004822	0.0001809	0.0001809	0.002834
225.3	1.044	8.445e-05	8.445e-05	0	0	NA	NA	NA	3.515e-05	3.515e-05	0.01695	NA	NA	NA	NA	NA	NA	NA	1.496e-05	NA	NA	NA	NA	NA	NA	NA	NA	NA	NA	6.949e-05	NA	NA	NA	NA	NA	NA	0.0009978	0.0009978	1.663e-45	1.663e-45	6.465e-08	6.465e-08	3.223e-09	3.223e-09	0.0004822	0.0004822	0.0001809	0.0001809	0.002834
225.3	1.044	8.445e-05	8.445e-05	0	0	NA	NA	NA	3.515e-05	3.515e-05	0.01695	NA	NA	NA	NA	NA	NA	NA	1.496e-05	NA	NA	NA	NA	NA	NA	NA	NA	NA	NA	6.949e-05	NA	NA	NA	NA	NA	NA	0.0009978	0.0009978	1.662e-45	1.662e-45	6.48e-08	6.48e-08	3.23e-09	3.23e-09	0.0004822	0.0004822	0.0001809	0.0001809	0.002834
225.3	1.044	8.445e-05	8.445e-05	0	0	NA	NA	NA	3.515e-05	3.515e-05	0.01695	NA	NA	NA	NA	NA	NA	NA	1.496e-05	NA	NA	NA	NA	NA	NA	NA	NA	NA	NA	6.949e-05	NA	NA	NA	NA	NA	NA	0.0009978	0.0009978	1.662e-45	1.662e-45	6.495e-08	6.495e-08	3.238e-09	3.238e-09	0.0004822	0.0004822	0.0001809	0.0001809	0.002834
225.3	1.044	8.445e-05	8.445e-05	0	0	NA	NA	NA	3.515e-05	3.515e-05	0.01695	NA	NA	NA	NA	NA	NA	NA	1.496e-05	NA	NA	NA	NA	NA	NA	NA	NA	NA	NA	6.949e-05	NA	NA	NA	NA	NA	NA	0.0009978	0.0009978	1.661e-45	1.661e-45	6.51e-08	6.51e-08	3.245e-09	3.245e-09	0.0004822	0.0004822	0.0001809	0.0001809	0.002834
225.3	1.044	8.445e-05	8.445e-05	0	0	NA	NA	NA	3.515e-05	3.515e-05	0.01695	NA	NA	NA	NA	NA	NA	NA	1.496e-05	NA	NA	NA	NA	NA	NA	NA	NA	NA	NA	6.949e-05	NA	NA	NA	NA	NA	NA	0.0009978	0.0009978	1.661e-45	1.661e-45	6.525e-08	6.525e-08	3.253e-09	3.253e-09	0.0004822	0.0004822	0.0001809	0.0001809	0.002834
225.3	1.044	8.445e-05	8.445e-05	0	0	NA	NA	NA	3.516e-05	3.516e-05	0.01695	NA	NA	NA	NA	NA	NA	NA	1.496e-05	NA	NA	NA	NA	NA	NA	NA	NA	NA	NA	6.949e-05	NA	NA	NA	NA	NA	NA	0.0009978	0.0009978	1.66e-45	1.66e-45	6.54e-08	6.54e-08	3.26e-09	3.26e-09	0.0004822	0.0004822	0.0001809	0.0001809	0.002834
225.3	1.044	8.445e-05	8.445e-05	0	0	NA	NA	NA	3.516e-05	3.516e-05	0.01695	NA	NA	NA	NA	NA	NA	NA	1.496e-05	NA	NA	NA	NA	NA	NA	NA	NA	NA	NA	6.949e-05	NA	NA	NA	NA	NA	NA	0.0009977	0.0009977	1.66e-45	1.66e-45	6.555e-08	6.555e-08	3.268e-09	3.268e-09	0.0004822	0.0004822	0.0001809	0.0001809	0.002834
225.3	1.044	8.445e-05	8.445e-05	0	0	NA	NA	NA	3.516e-05	3.516e-05	0.01695	NA	NA	NA	NA	NA	NA	NA	1.496e-05	NA	NA	NA	NA	NA	NA	NA	NA	NA	NA	6.949e-05	NA	NA	NA	NA	NA	NA	0.0009977	0.0009977	1.659e-45	1.659e-45	6.57e-08	6.57e-08	3.275e-09	3.275e-09	0.0004822	0.0004822	0.0001809	0.0001809	0.002834
225.3	1.044	8.445e-05	8.445e-05	0	0	NA	NA	NA	3.516e-05	3.516e-05	0.01695	NA	NA	NA	NA	NA	NA	NA	1.496e-05	NA	NA	NA	NA	NA	NA	NA	NA	NA	NA	6.949e-05	NA	NA	NA	NA	NA	NA	0.0009977	0.0009977	1.659e-45	1.659e-45	6.585e-08	6.585e-08	3.283e-09	3.283e-09	0.0004822	0.0004822	0.0001809	0.0001809	0.002834
225.3	1.044	8.445e-05	8.445e-05	0	0	NA	NA	NA	3.516e-05	3.516e-05	0.01695	NA	NA	NA	NA	NA	NA	NA	1.496e-05	NA	NA	NA	NA	NA	NA	NA	NA	NA	NA	6.949e-05	NA	NA	NA	NA	NA	NA	0.0009977	0.0009977	1.658e-45	1.658e-45	6.6e-08	6.6e-08	3.29e-09	3.29e-09	0.0004822	0.0004822	0.0001809	0.0001809	0.002834
225.3	1.044	8.445e-05	8.445e-05	0	0	NA	NA	NA	3.516e-05	3.516e-05	0.01695	NA	NA	NA	NA	NA	NA	NA	1.496e-05	NA	NA	NA	NA	NA	NA	NA	NA	NA	NA	6.949e-05	NA	NA	NA	NA	NA	NA	0.0009977	0.0009977	1.658e-45	1.658e-45	6.615e-08	6.615e-08	3.298e-09	3.298e-09	0.0004822	0.0004822	0.0001809	0.0001809	0.002834
225.3	1.044	8.445e-05	8.445e-05	0	0	NA	NA	NA	3.516e-05	3.516e-05	0.01695	NA	NA	NA	NA	NA	NA	NA	1.496e-05	NA	NA	NA	NA	NA	NA	NA	NA	NA	NA	6.949e-05	NA	NA	NA	NA	NA	NA	0.0009977	0.0009977	1.657e-45	1.657e-45	6.631e-08	6.631e-08	3.305e-09	3.305e-09	0.0004822	0.0004822	0.0001809	0.0001809	0.002834
225.3	1.044	8.444e-05	8.444e-05	0	0	NA	NA	NA	3.517e-05	3.517e-05	0.01695	NA	NA	NA	NA	NA	NA	NA	1.496e-05	NA	NA	NA	NA	NA	NA	NA	NA	NA	NA	6.948e-05	NA	NA	NA	NA	NA	NA	0.0009977	0.0009977	1.656e-45	1.656e-45	6.646e-08	6.646e-08	3.313e-09	3.313e-09	0.0004822	0.0004822	0.0001809	0.0001809	0.002833
225.3	1.044	8.444e-05	8.444e-05	0	0	NA	NA	NA	3.517e-05	3.517e-05	0.01695	NA	NA	NA	NA	NA	NA	NA	1.496e-05	NA	NA	NA	NA	NA	NA	NA	NA	NA	NA	6.948e-05	NA	NA	NA	NA	NA	NA	0.0009977	0.0009977	1.656e-45	1.656e-45	6.661e-08	6.661e-08	3.321e-09	3.321e-09	0.0004822	0.0004822	0.0001809	0.0001809	0.002833
225.3	1.044	8.443e-05	8.443e-05	0	0	NA	NA	NA	3.517e-05	3.517e-05	0.01695	NA	NA	NA	NA	NA	NA	NA	1.495e-05	NA	NA	NA	NA	NA	NA	NA	NA	NA	NA	6.948e-05	NA	NA	NA	NA	NA	NA	0.0009977	0.0009977	1.655e-45	1.655e-45	6.676e-08	6.676e-08	3.328e-09	3.328e-09	0.0004822	0.0004822	0.0001809	0.0001809	0.002833
225.3	1.044	8.443e-05	8.443e-05	0	0	NA	NA	NA	3.517e-05	3.517e-05	0.01695	NA	NA	NA	NA	NA	NA	NA	1.495e-05	NA	NA	NA	NA	NA	NA	NA	NA	NA	NA	6.948e-05	NA	NA	NA	NA	NA	NA	0.0009977	0.0009977	1.655e-45	1.655e-45	6.692e-08	6.692e-08	3.336e-09	3.336e-09	0.0004822	0.0004822	0.0001809	0.0001809	0.002833
225.2	1.044	8.443e-05	8.443e-05	0	0	NA	NA	NA	3.517e-05	3.517e-05	0.01695	NA	NA	NA	NA	NA	NA	NA	1.495e-05	NA	NA	NA	NA	NA	NA	NA	NA	NA	NA	6.948e-05	NA	NA	NA	NA	NA	NA	0.0009977	0.0009977	1.654e-45	1.654e-45	6.707e-08	6.707e-08	3.344e-09	3.344e-09	0.0004822	0.0004822	0.0001809	0.0001809	0.002833
225.2	1.044	8.443e-05	8.443e-05	0	0	NA	NA	NA	3.517e-05	3.517e-05	0.01695	NA	NA	NA	NA	NA	NA	NA	1.495e-05	NA	NA	NA	NA	NA	NA	NA	NA	NA	NA	6.948e-05	NA	NA	NA	NA	NA	NA	0.0009977	0.0009977	1.654e-45	1.654e-45	6.723e-08	6.723e-08	3.351e-09	3.351e-09	0.0004822	0.0004822	0.0001809	0.0001809	0.002833
225.2	1.044	8.443e-05	8.443e-05	0	0	NA	NA	NA	3.517e-05	3.517e-05	0.01695	NA	NA	NA	NA	NA	NA	NA	1.495e-05	NA	NA	NA	NA	NA	NA	NA	NA	NA	NA	6.948e-05	NA	NA	NA	NA	NA	NA	0.0009977	0.0009977	1.653e-45	1.653e-45	6.738e-08	6.738e-08	3.359e-09	3.359e-09	0.0004822	0.0004822	0.0001809	0.0001809	0.002833
225.2	1.044	8.443e-05	8.443e-05	0	0	NA	NA	NA	3.518e-05	3.518e-05	0.01695	NA	NA	NA	NA	NA	NA	NA	1.495e-05	NA	NA	NA	NA	NA	NA	NA	NA	NA	NA	6.948e-05	NA	NA	NA	NA	NA	NA	0.0009977	0.0009977	1.653e-45	1.653e-45	6.753e-08	6.753e-08	3.367e-09	3.367e-09	0.0004822	0.0004822	0.0001809	0.0001809	0.002833
225.2	1.044	8.443e-05	8.443e-05	0	0	NA	NA	NA	3.518e-05	3.518e-05	0.01695	NA	NA	NA	NA	NA	NA	NA	1.495e-05	NA	NA	NA	NA	NA	NA	NA	NA	NA	NA	6.948e-05	NA	NA	NA	NA	NA	NA	0.0009976	0.0009976	1.652e-45	1.652e-45	6.769e-08	6.769e-08	3.374e-09	3.374e-09	0.0004822	0.0004822	0.0001809	0.0001809	0.002833
225.2	1.044	8.443e-05	8.443e-05	0	0	NA	NA	NA	3.518e-05	3.518e-05	0.01695	NA	NA	NA	NA	NA	NA	NA	1.495e-05	NA	NA	NA	NA	NA	NA	NA	NA	NA	NA	6.948e-05	NA	NA	NA	NA	NA	NA	0.0009976	0.0009976	1.651e-45	1.651e-45	6.785e-08	6.785e-08	3.382e-09	3.382e-09	0.0004822	0.0004822	0.0001809	0.0001809	0.002833
225.2	1.044	8.443e-05	8.443e-05	0	0	NA	NA	NA	3.518e-05	3.518e-05	0.01695	NA	NA	NA	NA	NA	NA	NA	1.495e-05	NA	NA	NA	NA	NA	NA	NA	NA	NA	NA	6.948e-05	NA	NA	NA	NA	NA	NA	0.0009976	0.0009976	1.651e-45	1.651e-45	6.8e-08	6.8e-08	3.39e-09	3.39e-09	0.0004822	0.0004822	0.0001809	0.0001809	0.002833
225.2	1.044	8.443e-05	8.443e-05	0	0	NA	NA	NA	3.518e-05	3.518e-05	0.01695	NA	NA	NA	NA	NA	NA	NA	1.495e-05	NA	NA	NA	NA	NA	NA	NA	NA	NA	NA	6.948e-05	NA	NA	NA	NA	NA	NA	0.0009976	0.0009976	1.65e-45	1.65e-45	6.816e-08	6.816e-08	3.398e-09	3.398e-09	0.0004822	0.0004822	0.0001809	0.0001809	0.002833
225.2	1.044	8.443e-05	8.443e-05	0	0	NA	NA	NA	3.518e-05	3.518e-05	0.01695	NA	NA	NA	NA	NA	NA	NA	1.495e-05	NA	NA	NA	NA	NA	NA	NA	NA	NA	NA	6.948e-05	NA	NA	NA	NA	NA	NA	0.0009976	0.0009976	1.65e-45	1.65e-45	6.831e-08	6.831e-08	3.406e-09	3.406e-09	0.0004822	0.0004822	0.0001809	0.0001809	0.002833
225.2	1.044	8.443e-05	8.443e-05	0	0	NA	NA	NA	3.518e-05	3.518e-05	0.01695	NA	NA	NA	NA	NA	NA	NA	1.495e-05	NA	NA	NA	NA	NA	NA	NA	NA	NA	NA	6.948e-05	NA	NA	NA	NA	NA	NA	0.0009976	0.0009976	1.649e-45	1.649e-45	6.847e-08	6.847e-08	3.413e-09	3.413e-09	0.0004822	0.0004822	0.0001809	0.0001809	0.002833
225.2	1.044	8.443e-05	8.443e-05	0	0	NA	NA	NA	3.519e-05	3.519e-05	0.01695	NA	NA	NA	NA	NA	NA	NA	1.495e-05	NA	NA	NA	NA	NA	NA	NA	NA	NA	NA	6.948e-05	NA	NA	NA	NA	NA	NA	0.0009976	0.0009976	1.649e-45	1.649e-45	6.863e-08	6.863e-08	3.421e-09	3.421e-09	0.0004822	0.0004822	0.0001809	0.0001809	0.002833
225.2	1.044	8.443e-05	8.443e-05	0	0	NA	NA	NA	3.519e-05	3.519e-05	0.01695	NA	NA	NA	NA	NA	NA	NA	1.495e-05	NA	NA	NA	NA	NA	NA	NA	NA	NA	NA	6.948e-05	NA	NA	NA	NA	NA	NA	0.0009976	0.0009976	1.648e-45	1.648e-45	6.879e-08	6.879e-08	3.429e-09	3.429e-09	0.0004822	0.0004822	0.0001809	0.0001809	0.002833
225.2	1.044	8.443e-05	8.443e-05	0	0	NA	NA	NA	3.519e-05	3.519e-05	0.01695	NA	NA	NA	NA	NA	NA	NA	1.495e-05	NA	NA	NA	NA	NA	NA	NA	NA	NA	NA	6.948e-05	NA	NA	NA	NA	NA	NA	0.0009976	0.0009976	1.648e-45	1.648e-45	6.894e-08	6.894e-08	3.437e-09	3.437e-09	0.0004822	0.0004822	0.0001809	0.0001809	0.002833
225.2	1.044	8.443e-05	8.443e-05	0	0	NA	NA	NA	3.519e-05	3.519e-05	0.01695	NA	NA	NA	NA	NA	NA	NA	1.495e-05	NA	NA	NA	NA	NA	NA	NA	NA	NA	NA	6.948e-05	NA	NA	NA	NA	NA	NA	0.0009976	0.0009976	1.647e-45	1.647e-45	6.91e-08	6.91e-08	3.445e-09	3.445e-09	0.0004822	0.0004822	0.0001809	0.0001809	0.002833
225.2	1.044	8.443e-05	8.443e-05	0	0	NA	NA	NA	3.519e-05	3.519e-05	0.01694	NA	NA	NA	NA	NA	NA	NA	1.495e-05	NA	NA	NA	NA	NA	NA	NA	NA	NA	NA	6.948e-05	NA	NA	NA	NA	NA	NA	0.0009976	0.0009976	1.646e-45	1.646e-45	6.926e-08	6.926e-08	3.453e-09	3.453e-09	0.0004822	0.0004822	0.0001808	0.0001808	0.002833
225.2	1.044	8.443e-05	8.443e-05	0	0	NA	NA	NA	3.519e-05	3.519e-05	0.01694	NA	NA	NA	NA	NA	NA	NA	1.495e-05	NA	NA	NA	NA	NA	NA	NA	NA	NA	NA	6.948e-05	NA	NA	NA	NA	NA	NA	0.0009976	0.0009976	1.646e-45	1.646e-45	6.942e-08	6.942e-08	3.461e-09	3.461e-09	0.0004822	0.0004822	0.0001808	0.0001808	0.002833
225.2	1.044	8.443e-05	8.443e-05	0	0	NA	NA	NA	3.519e-05	3.519e-05	0.01694	NA	NA	NA	NA	NA	NA	NA	1.495e-05	NA	NA	NA	NA	NA	NA	NA	NA	NA	NA	6.948e-05	NA	NA	NA	NA	NA	NA	0.0009975	0.0009975	1.645e-45	1.645e-45	6.958e-08	6.958e-08	3.469e-09	3.469e-09	0.0004822	0.0004822	0.0001808	0.0001808	0.002833
225.2	1.044	8.443e-05	8.443e-05	0	0	NA	NA	NA	3.52e-05	3.52e-05	0.01694	NA	NA	NA	NA	NA	NA	NA	1.495e-05	NA	NA	NA	NA	NA	NA	NA	NA	NA	NA	6.948e-05	NA	NA	NA	NA	NA	NA	0.0009975	0.0009975	1.645e-45	1.645e-45	6.974e-08	6.974e-08	3.477e-09	3.477e-09	0.0004822	0.0004822	0.0001808	0.0001808	0.002833
225.2	1.044	8.442e-05	8.442e-05	0	0	NA	NA	NA	3.52e-05	3.52e-05	0.01694	NA	NA	NA	NA	NA	NA	NA	1.495e-05	NA	NA	NA	NA	NA	NA	NA	NA	NA	NA	6.947e-05	NA	NA	NA	NA	NA	NA	0.0009975	0.0009975	1.644e-45	1.644e-45	6.99e-08	6.99e-08	3.485e-09	3.485e-09	0.0004822	0.0004822	0.0001808	0.0001808	0.002833
225.2	1.045	8.442e-05	8.442e-05	0	0	NA	NA	NA	3.52e-05	3.52e-05	0.01694	NA	NA	NA	NA	NA	NA	NA	1.495e-05	NA	NA	NA	NA	NA	NA	NA	NA	NA	NA	6.947e-05	NA	NA	NA	NA	NA	NA	0.0009975	0.0009975	1.644e-45	1.644e-45	7.006e-08	7.006e-08	3.493e-09	3.493e-09	0.0004822	0.0004822	0.0001808	0.0001808	0.002833
225.2	1.045	8.442e-05	8.442e-05	0	0	NA	NA	NA	3.52e-05	3.52e-05	0.01694	NA	NA	NA	NA	NA	NA	NA	1.495e-05	NA	NA	NA	NA	NA	NA	NA	NA	NA	NA	6.947e-05	NA	NA	NA	NA	NA	NA	0.0009975	0.0009975	1.643e-45	1.643e-45	7.022e-08	7.022e-08	3.501e-09	3.501e-09	0.0004822	0.0004822	0.0001808	0.0001808	0.002833
225.2	1.045	8.442e-05	8.442e-05	0	0	NA	NA	NA	3.52e-05	3.52e-05	0.01694	NA	NA	NA	NA	NA	NA	NA	1.495e-05	NA	NA	NA	NA	NA	NA	NA	NA	NA	NA	6.947e-05	NA	NA	NA	NA	NA	NA	0.0009975	0.0009975	1.642e-45	1.642e-45	7.038e-08	7.038e-08	3.509e-09	3.509e-09	0.0004822	0.0004822	0.0001808	0.0001808	0.002833
225.2	1.045	8.442e-05	8.442e-05	0	0	NA	NA	NA	3.52e-05	3.52e-05	0.01694	NA	NA	NA	NA	NA	NA	NA	1.495e-05	NA	NA	NA	NA	NA	NA	NA	NA	NA	NA	6.947e-05	NA	NA	NA	NA	NA	NA	0.0009975	0.0009975	1.642e-45	1.642e-45	7.054e-08	7.054e-08	3.517e-09	3.517e-09	0.0004822	0.0004822	0.0001808	0.0001808	0.002833
225.2	1.045	8.442e-05	8.442e-05	0	0	NA	NA	NA	3.521e-05	3.521e-05	0.01694	NA	NA	NA	NA	NA	NA	NA	1.495e-05	NA	NA	NA	NA	NA	NA	NA	NA	NA	NA	6.947e-05	NA	NA	NA	NA	NA	NA	0.0009975	0.0009975	1.641e-45	1.641e-45	7.071e-08	7.071e-08	3.525e-09	3.525e-09	0.0004822	0.0004822	0.0001808	0.0001808	0.002833
225.2	1.045	8.442e-05	8.442e-05	0	0	NA	NA	NA	3.521e-05	3.521e-05	0.01694	NA	NA	NA	NA	NA	NA	NA	1.495e-05	NA	NA	NA	NA	NA	NA	NA	NA	NA	NA	6.947e-05	NA	NA	NA	NA	NA	NA	0.0009975	0.0009975	1.641e-45	1.641e-45	7.087e-08	7.087e-08	3.533e-09	3.533e-09	0.0004822	0.0004822	0.0001808	0.0001808	0.002833
225.2	1.045	8.442e-05	8.442e-05	0	0	NA	NA	NA	3.521e-05	3.521e-05	0.01694	NA	NA	NA	NA	NA	NA	NA	1.495e-05	NA	NA	NA	NA	NA	NA	NA	NA	NA	NA	6.947e-05	NA	NA	NA	NA	NA	NA	0.0009975	0.0009975	1.64e-45	1.64e-45	7.103e-08	7.103e-08	3.541e-09	3.541e-09	0.0004822	0.0004822	0.0001808	0.0001808	0.002833
225.2	1.045	8.442e-05	8.442e-05	0	0	NA	NA	NA	3.521e-05	3.521e-05	0.01694	NA	NA	NA	NA	NA	NA	NA	1.495e-05	NA	NA	NA	NA	NA	NA	NA	NA	NA	NA	6.947e-05	NA	NA	NA	NA	NA	NA	0.0009975	0.0009975	1.639e-45	1.639e-45	7.119e-08	7.119e-08	3.549e-09	3.549e-09	0.0004822	0.0004822	0.0001808	0.0001808	0.002833
225.2	1.045	8.442e-05	8.442e-05	0	0	NA	NA	NA	3.521e-05	3.521e-05	0.01694	NA	NA	NA	NA	NA	NA	NA	1.495e-05	NA	NA	NA	NA	NA	NA	NA	NA	NA	NA	6.947e-05	NA	NA	NA	NA	NA	NA	0.0009975	0.0009975	1.639e-45	1.639e-45	7.136e-08	7.136e-08	3.557e-09	3.557e-09	0.0004822	0.0004822	0.0001808	0.0001808	0.002833
225.2	1.045	8.442e-05	8.442e-05	0	0	NA	NA	NA	3.521e-05	3.521e-05	0.01694	NA	NA	NA	NA	NA	NA	NA	1.495e-05	NA	NA	NA	NA	NA	NA	NA	NA	NA	NA	6.947e-05	NA	NA	NA	NA	NA	NA	0.0009975	0.0009975	1.638e-45	1.638e-45	7.152e-08	7.152e-08	3.566e-09	3.566e-09	0.0004822	0.0004822	0.0001808	0.0001808	0.002833
225.2	1.045	8.442e-05	8.442e-05	0	0	NA	NA	NA	3.521e-05	3.521e-05	0.01694	NA	NA	NA	NA	NA	NA	NA	1.495e-05	NA	NA	NA	NA	NA	NA	NA	NA	NA	NA	6.947e-05	NA	NA	NA	NA	NA	NA	0.0009974	0.0009974	1.638e-45	1.638e-45	7.169e-08	7.169e-08	3.574e-09	3.574e-09	0.0004822	0.0004822	0.0001808	0.0001808	0.002833
225.2	1.045	8.442e-05	8.442e-05	0	0	NA	NA	NA	3.522e-05	3.522e-05	0.01694	NA	NA	NA	NA	NA	NA	NA	1.495e-05	NA	NA	NA	NA	NA	NA	NA	NA	NA	NA	6.947e-05	NA	NA	NA	NA	NA	NA	0.0009974	0.0009974	1.637e-45	1.637e-45	7.185e-08	7.185e-08	3.582e-09	3.582e-09	0.0004822	0.0004822	0.0001808	0.0001808	0.002833
225.2	1.045	8.442e-05	8.442e-05	0	0	NA	NA	NA	3.522e-05	3.522e-05	0.01694	NA	NA	NA	NA	NA	NA	NA	1.495e-05	NA	NA	NA	NA	NA	NA	NA	NA	NA	NA	6.947e-05	NA	NA	NA	NA	NA	NA	0.0009974	0.0009974	1.637e-45	1.637e-45	7.202e-08	7.202e-08	3.59e-09	3.59e-09	0.0004822	0.0004822	0.0001808	0.0001808	0.002833
225.2	1.045	8.442e-05	8.442e-05	0	0	NA	NA	NA	3.522e-05	3.522e-05	0.01694	NA	NA	NA	NA	NA	NA	NA	1.495e-05	NA	NA	NA	NA	NA	NA	NA	NA	NA	NA	6.947e-05	NA	NA	NA	NA	NA	NA	0.0009974	0.0009974	1.636e-45	1.636e-45	7.218e-08	7.218e-08	3.598e-09	3.598e-09	0.0004823	0.0004823	0.0001808	0.0001808	0.002833
225.2	1.045	8.442e-05	8.442e-05	0	0	NA	NA	NA	3.522e-05	3.522e-05	0.01694	NA	NA	NA	NA	NA	NA	NA	1.495e-05	NA	NA	NA	NA	NA	NA	NA	NA	NA	NA	6.947e-05	NA	NA	NA	NA	NA	NA	0.0009974	0.0009974	1.635e-45	1.635e-45	7.235e-08	7.235e-08	3.607e-09	3.607e-09	0.0004823	0.0004823	0.0001808	0.0001808	0.002833
225.2	1.045	8.442e-05	8.442e-05	0	0	NA	NA	NA	3.522e-05	3.522e-05	0.01694	NA	NA	NA	NA	NA	NA	NA	1.495e-05	NA	NA	NA	NA	NA	NA	NA	NA	NA	NA	6.947e-05	NA	NA	NA	NA	NA	NA	0.0009974	0.0009974	1.635e-45	1.635e-45	7.251e-08	7.251e-08	3.615e-09	3.615e-09	0.0004823	0.0004823	0.0001808	0.0001808	0.002833
225.2	1.045	8.442e-05	8.442e-05	0	0	NA	NA	NA	3.522e-05	3.522e-05	0.01694	NA	NA	NA	NA	NA	NA	NA	1.495e-05	NA	NA	NA	NA	NA	NA	NA	NA	NA	NA	6.947e-05	NA	NA	NA	NA	NA	NA	0.0009974	0.0009974	1.634e-45	1.634e-45	7.268e-08	7.268e-08	3.623e-09	3.623e-09	0.0004823	0.0004823	0.0001808	0.0001808	0.002833
225.2	1.045	8.442e-05	8.442e-05	0	0	NA	NA	NA	3.523e-05	3.523e-05	0.01694	NA	NA	NA	NA	NA	NA	NA	1.495e-05	NA	NA	NA	NA	NA	NA	NA	NA	NA	NA	6.947e-05	NA	NA	NA	NA	NA	NA	0.0009974	0.0009974	1.634e-45	1.634e-45	7.285e-08	7.285e-08	3.632e-09	3.632e-09	0.0004823	0.0004823	0.0001808	0.0001808	0.002833
225.2	1.045	8.442e-05	8.442e-05	0	0	NA	NA	NA	3.523e-05	3.523e-05	0.01694	NA	NA	NA	NA	NA	NA	NA	1.495e-05	NA	NA	NA	NA	NA	NA	NA	NA	NA	NA	6.947e-05	NA	NA	NA	NA	NA	NA	0.0009974	0.0009974	1.633e-45	1.633e-45	7.301e-08	7.301e-08	3.64e-09	3.64e-09	0.0004823	0.0004823	0.0001808	0.0001808	0.002833
225.2	1.045	8.441e-05	8.441e-05	0	0	NA	NA	NA	3.523e-05	3.523e-05	0.01694	NA	NA	NA	NA	NA	NA	NA	1.495e-05	NA	NA	NA	NA	NA	NA	NA	NA	NA	NA	6.946e-05	NA	NA	NA	NA	NA	NA	0.0009974	0.0009974	1.632e-45	1.632e-45	7.318e-08	7.318e-08	3.648e-09	3.648e-09	0.0004823	0.0004823	0.0001808	0.0001808	0.002833
225.2	1.045	8.441e-05	8.441e-05	0	0	NA	NA	NA	3.523e-05	3.523e-05	0.01694	NA	NA	NA	NA	NA	NA	NA	1.495e-05	NA	NA	NA	NA	NA	NA	NA	NA	NA	NA	6.946e-05	NA	NA	NA	NA	NA	NA	0.0009974	0.0009974	1.632e-45	1.632e-45	7.335e-08	7.335e-08	3.657e-09	3.657e-09	0.0004823	0.0004823	0.0001808	0.0001808	0.002833
225.2	1.045	8.441e-05	8.441e-05	0	0	NA	NA	NA	3.523e-05	3.523e-05	0.01694	NA	NA	NA	NA	NA	NA	NA	1.495e-05	NA	NA	NA	NA	NA	NA	NA	NA	NA	NA	6.946e-05	NA	NA	NA	NA	NA	NA	0.0009974	0.0009974	1.631e-45	1.631e-45	7.352e-08	7.352e-08	3.665e-09	3.665e-09	0.0004823	0.0004823	0.0001808	0.0001808	0.002832
225.2	1.045	8.441e-05	8.441e-05	0	0	NA	NA	NA	3.523e-05	3.523e-05	0.01694	NA	NA	NA	NA	NA	NA	NA	1.495e-05	NA	NA	NA	NA	NA	NA	NA	NA	NA	NA	6.946e-05	NA	NA	NA	NA	NA	NA	0.0009973	0.0009973	1.631e-45	1.631e-45	7.369e-08	7.369e-08	3.673e-09	3.673e-09	0.0004823	0.0004823	0.0001808	0.0001808	0.002832
225.2	1.045	8.441e-05	8.441e-05	0	0	NA	NA	NA	3.523e-05	3.523e-05	0.01694	NA	NA	NA	NA	NA	NA	NA	1.495e-05	NA	NA	NA	NA	NA	NA	NA	NA	NA	NA	6.946e-05	NA	NA	NA	NA	NA	NA	0.0009973	0.0009973	1.63e-45	1.63e-45	7.386e-08	7.386e-08	3.682e-09	3.682e-09	0.0004823	0.0004823	0.0001808	0.0001808	0.002832
225.2	1.045	8.441e-05	8.441e-05	0	0	NA	NA	NA	3.524e-05	3.524e-05	0.01694	NA	NA	NA	NA	NA	NA	NA	1.495e-05	NA	NA	NA	NA	NA	NA	NA	NA	NA	NA	6.946e-05	NA	NA	NA	NA	NA	NA	0.0009973	0.0009973	1.629e-45	1.629e-45	7.403e-08	7.403e-08	3.69e-09	3.69e-09	0.0004823	0.0004823	0.0001808	0.0001808	0.002832
225.2	1.045	8.441e-05	8.441e-05	0	0	NA	NA	NA	3.524e-05	3.524e-05	0.01694	NA	NA	NA	NA	NA	NA	NA	1.495e-05	NA	NA	NA	NA	NA	NA	NA	NA	NA	NA	6.946e-05	NA	NA	NA	NA	NA	NA	0.0009973	0.0009973	1.629e-45	1.629e-45	7.42e-08	7.42e-08	3.699e-09	3.699e-09	0.0004823	0.0004823	0.0001808	0.0001808	0.002832
225.2	1.045	8.441e-05	8.441e-05	0	0	NA	NA	NA	3.524e-05	3.524e-05	0.01694	NA	NA	NA	NA	NA	NA	NA	1.495e-05	NA	NA	NA	NA	NA	NA	NA	NA	NA	NA	6.946e-05	NA	NA	NA	NA	NA	NA	0.0009973	0.0009973	1.628e-45	1.628e-45	7.437e-08	7.437e-08	3.707e-09	3.707e-09	0.0004823	0.0004823	0.0001808	0.0001808	0.002832
225.2	1.045	8.441e-05	8.441e-05	0	0	NA	NA	NA	3.524e-05	3.524e-05	0.01694	NA	NA	NA	NA	NA	NA	NA	1.495e-05	NA	NA	NA	NA	NA	NA	NA	NA	NA	NA	6.946e-05	NA	NA	NA	NA	NA	NA	0.0009973	0.0009973	1.628e-45	1.628e-45	7.454e-08	7.454e-08	3.716e-09	3.716e-09	0.0004823	0.0004823	0.0001808	0.0001808	0.002832
225.2	1.045	8.441e-05	8.441e-05	0	0	NA	NA	NA	3.524e-05	3.524e-05	0.01694	NA	NA	NA	NA	NA	NA	NA	1.495e-05	NA	NA	NA	NA	NA	NA	NA	NA	NA	NA	6.946e-05	NA	NA	NA	NA	NA	NA	0.0009973	0.0009973	1.627e-45	1.627e-45	7.471e-08	7.471e-08	3.724e-09	3.724e-09	0.0004823	0.0004823	0.0001808	0.0001808	0.002832
225.2	1.045	8.441e-05	8.441e-05	0	0	NA	NA	NA	3.524e-05	3.524e-05	0.01694	NA	NA	NA	NA	NA	NA	NA	1.495e-05	NA	NA	NA	NA	NA	NA	NA	NA	NA	NA	6.946e-05	NA	NA	NA	NA	NA	NA	0.0009973	0.0009973	1.626e-45	1.626e-45	7.488e-08	7.488e-08	3.733e-09	3.733e-09	0.0004823	0.0004823	0.0001808	0.0001808	0.002832
225.2	1.045	8.441e-05	8.441e-05	0	0	NA	NA	NA	3.525e-05	3.525e-05	0.01694	NA	NA	NA	NA	NA	NA	NA	1.495e-05	NA	NA	NA	NA	NA	NA	NA	NA	NA	NA	6.946e-05	NA	NA	NA	NA	NA	NA	0.0009973	0.0009973	1.626e-45	1.626e-45	7.505e-08	7.505e-08	3.742e-09	3.742e-09	0.0004823	0.0004823	0.0001808	0.0001808	0.002832
225.2	1.045	8.441e-05	8.441e-05	0	0	NA	NA	NA	3.525e-05	3.525e-05	0.01694	NA	NA	NA	NA	NA	NA	NA	1.495e-05	NA	NA	NA	NA	NA	NA	NA	NA	NA	NA	6.946e-05	NA	NA	NA	NA	NA	NA	0.0009973	0.0009973	1.625e-45	1.625e-45	7.522e-08	7.522e-08	3.75e-09	3.75e-09	0.0004823	0.0004823	0.0001808	0.0001808	0.002832
225.2	1.045	8.441e-05	8.441e-05	0	0	NA	NA	NA	3.525e-05	3.525e-05	0.01694	NA	NA	NA	NA	NA	NA	NA	1.495e-05	NA	NA	NA	NA	NA	NA	NA	NA	NA	NA	6.946e-05	NA	NA	NA	NA	NA	NA	0.0009973	0.0009973	1.624e-45	1.624e-45	7.54e-08	7.54e-08	3.759e-09	3.759e-09	0.0004823	0.0004823	0.0001808	0.0001808	0.002832
225.2	1.045	8.441e-05	8.441e-05	0	0	NA	NA	NA	3.525e-05	3.525e-05	0.01694	NA	NA	NA	NA	NA	NA	NA	1.495e-05	NA	NA	NA	NA	NA	NA	NA	NA	NA	NA	6.946e-05	NA	NA	NA	NA	NA	NA	0.0009972	0.0009972	1.624e-45	1.624e-45	7.557e-08	7.557e-08	3.767e-09	3.767e-09	0.0004823	0.0004823	0.0001808	0.0001808	0.002832
225.2	1.045	8.441e-05	8.441e-05	0	0	NA	NA	NA	3.525e-05	3.525e-05	0.01694	NA	NA	NA	NA	NA	NA	NA	1.495e-05	NA	NA	NA	NA	NA	NA	NA	NA	NA	NA	6.946e-05	NA	NA	NA	NA	NA	NA	0.0009972	0.0009972	1.623e-45	1.623e-45	7.574e-08	7.574e-08	3.776e-09	3.776e-09	0.0004823	0.0004823	0.0001808	0.0001808	0.002832
225.1	1.045	8.441e-05	8.441e-05	0	0	NA	NA	NA	3.525e-05	3.525e-05	0.01694	NA	NA	NA	NA	NA	NA	NA	1.495e-05	NA	NA	NA	NA	NA	NA	NA	NA	NA	NA	6.946e-05	NA	NA	NA	NA	NA	NA	0.0009972	0.0009972	1.623e-45	1.623e-45	7.592e-08	7.592e-08	3.785e-09	3.785e-09	0.0004823	0.0004823	0.0001808	0.0001808	0.002832
225.1	1.045	8.441e-05	8.441e-05	0	0	NA	NA	NA	3.526e-05	3.526e-05	0.01694	NA	NA	NA	NA	NA	NA	NA	1.495e-05	NA	NA	NA	NA	NA	NA	NA	NA	NA	NA	6.946e-05	NA	NA	NA	NA	NA	NA	0.0009972	0.0009972	1.622e-45	1.622e-45	7.609e-08	7.609e-08	3.793e-09	3.793e-09	0.0004823	0.0004823	0.0001808	0.0001808	0.002832
225.1	1.045	8.441e-05	8.441e-05	0	0	NA	NA	NA	3.526e-05	3.526e-05	0.01694	NA	NA	NA	NA	NA	NA	NA	1.495e-05	NA	NA	NA	NA	NA	NA	NA	NA	NA	NA	6.946e-05	NA	NA	NA	NA	NA	NA	0.0009972	0.0009972	1.621e-45	1.621e-45	7.627e-08	7.627e-08	3.802e-09	3.802e-09	0.0004823	0.0004823	0.0001808	0.0001808	0.002832
225.1	1.045	8.44e-05	8.44e-05	0	0	NA	NA	NA	3.526e-05	3.526e-05	0.01694	NA	NA	NA	NA	NA	NA	NA	1.495e-05	NA	NA	NA	NA	NA	NA	NA	NA	NA	NA	6.945e-05	NA	NA	NA	NA	NA	NA	0.0009972	0.0009972	1.621e-45	1.621e-45	7.644e-08	7.644e-08	3.811e-09	3.811e-09	0.0004823	0.0004823	0.0001808	0.0001808	0.002832
225.1	1.045	8.44e-05	8.44e-05	0	0	NA	NA	NA	3.526e-05	3.526e-05	0.01694	NA	NA	NA	NA	NA	NA	NA	1.495e-05	NA	NA	NA	NA	NA	NA	NA	NA	NA	NA	6.945e-05	NA	NA	NA	NA	NA	NA	0.0009972	0.0009972	1.62e-45	1.62e-45	7.662e-08	7.662e-08	3.82e-09	3.82e-09	0.0004823	0.0004823	0.0001808	0.0001808	0.002832
225.1	1.045	8.44e-05	8.44e-05	0	0	NA	NA	NA	3.526e-05	3.526e-05	0.01694	NA	NA	NA	NA	NA	NA	NA	1.495e-05	NA	NA	NA	NA	NA	NA	NA	NA	NA	NA	6.945e-05	NA	NA	NA	NA	NA	NA	0.0009972	0.0009972	1.62e-45	1.62e-45	7.679e-08	7.679e-08	3.828e-09	3.828e-09	0.0004823	0.0004823	0.0001807	0.0001807	0.002832
225.1	1.045	8.44e-05	8.44e-05	0	0	NA	NA	NA	3.526e-05	3.526e-05	0.01694	NA	NA	NA	NA	NA	NA	NA	1.495e-05	NA	NA	NA	NA	NA	NA	NA	NA	NA	NA	6.945e-05	NA	NA	NA	NA	NA	NA	0.0009972	0.0009972	1.619e-45	1.619e-45	7.697e-08	7.697e-08	3.837e-09	3.837e-09	0.0004823	0.0004823	0.0001807	0.0001807	0.002832
225.1	1.045	8.44e-05	8.44e-05	0	0	NA	NA	NA	3.527e-05	3.527e-05	0.01694	NA	NA	NA	NA	NA	NA	NA	1.495e-05	NA	NA	NA	NA	NA	NA	NA	NA	NA	NA	6.945e-05	NA	NA	NA	NA	NA	NA	0.0009972	0.0009972	1.618e-45	1.618e-45	7.715e-08	7.715e-08	3.846e-09	3.846e-09	0.0004823	0.0004823	0.0001807	0.0001807	0.002832
225.1	1.045	8.44e-05	8.44e-05	0	0	NA	NA	NA	3.527e-05	3.527e-05	0.01694	NA	NA	NA	NA	NA	NA	NA	1.495e-05	NA	NA	NA	NA	NA	NA	NA	NA	NA	NA	6.945e-05	NA	NA	NA	NA	NA	NA	0.0009972	0.0009972	1.618e-45	1.618e-45	7.732e-08	7.732e-08	3.855e-09	3.855e-09	0.0004823	0.0004823	0.0001807	0.0001807	0.002832
225.1	1.045	8.44e-05	8.44e-05	0	0	NA	NA	NA	3.527e-05	3.527e-05	0.01694	NA	NA	NA	NA	NA	NA	NA	1.495e-05	NA	NA	NA	NA	NA	NA	NA	NA	NA	NA	6.945e-05	NA	NA	NA	NA	NA	NA	0.0009972	0.0009972	1.617e-45	1.617e-45	7.75e-08	7.75e-08	3.864e-09	3.864e-09	0.0004823	0.0004823	0.0001807	0.0001807	0.002832
225.1	1.045	8.44e-05	8.44e-05	0	0	NA	NA	NA	3.527e-05	3.527e-05	0.01694	NA	NA	NA	NA	NA	NA	NA	1.495e-05	NA	NA	NA	NA	NA	NA	NA	NA	NA	NA	6.945e-05	NA	NA	NA	NA	NA	NA	0.0009971	0.0009971	1.616e-45	1.616e-45	7.768e-08	7.768e-08	3.873e-09	3.873e-09	0.0004823	0.0004823	0.0001807	0.0001807	0.002832
225.1	1.045	8.44e-05	8.44e-05	0	0	NA	NA	NA	3.527e-05	3.527e-05	0.01694	NA	NA	NA	NA	NA	NA	NA	1.495e-05	NA	NA	NA	NA	NA	NA	NA	NA	NA	NA	6.945e-05	NA	NA	NA	NA	NA	NA	0.0009971	0.0009971	1.616e-45	1.616e-45	7.786e-08	7.786e-08	3.881e-09	3.881e-09	0.0004823	0.0004823	0.0001807	0.0001807	0.002832
225.1	1.045	8.44e-05	8.44e-05	0	0	NA	NA	NA	3.527e-05	3.527e-05	0.01694	NA	NA	NA	NA	NA	NA	NA	1.495e-05	NA	NA	NA	NA	NA	NA	NA	NA	NA	NA	6.945e-05	NA	NA	NA	NA	NA	NA	0.0009971	0.0009971	1.615e-45	1.615e-45	7.804e-08	7.804e-08	3.89e-09	3.89e-09	0.0004823	0.0004823	0.0001807	0.0001807	0.002832
225.1	1.045	8.44e-05	8.44e-05	0	0	NA	NA	NA	3.528e-05	3.528e-05	0.01694	NA	NA	NA	NA	NA	NA	NA	1.495e-05	NA	NA	NA	NA	NA	NA	NA	NA	NA	NA	6.945e-05	NA	NA	NA	NA	NA	NA	0.0009971	0.0009971	1.615e-45	1.615e-45	7.822e-08	7.822e-08	3.899e-09	3.899e-09	0.0004823	0.0004823	0.0001807	0.0001807	0.002832
225.1	1.045	8.44e-05	8.44e-05	0	0	NA	NA	NA	3.528e-05	3.528e-05	0.01694	NA	NA	NA	NA	NA	NA	NA	1.495e-05	NA	NA	NA	NA	NA	NA	NA	NA	NA	NA	6.945e-05	NA	NA	NA	NA	NA	NA	0.0009971	0.0009971	1.614e-45	1.614e-45	7.84e-08	7.84e-08	3.908e-09	3.908e-09	0.0004823	0.0004823	0.0001807	0.0001807	0.002832
225.1	1.045	8.44e-05	8.44e-05	0	0	NA	NA	NA	3.528e-05	3.528e-05	0.01694	NA	NA	NA	NA	NA	NA	NA	1.495e-05	NA	NA	NA	NA	NA	NA	NA	NA	NA	NA	6.945e-05	NA	NA	NA	NA	NA	NA	0.0009971	0.0009971	1.613e-45	1.613e-45	7.858e-08	7.858e-08	3.917e-09	3.917e-09	0.0004823	0.0004823	0.0001807	0.0001807	0.002832
225.1	1.045	8.44e-05	8.44e-05	0	0	NA	NA	NA	3.528e-05	3.528e-05	0.01694	NA	NA	NA	NA	NA	NA	NA	1.495e-05	NA	NA	NA	NA	NA	NA	NA	NA	NA	NA	6.945e-05	NA	NA	NA	NA	NA	NA	0.0009971	0.0009971	1.613e-45	1.613e-45	7.876e-08	7.876e-08	3.926e-09	3.926e-09	0.0004823	0.0004823	0.0001807	0.0001807	0.002832
225.1	1.045	8.44e-05	8.44e-05	0	0	NA	NA	NA	3.528e-05	3.528e-05	0.01694	NA	NA	NA	NA	NA	NA	NA	1.495e-05	NA	NA	NA	NA	NA	NA	NA	NA	NA	NA	6.945e-05	NA	NA	NA	NA	NA	NA	0.0009971	0.0009971	1.612e-45	1.612e-45	7.894e-08	7.894e-08	3.935e-09	3.935e-09	0.0004823	0.0004823	0.0001807	0.0001807	0.002832
225.1	1.045	8.44e-05	8.44e-05	0	0	NA	NA	NA	3.528e-05	3.528e-05	0.01694	NA	NA	NA	NA	NA	NA	NA	1.495e-05	NA	NA	NA	NA	NA	NA	NA	NA	NA	NA	6.945e-05	NA	NA	NA	NA	NA	NA	0.0009971	0.0009971	1.611e-45	1.611e-45	7.912e-08	7.912e-08	3.944e-09	3.944e-09	0.0004823	0.0004823	0.0001807	0.0001807	0.002832
225.1	1.045	8.44e-05	8.44e-05	0	0	NA	NA	NA	3.529e-05	3.529e-05	0.01694	NA	NA	NA	NA	NA	NA	NA	1.495e-05	NA	NA	NA	NA	NA	NA	NA	NA	NA	NA	6.945e-05	NA	NA	NA	NA	NA	NA	0.0009971	0.0009971	1.611e-45	1.611e-45	7.93e-08	7.93e-08	3.953e-09	3.953e-09	0.0004823	0.0004823	0.0001807	0.0001807	0.002832
225.1	1.045	8.44e-05	8.44e-05	0	0	NA	NA	NA	3.529e-05	3.529e-05	0.01694	NA	NA	NA	NA	NA	NA	NA	1.495e-05	NA	NA	NA	NA	NA	NA	NA	NA	NA	NA	6.945e-05	NA	NA	NA	NA	NA	NA	0.0009971	0.0009971	1.61e-45	1.61e-45	7.948e-08	7.948e-08	3.962e-09	3.962e-09	0.0004823	0.0004823	0.0001807	0.0001807	0.002832
225.1	1.045	8.44e-05	8.44e-05	0	0	NA	NA	NA	3.529e-05	3.529e-05	0.01694	NA	NA	NA	NA	NA	NA	NA	1.495e-05	NA	NA	NA	NA	NA	NA	NA	NA	NA	NA	6.945e-05	NA	NA	NA	NA	NA	NA	0.000997	0.000997	1.609e-45	1.609e-45	7.966e-08	7.966e-08	3.971e-09	3.971e-09	0.0004823	0.0004823	0.0001807	0.0001807	0.002832
225.1	1.045	8.439e-05	8.439e-05	0	0	NA	NA	NA	3.529e-05	3.529e-05	0.01694	NA	NA	NA	NA	NA	NA	NA	1.495e-05	NA	NA	NA	NA	NA	NA	NA	NA	NA	NA	6.944e-05	NA	NA	NA	NA	NA	NA	0.000997	0.000997	1.609e-45	1.609e-45	7.985e-08	7.985e-08	3.981e-09	3.981e-09	0.0004823	0.0004823	0.0001807	0.0001807	0.002832
225.1	1.045	8.439e-05	8.439e-05	0	0	NA	NA	NA	3.529e-05	3.529e-05	0.01694	NA	NA	NA	NA	NA	NA	NA	1.495e-05	NA	NA	NA	NA	NA	NA	NA	NA	NA	NA	6.944e-05	NA	NA	NA	NA	NA	NA	0.000997	0.000997	1.608e-45	1.608e-45	8.003e-08	8.003e-08	3.99e-09	3.99e-09	0.0004823	0.0004823	0.0001807	0.0001807	0.002832
225.1	1.045	8.438e-05	8.438e-05	0	0	NA	NA	NA	3.529e-05	3.529e-05	0.01694	NA	NA	NA	NA	NA	NA	NA	1.494e-05	NA	NA	NA	NA	NA	NA	NA	NA	NA	NA	6.944e-05	NA	NA	NA	NA	NA	NA	0.000997	0.000997	1.608e-45	1.608e-45	8.021e-08	8.021e-08	3.999e-09	3.999e-09	0.0004823	0.0004823	0.0001807	0.0001807	0.002832
225.1	1.045	8.438e-05	8.438e-05	0	0	NA	NA	NA	3.53e-05	3.53e-05	0.01694	NA	NA	NA	NA	NA	NA	NA	1.494e-05	NA	NA	NA	NA	NA	NA	NA	NA	NA	NA	6.944e-05	NA	NA	NA	NA	NA	NA	0.000997	0.000997	1.607e-45	1.607e-45	8.04e-08	8.04e-08	4.008e-09	4.008e-09	0.0004823	0.0004823	0.0001807	0.0001807	0.002832
225.1	1.045	8.438e-05	8.438e-05	0	0	NA	NA	NA	3.53e-05	3.53e-05	0.01694	NA	NA	NA	NA	NA	NA	NA	1.494e-05	NA	NA	NA	NA	NA	NA	NA	NA	NA	NA	6.944e-05	NA	NA	NA	NA	NA	NA	0.000997	0.000997	1.606e-45	1.606e-45	8.058e-08	8.058e-08	4.017e-09	4.017e-09	0.0004823	0.0004823	0.0001807	0.0001807	0.002831
225.1	1.045	8.438e-05	8.438e-05	0	0	NA	NA	NA	3.53e-05	3.53e-05	0.01694	NA	NA	NA	NA	NA	NA	NA	1.494e-05	NA	NA	NA	NA	NA	NA	NA	NA	NA	NA	6.944e-05	NA	NA	NA	NA	NA	NA	0.000997	0.000997	1.606e-45	1.606e-45	8.077e-08	8.077e-08	4.026e-09	4.026e-09	0.0004823	0.0004823	0.0001807	0.0001807	0.002831
225.1	1.045	8.438e-05	8.438e-05	0	0	NA	NA	NA	3.53e-05	3.53e-05	0.01694	NA	NA	NA	NA	NA	NA	NA	1.494e-05	NA	NA	NA	NA	NA	NA	NA	NA	NA	NA	6.944e-05	NA	NA	NA	NA	NA	NA	0.000997	0.000997	1.605e-45	1.605e-45	8.095e-08	8.095e-08	4.036e-09	4.036e-09	0.0004823	0.0004823	0.0001807	0.0001807	0.002831
225.1	1.045	8.438e-05	8.438e-05	0	0	NA	NA	NA	3.53e-05	3.53e-05	0.01693	NA	NA	NA	NA	NA	NA	NA	1.494e-05	NA	NA	NA	NA	NA	NA	NA	NA	NA	NA	6.944e-05	NA	NA	NA	NA	NA	NA	0.000997	0.000997	1.604e-45	1.604e-45	8.114e-08	8.114e-08	4.045e-09	4.045e-09	0.0004823	0.0004823	0.0001807	0.0001807	0.002831
225.1	1.045	8.438e-05	8.438e-05	0	0	NA	NA	NA	3.53e-05	3.53e-05	0.01693	NA	NA	NA	NA	NA	NA	NA	1.494e-05	NA	NA	NA	NA	NA	NA	NA	NA	NA	NA	6.944e-05	NA	NA	NA	NA	NA	NA	0.000997	0.000997	1.604e-45	1.604e-45	8.133e-08	8.133e-08	4.054e-09	4.054e-09	0.0004823	0.0004823	0.0001807	0.0001807	0.002831
225.1	1.045	8.438e-05	8.438e-05	0	0	NA	NA	NA	3.531e-05	3.531e-05	0.01693	NA	NA	NA	NA	NA	NA	NA	1.494e-05	NA	NA	NA	NA	NA	NA	NA	NA	NA	NA	6.944e-05	NA	NA	NA	NA	NA	NA	0.000997	0.000997	1.603e-45	1.603e-45	8.151e-08	8.151e-08	4.064e-09	4.064e-09	0.0004823	0.0004823	0.0001807	0.0001807	0.002831
225.1	1.045	8.438e-05	8.438e-05	0	0	NA	NA	NA	3.531e-05	3.531e-05	0.01693	NA	NA	NA	NA	NA	NA	NA	1.494e-05	NA	NA	NA	NA	NA	NA	NA	NA	NA	NA	6.944e-05	NA	NA	NA	NA	NA	NA	0.0009969	0.0009969	1.602e-45	1.602e-45	8.17e-08	8.17e-08	4.073e-09	4.073e-09	0.0004823	0.0004823	0.0001807	0.0001807	0.002831
225.1	1.045	8.438e-05	8.438e-05	0	0	NA	NA	NA	3.531e-05	3.531e-05	0.01693	NA	NA	NA	NA	NA	NA	NA	1.494e-05	NA	NA	NA	NA	NA	NA	NA	NA	NA	NA	6.944e-05	NA	NA	NA	NA	NA	NA	0.0009969	0.0009969	1.602e-45	1.602e-45	8.189e-08	8.189e-08	4.082e-09	4.082e-09	0.0004823	0.0004823	0.0001807	0.0001807	0.002831
225.1	1.045	8.438e-05	8.438e-05	0	0	NA	NA	NA	3.531e-05	3.531e-05	0.01693	NA	NA	NA	NA	NA	NA	NA	1.494e-05	NA	NA	NA	NA	NA	NA	NA	NA	NA	NA	6.944e-05	NA	NA	NA	NA	NA	NA	0.0009969	0.0009969	1.601e-45	1.601e-45	8.207e-08	8.207e-08	4.092e-09	4.092e-09	0.0004823	0.0004823	0.0001807	0.0001807	0.002831
225.1	1.045	8.438e-05	8.438e-05	0	0	NA	NA	NA	3.531e-05	3.531e-05	0.01693	NA	NA	NA	NA	NA	NA	NA	1.494e-05	NA	NA	NA	NA	NA	NA	NA	NA	NA	NA	6.944e-05	NA	NA	NA	NA	NA	NA	0.0009969	0.0009969	1.6e-45	1.6e-45	8.226e-08	8.226e-08	4.101e-09	4.101e-09	0.0004823	0.0004823	0.0001807	0.0001807	0.002831
225.1	1.045	8.438e-05	8.438e-05	0	0	NA	NA	NA	3.532e-05	3.532e-05	0.01693	NA	NA	NA	NA	NA	NA	NA	1.494e-05	NA	NA	NA	NA	NA	NA	NA	NA	NA	NA	6.944e-05	NA	NA	NA	NA	NA	NA	0.0009969	0.0009969	1.6e-45	1.6e-45	8.245e-08	8.245e-08	4.11e-09	4.11e-09	0.0004823	0.0004823	0.0001807	0.0001807	0.002831
225.1	1.045	8.438e-05	8.438e-05	0	0	NA	NA	NA	3.532e-05	3.532e-05	0.01693	NA	NA	NA	NA	NA	NA	NA	1.494e-05	NA	NA	NA	NA	NA	NA	NA	NA	NA	NA	6.944e-05	NA	NA	NA	NA	NA	NA	0.0009969	0.0009969	1.599e-45	1.599e-45	8.264e-08	8.264e-08	4.12e-09	4.12e-09	0.0004823	0.0004823	0.0001807	0.0001807	0.002831
225.1	1.045	8.438e-05	8.438e-05	0	0	NA	NA	NA	3.532e-05	3.532e-05	0.01693	NA	NA	NA	NA	NA	NA	NA	1.494e-05	NA	NA	NA	NA	NA	NA	NA	NA	NA	NA	6.944e-05	NA	NA	NA	NA	NA	NA	0.0009969	0.0009969	1.598e-45	1.598e-45	8.283e-08	8.283e-08	4.129e-09	4.129e-09	0.0004823	0.0004823	0.0001807	0.0001807	0.002831
225.1	1.045	8.437e-05	8.437e-05	0	0	NA	NA	NA	3.532e-05	3.532e-05	0.01693	NA	NA	NA	NA	NA	NA	NA	1.494e-05	NA	NA	NA	NA	NA	NA	NA	NA	NA	NA	6.943e-05	NA	NA	NA	NA	NA	NA	0.0009969	0.0009969	1.598e-45	1.598e-45	8.302e-08	8.302e-08	4.139e-09	4.139e-09	0.0004823	0.0004823	0.0001807	0.0001807	0.002831
225.1	1.045	8.437e-05	8.437e-05	0	0	NA	NA	NA	3.532e-05	3.532e-05	0.01693	NA	NA	NA	NA	NA	NA	NA	1.494e-05	NA	NA	NA	NA	NA	NA	NA	NA	NA	NA	6.943e-05	NA	NA	NA	NA	NA	NA	0.0009969	0.0009969	1.597e-45	1.597e-45	8.321e-08	8.321e-08	4.148e-09	4.148e-09	0.0004823	0.0004823	0.0001807	0.0001807	0.002831
225.1	1.045	8.437e-05	8.437e-05	0	0	NA	NA	NA	3.532e-05	3.532e-05	0.01693	NA	NA	NA	NA	NA	NA	NA	1.494e-05	NA	NA	NA	NA	NA	NA	NA	NA	NA	NA	6.943e-05	NA	NA	NA	NA	NA	NA	0.0009969	0.0009969	1.596e-45	1.596e-45	8.34e-08	8.34e-08	4.158e-09	4.158e-09	0.0004823	0.0004823	0.0001807	0.0001807	0.002831
225.1	1.045	8.437e-05	8.437e-05	0	0	NA	NA	NA	3.533e-05	3.533e-05	0.01693	NA	NA	NA	NA	NA	NA	NA	1.494e-05	NA	NA	NA	NA	NA	NA	NA	NA	NA	NA	6.943e-05	NA	NA	NA	NA	NA	NA	0.0009968	0.0009968	1.596e-45	1.596e-45	8.359e-08	8.359e-08	4.167e-09	4.167e-09	0.0004823	0.0004823	0.0001807	0.0001807	0.002831
225.1	1.045	8.437e-05	8.437e-05	0	0	NA	NA	NA	3.533e-05	3.533e-05	0.01693	NA	NA	NA	NA	NA	NA	NA	1.494e-05	NA	NA	NA	NA	NA	NA	NA	NA	NA	NA	6.943e-05	NA	NA	NA	NA	NA	NA	0.0009968	0.0009968	1.595e-45	1.595e-45	8.379e-08	8.379e-08	4.177e-09	4.177e-09	0.0004823	0.0004823	0.0001807	0.0001807	0.002831
225.1	1.045	8.437e-05	8.437e-05	0	0	NA	NA	NA	3.533e-05	3.533e-05	0.01693	NA	NA	NA	NA	NA	NA	NA	1.494e-05	NA	NA	NA	NA	NA	NA	NA	NA	NA	NA	6.943e-05	NA	NA	NA	NA	NA	NA	0.0009968	0.0009968	1.594e-45	1.594e-45	8.398e-08	8.398e-08	4.187e-09	4.187e-09	0.0004823	0.0004823	0.0001807	0.0001807	0.002831
225.1	1.045	8.437e-05	8.437e-05	0	0	NA	NA	NA	3.533e-05	3.533e-05	0.01693	NA	NA	NA	NA	NA	NA	NA	1.494e-05	NA	NA	NA	NA	NA	NA	NA	NA	NA	NA	6.943e-05	NA	NA	NA	NA	NA	NA	0.0009968	0.0009968	1.594e-45	1.594e-45	8.417e-08	8.417e-08	4.196e-09	4.196e-09	0.0004823	0.0004823	0.0001807	0.0001807	0.002831
225.1	1.045	8.437e-05	8.437e-05	0	0	NA	NA	NA	3.533e-05	3.533e-05	0.01693	NA	NA	NA	NA	NA	NA	NA	1.494e-05	NA	NA	NA	NA	NA	NA	NA	NA	NA	NA	6.943e-05	NA	NA	NA	NA	NA	NA	0.0009968	0.0009968	1.593e-45	1.593e-45	8.436e-08	8.436e-08	4.206e-09	4.206e-09	0.0004823	0.0004823	0.0001806	0.0001806	0.002831
225.1	1.045	8.437e-05	8.437e-05	0	0	NA	NA	NA	3.534e-05	3.534e-05	0.01693	NA	NA	NA	NA	NA	NA	NA	1.494e-05	NA	NA	NA	NA	NA	NA	NA	NA	NA	NA	6.943e-05	NA	NA	NA	NA	NA	NA	0.0009968	0.0009968	1.592e-45	1.592e-45	8.456e-08	8.456e-08	4.215e-09	4.215e-09	0.0004823	0.0004823	0.0001806	0.0001806	0.002831
225.1	1.045	8.437e-05	8.437e-05	0	0	NA	NA	NA	3.534e-05	3.534e-05	0.01693	NA	NA	NA	NA	NA	NA	NA	1.494e-05	NA	NA	NA	NA	NA	NA	NA	NA	NA	NA	6.943e-05	NA	NA	NA	NA	NA	NA	0.0009968	0.0009968	1.592e-45	1.592e-45	8.475e-08	8.475e-08	4.225e-09	4.225e-09	0.0004823	0.0004823	0.0001806	0.0001806	0.002831
225	1.045	8.437e-05	8.437e-05	0	0	NA	NA	NA	3.534e-05	3.534e-05	0.01693	NA	NA	NA	NA	NA	NA	NA	1.494e-05	NA	NA	NA	NA	NA	NA	NA	NA	NA	NA	6.943e-05	NA	NA	NA	NA	NA	NA	0.0009968	0.0009968	1.591e-45	1.591e-45	8.495e-08	8.495e-08	4.235e-09	4.235e-09	0.0004823	0.0004823	0.0001806	0.0001806	0.002831
225	1.045	8.437e-05	8.437e-05	0	0	NA	NA	NA	3.534e-05	3.534e-05	0.01693	NA	NA	NA	NA	NA	NA	NA	1.494e-05	NA	NA	NA	NA	NA	NA	NA	NA	NA	NA	6.943e-05	NA	NA	NA	NA	NA	NA	0.0009968	0.0009968	1.59e-45	1.59e-45	8.514e-08	8.514e-08	4.245e-09	4.245e-09	0.0004823	0.0004823	0.0001806	0.0001806	0.002831
225	1.045	8.437e-05	8.437e-05	0	0	NA	NA	NA	3.534e-05	3.534e-05	0.01693	NA	NA	NA	NA	NA	NA	NA	1.494e-05	NA	NA	NA	NA	NA	NA	NA	NA	NA	NA	6.943e-05	NA	NA	NA	NA	NA	NA	0.0009968	0.0009968	1.59e-45	1.59e-45	8.534e-08	8.534e-08	4.254e-09	4.254e-09	0.0004823	0.0004823	0.0001806	0.0001806	0.002831
225	1.045	8.437e-05	8.437e-05	0	0	NA	NA	NA	3.534e-05	3.534e-05	0.01693	NA	NA	NA	NA	NA	NA	NA	1.494e-05	NA	NA	NA	NA	NA	NA	NA	NA	NA	NA	6.943e-05	NA	NA	NA	NA	NA	NA	0.0009967	0.0009967	1.589e-45	1.589e-45	8.553e-08	8.553e-08	4.264e-09	4.264e-09	0.0004823	0.0004823	0.0001806	0.0001806	0.002831
225	1.045	8.437e-05	8.437e-05	0	0	NA	NA	NA	3.535e-05	3.535e-05	0.01693	NA	NA	NA	NA	NA	NA	NA	1.494e-05	NA	NA	NA	NA	NA	NA	NA	NA	NA	NA	6.943e-05	NA	NA	NA	NA	NA	NA	0.0009967	0.0009967	1.588e-45	1.588e-45	8.573e-08	8.573e-08	4.274e-09	4.274e-09	0.0004823	0.0004823	0.0001806	0.0001806	0.002831
225	1.045	8.437e-05	8.437e-05	0	0	NA	NA	NA	3.535e-05	3.535e-05	0.01693	NA	NA	NA	NA	NA	NA	NA	1.494e-05	NA	NA	NA	NA	NA	NA	NA	NA	NA	NA	6.943e-05	NA	NA	NA	NA	NA	NA	0.0009967	0.0009967	1.588e-45	1.588e-45	8.593e-08	8.593e-08	4.284e-09	4.284e-09	0.0004823	0.0004823	0.0001806	0.0001806	0.002831
225	1.045	8.437e-05	8.437e-05	0	0	NA	NA	NA	3.535e-05	3.535e-05	0.01693	NA	NA	NA	NA	NA	NA	NA	1.494e-05	NA	NA	NA	NA	NA	NA	NA	NA	NA	NA	6.943e-05	NA	NA	NA	NA	NA	NA	0.0009967	0.0009967	1.587e-45	1.587e-45	8.612e-08	8.612e-08	4.294e-09	4.294e-09	0.0004823	0.0004823	0.0001806	0.0001806	0.002831
225	1.045	8.436e-05	8.436e-05	0	0	NA	NA	NA	3.535e-05	3.535e-05	0.01693	NA	NA	NA	NA	NA	NA	NA	1.494e-05	NA	NA	NA	NA	NA	NA	NA	NA	NA	NA	6.942e-05	NA	NA	NA	NA	NA	NA	0.0009967	0.0009967	1.586e-45	1.586e-45	8.632e-08	8.632e-08	4.303e-09	4.303e-09	0.0004823	0.0004823	0.0001806	0.0001806	0.002831
225	1.045	8.436e-05	8.436e-05	0	0	NA	NA	NA	3.535e-05	3.535e-05	0.01693	NA	NA	NA	NA	NA	NA	NA	1.494e-05	NA	NA	NA	NA	NA	NA	NA	NA	NA	NA	6.942e-05	NA	NA	NA	NA	NA	NA	0.0009967	0.0009967	1.586e-45	1.586e-45	8.652e-08	8.652e-08	4.313e-09	4.313e-09	0.0004823	0.0004823	0.0001806	0.0001806	0.002831
225	1.045	8.436e-05	8.436e-05	0	0	NA	NA	NA	3.536e-05	3.536e-05	0.01693	NA	NA	NA	NA	NA	NA	NA	1.494e-05	NA	NA	NA	NA	NA	NA	NA	NA	NA	NA	6.942e-05	NA	NA	NA	NA	NA	NA	0.0009967	0.0009967	1.585e-45	1.585e-45	8.672e-08	8.672e-08	4.323e-09	4.323e-09	0.0004823	0.0004823	0.0001806	0.0001806	0.002831
225	1.045	8.436e-05	8.436e-05	0	0	NA	NA	NA	3.536e-05	3.536e-05	0.01693	NA	NA	NA	NA	NA	NA	NA	1.494e-05	NA	NA	NA	NA	NA	NA	NA	NA	NA	NA	6.942e-05	NA	NA	NA	NA	NA	NA	0.0009967	0.0009967	1.584e-45	1.584e-45	8.692e-08	8.692e-08	4.333e-09	4.333e-09	0.0004823	0.0004823	0.0001806	0.0001806	0.002831
225	1.045	8.436e-05	8.436e-05	0	0	NA	NA	NA	3.536e-05	3.536e-05	0.01693	NA	NA	NA	NA	NA	NA	NA	1.494e-05	NA	NA	NA	NA	NA	NA	NA	NA	NA	NA	6.942e-05	NA	NA	NA	NA	NA	NA	0.0009967	0.0009967	1.583e-45	1.583e-45	8.712e-08	8.712e-08	4.343e-09	4.343e-09	0.0004823	0.0004823	0.0001806	0.0001806	0.002831
225	1.045	8.436e-05	8.436e-05	0	0	NA	NA	NA	3.536e-05	3.536e-05	0.01693	NA	NA	NA	NA	NA	NA	NA	1.494e-05	NA	NA	NA	NA	NA	NA	NA	NA	NA	NA	6.942e-05	NA	NA	NA	NA	NA	NA	0.0009967	0.0009967	1.583e-45	1.583e-45	8.732e-08	8.732e-08	4.353e-09	4.353e-09	0.0004823	0.0004823	0.0001806	0.0001806	0.002831
225	1.045	8.436e-05	8.436e-05	0	0	NA	NA	NA	3.536e-05	3.536e-05	0.01693	NA	NA	NA	NA	NA	NA	NA	1.494e-05	NA	NA	NA	NA	NA	NA	NA	NA	NA	NA	6.942e-05	NA	NA	NA	NA	NA	NA	0.0009967	0.0009967	1.582e-45	1.582e-45	8.752e-08	8.752e-08	4.363e-09	4.363e-09	0.0004823	0.0004823	0.0001806	0.0001806	0.00283
225	1.045	8.436e-05	8.436e-05	0	0	NA	NA	NA	3.536e-05	3.536e-05	0.01693	NA	NA	NA	NA	NA	NA	NA	1.494e-05	NA	NA	NA	NA	NA	NA	NA	NA	NA	NA	6.942e-05	NA	NA	NA	NA	NA	NA	0.0009966	0.0009966	1.581e-45	1.581e-45	8.772e-08	8.772e-08	4.373e-09	4.373e-09	0.0004823	0.0004823	0.0001806	0.0001806	0.00283
225	1.045	8.436e-05	8.436e-05	0	0	NA	NA	NA	3.537e-05	3.537e-05	0.01693	NA	NA	NA	NA	NA	NA	NA	1.494e-05	NA	NA	NA	NA	NA	NA	NA	NA	NA	NA	6.942e-05	NA	NA	NA	NA	NA	NA	0.0009966	0.0009966	1.581e-45	1.581e-45	8.792e-08	8.792e-08	4.383e-09	4.383e-09	0.0004823	0.0004823	0.0001806	0.0001806	0.00283
225	1.045	8.436e-05	8.436e-05	0	0	NA	NA	NA	3.537e-05	3.537e-05	0.01693	NA	NA	NA	NA	NA	NA	NA	1.494e-05	NA	NA	NA	NA	NA	NA	NA	NA	NA	NA	6.942e-05	NA	NA	NA	NA	NA	NA	0.0009966	0.0009966	1.58e-45	1.58e-45	8.812e-08	8.812e-08	4.393e-09	4.393e-09	0.0004823	0.0004823	0.0001806	0.0001806	0.00283
225	1.045	8.436e-05	8.436e-05	0	0	NA	NA	NA	3.537e-05	3.537e-05	0.01693	NA	NA	NA	NA	NA	NA	NA	1.494e-05	NA	NA	NA	NA	NA	NA	NA	NA	NA	NA	6.942e-05	NA	NA	NA	NA	NA	NA	0.0009966	0.0009966	1.579e-45	1.579e-45	8.832e-08	8.832e-08	4.403e-09	4.403e-09	0.0004823	0.0004823	0.0001806	0.0001806	0.00283
225	1.045	8.436e-05	8.436e-05	0	0	NA	NA	NA	3.537e-05	3.537e-05	0.01693	NA	NA	NA	NA	NA	NA	NA	1.494e-05	NA	NA	NA	NA	NA	NA	NA	NA	NA	NA	6.942e-05	NA	NA	NA	NA	NA	NA	0.0009966	0.0009966	1.579e-45	1.579e-45	8.853e-08	8.853e-08	4.413e-09	4.413e-09	0.0004823	0.0004823	0.0001806	0.0001806	0.00283
225	1.045	8.436e-05	8.436e-05	0	0	NA	NA	NA	3.537e-05	3.537e-05	0.01693	NA	NA	NA	NA	NA	NA	NA	1.494e-05	NA	NA	NA	NA	NA	NA	NA	NA	NA	NA	6.942e-05	NA	NA	NA	NA	NA	NA	0.0009966	0.0009966	1.578e-45	1.578e-45	8.873e-08	8.873e-08	4.423e-09	4.423e-09	0.0004823	0.0004823	0.0001806	0.0001806	0.00283
225	1.045	8.436e-05	8.436e-05	0	0	NA	NA	NA	3.538e-05	3.538e-05	0.01693	NA	NA	NA	NA	NA	NA	NA	1.494e-05	NA	NA	NA	NA	NA	NA	NA	NA	NA	NA	6.942e-05	NA	NA	NA	NA	NA	NA	0.0009966	0.0009966	1.577e-45	1.577e-45	8.893e-08	8.893e-08	4.434e-09	4.434e-09	0.0004823	0.0004823	0.0001806	0.0001806	0.00283
225	1.046	8.436e-05	8.436e-05	0	0	NA	NA	NA	3.538e-05	3.538e-05	0.01693	NA	NA	NA	NA	NA	NA	NA	1.494e-05	NA	NA	NA	NA	NA	NA	NA	NA	NA	NA	6.942e-05	NA	NA	NA	NA	NA	NA	0.0009966	0.0009966	1.577e-45	1.577e-45	8.914e-08	8.914e-08	4.444e-09	4.444e-09	0.0004823	0.0004823	0.0001806	0.0001806	0.00283
225	1.046	8.436e-05	8.436e-05	0	0	NA	NA	NA	3.538e-05	3.538e-05	0.01693	NA	NA	NA	NA	NA	NA	NA	1.494e-05	NA	NA	NA	NA	NA	NA	NA	NA	NA	NA	6.942e-05	NA	NA	NA	NA	NA	NA	0.0009966	0.0009966	1.576e-45	1.576e-45	8.934e-08	8.934e-08	4.454e-09	4.454e-09	0.0004823	0.0004823	0.0001806	0.0001806	0.00283
225	1.046	8.436e-05	8.436e-05	0	0	NA	NA	NA	3.538e-05	3.538e-05	0.01693	NA	NA	NA	NA	NA	NA	NA	1.494e-05	NA	NA	NA	NA	NA	NA	NA	NA	NA	NA	6.942e-05	NA	NA	NA	NA	NA	NA	0.0009965	0.0009965	1.575e-45	1.575e-45	8.955e-08	8.955e-08	4.464e-09	4.464e-09	0.0004823	0.0004823	0.0001806	0.0001806	0.00283
225	1.046	8.435e-05	8.435e-05	0	0	NA	NA	NA	3.538e-05	3.538e-05	0.01693	NA	NA	NA	NA	NA	NA	NA	1.494e-05	NA	NA	NA	NA	NA	NA	NA	NA	NA	NA	6.941e-05	NA	NA	NA	NA	NA	NA	0.0009965	0.0009965	1.574e-45	1.574e-45	8.975e-08	8.975e-08	4.474e-09	4.474e-09	0.0004823	0.0004823	0.0001806	0.0001806	0.00283
225	1.046	8.435e-05	8.435e-05	0	0	NA	NA	NA	3.539e-05	3.539e-05	0.01693	NA	NA	NA	NA	NA	NA	NA	1.494e-05	NA	NA	NA	NA	NA	NA	NA	NA	NA	NA	6.941e-05	NA	NA	NA	NA	NA	NA	0.0009965	0.0009965	1.574e-45	1.574e-45	8.996e-08	8.996e-08	4.485e-09	4.485e-09	0.0004823	0.0004823	0.0001806	0.0001806	0.00283
225	1.046	8.435e-05	8.435e-05	0	0	NA	NA	NA	3.539e-05	3.539e-05	0.01693	NA	NA	NA	NA	NA	NA	NA	1.494e-05	NA	NA	NA	NA	NA	NA	NA	NA	NA	NA	6.941e-05	NA	NA	NA	NA	NA	NA	0.0009965	0.0009965	1.573e-45	1.573e-45	9.016e-08	9.016e-08	4.495e-09	4.495e-09	0.0004823	0.0004823	0.0001806	0.0001806	0.00283
225	1.046	8.435e-05	8.435e-05	0	0	NA	NA	NA	3.539e-05	3.539e-05	0.01693	NA	NA	NA	NA	NA	NA	NA	1.494e-05	NA	NA	NA	NA	NA	NA	NA	NA	NA	NA	6.941e-05	NA	NA	NA	NA	NA	NA	0.0009965	0.0009965	1.572e-45	1.572e-45	9.037e-08	9.037e-08	4.505e-09	4.505e-09	0.0004823	0.0004823	0.0001806	0.0001806	0.00283
225	1.046	8.435e-05	8.435e-05	0	0	NA	NA	NA	3.539e-05	3.539e-05	0.01693	NA	NA	NA	NA	NA	NA	NA	1.494e-05	NA	NA	NA	NA	NA	NA	NA	NA	NA	NA	6.941e-05	NA	NA	NA	NA	NA	NA	0.0009965	0.0009965	1.572e-45	1.572e-45	9.058e-08	9.058e-08	4.516e-09	4.516e-09	0.0004823	0.0004823	0.0001806	0.0001806	0.00283
225	1.046	8.435e-05	8.435e-05	0	0	NA	NA	NA	3.539e-05	3.539e-05	0.01693	NA	NA	NA	NA	NA	NA	NA	1.494e-05	NA	NA	NA	NA	NA	NA	NA	NA	NA	NA	6.941e-05	NA	NA	NA	NA	NA	NA	0.0009965	0.0009965	1.571e-45	1.571e-45	9.079e-08	9.079e-08	4.526e-09	4.526e-09	0.0004823	0.0004823	0.0001806	0.0001806	0.00283
225	1.046	8.435e-05	8.435e-05	0	0	NA	NA	NA	3.54e-05	3.54e-05	0.01693	NA	NA	NA	NA	NA	NA	NA	1.494e-05	NA	NA	NA	NA	NA	NA	NA	NA	NA	NA	6.941e-05	NA	NA	NA	NA	NA	NA	0.0009965	0.0009965	1.57e-45	1.57e-45	9.099e-08	9.099e-08	4.536e-09	4.536e-09	0.0004823	0.0004823	0.0001806	0.0001806	0.00283
225	1.046	8.435e-05	8.435e-05	0	0	NA	NA	NA	3.54e-05	3.54e-05	0.01693	NA	NA	NA	NA	NA	NA	NA	1.494e-05	NA	NA	NA	NA	NA	NA	NA	NA	NA	NA	6.941e-05	NA	NA	NA	NA	NA	NA	0.0009965	0.0009965	1.569e-45	1.569e-45	9.12e-08	9.12e-08	4.547e-09	4.547e-09	0.0004823	0.0004823	0.0001806	0.0001806	0.00283
225	1.046	8.435e-05	8.435e-05	0	0	NA	NA	NA	3.54e-05	3.54e-05	0.01693	NA	NA	NA	NA	NA	NA	NA	1.494e-05	NA	NA	NA	NA	NA	NA	NA	NA	NA	NA	6.941e-05	NA	NA	NA	NA	NA	NA	0.0009965	0.0009965	1.569e-45	1.569e-45	9.141e-08	9.141e-08	4.557e-09	4.557e-09	0.0004823	0.0004823	0.0001806	0.0001806	0.00283
225	1.046	8.435e-05	8.435e-05	0	0	NA	NA	NA	3.54e-05	3.54e-05	0.01693	NA	NA	NA	NA	NA	NA	NA	1.494e-05	NA	NA	NA	NA	NA	NA	NA	NA	NA	NA	6.941e-05	NA	NA	NA	NA	NA	NA	0.0009964	0.0009964	1.568e-45	1.568e-45	9.162e-08	9.162e-08	4.568e-09	4.568e-09	0.0004823	0.0004823	0.0001806	0.0001806	0.00283
225	1.046	8.435e-05	8.435e-05	0	0	NA	NA	NA	3.54e-05	3.54e-05	0.01693	NA	NA	NA	NA	NA	NA	NA	1.494e-05	NA	NA	NA	NA	NA	NA	NA	NA	NA	NA	6.941e-05	NA	NA	NA	NA	NA	NA	0.0009964	0.0009964	1.567e-45	1.567e-45	9.183e-08	9.183e-08	4.578e-09	4.578e-09	0.0004823	0.0004823	0.0001805	0.0001805	0.00283
225	1.046	8.435e-05	8.435e-05	0	0	NA	NA	NA	3.541e-05	3.541e-05	0.01693	NA	NA	NA	NA	NA	NA	NA	1.494e-05	NA	NA	NA	NA	NA	NA	NA	NA	NA	NA	6.941e-05	NA	NA	NA	NA	NA	NA	0.0009964	0.0009964	1.567e-45	1.567e-45	9.204e-08	9.204e-08	4.589e-09	4.589e-09	0.0004823	0.0004823	0.0001805	0.0001805	0.00283
225	1.046	8.435e-05	8.435e-05	0	0	NA	NA	NA	3.541e-05	3.541e-05	0.01693	NA	NA	NA	NA	NA	NA	NA	1.494e-05	NA	NA	NA	NA	NA	NA	NA	NA	NA	NA	6.941e-05	NA	NA	NA	NA	NA	NA	0.0009964	0.0009964	1.566e-45	1.566e-45	9.225e-08	9.225e-08	4.599e-09	4.599e-09	0.0004823	0.0004823	0.0001805	0.0001805	0.00283
225	1.046	8.435e-05	8.435e-05	0	0	NA	NA	NA	3.541e-05	3.541e-05	0.01693	NA	NA	NA	NA	NA	NA	NA	1.494e-05	NA	NA	NA	NA	NA	NA	NA	NA	NA	NA	6.941e-05	NA	NA	NA	NA	NA	NA	0.0009964	0.0009964	1.565e-45	1.565e-45	9.247e-08	9.247e-08	4.61e-09	4.61e-09	0.0004824	0.0004824	0.0001805	0.0001805	0.00283
225	1.046	8.435e-05	8.435e-05	0	0	NA	NA	NA	3.541e-05	3.541e-05	0.01693	NA	NA	NA	NA	NA	NA	NA	1.494e-05	NA	NA	NA	NA	NA	NA	NA	NA	NA	NA	6.941e-05	NA	NA	NA	NA	NA	NA	0.0009964	0.0009964	1.564e-45	1.564e-45	9.268e-08	9.268e-08	4.62e-09	4.62e-09	0.0004824	0.0004824	0.0001805	0.0001805	0.00283
225	1.046	8.434e-05	8.434e-05	0	0	NA	NA	NA	3.541e-05	3.541e-05	0.01692	NA	NA	NA	NA	NA	NA	NA	1.494e-05	NA	NA	NA	NA	NA	NA	NA	NA	NA	NA	6.94e-05	NA	NA	NA	NA	NA	NA	0.0009964	0.0009964	1.564e-45	1.564e-45	9.289e-08	9.289e-08	4.631e-09	4.631e-09	0.0004824	0.0004824	0.0001805	0.0001805	0.00283
225	1.046	8.434e-05	8.434e-05	0	0	NA	NA	NA	3.542e-05	3.542e-05	0.01692	NA	NA	NA	NA	NA	NA	NA	1.494e-05	NA	NA	NA	NA	NA	NA	NA	NA	NA	NA	6.94e-05	NA	NA	NA	NA	NA	NA	0.0009964	0.0009964	1.563e-45	1.563e-45	9.31e-08	9.31e-08	4.642e-09	4.642e-09	0.0004824	0.0004824	0.0001805	0.0001805	0.00283
225	1.046	8.434e-05	8.434e-05	0	0	NA	NA	NA	3.542e-05	3.542e-05	0.01692	NA	NA	NA	NA	NA	NA	NA	1.494e-05	NA	NA	NA	NA	NA	NA	NA	NA	NA	NA	6.94e-05	NA	NA	NA	NA	NA	NA	0.0009964	0.0009964	1.562e-45	1.562e-45	9.332e-08	9.332e-08	4.652e-09	4.652e-09	0.0004824	0.0004824	0.0001805	0.0001805	0.00283
225	1.046	8.434e-05	8.434e-05	0	0	NA	NA	NA	3.542e-05	3.542e-05	0.01692	NA	NA	NA	NA	NA	NA	NA	1.494e-05	NA	NA	NA	NA	NA	NA	NA	NA	NA	NA	6.94e-05	NA	NA	NA	NA	NA	NA	0.0009963	0.0009963	1.561e-45	1.561e-45	9.353e-08	9.353e-08	4.663e-09	4.663e-09	0.0004824	0.0004824	0.0001805	0.0001805	0.00283
225	1.046	8.433e-05	8.433e-05	0	0	NA	NA	NA	3.542e-05	3.542e-05	0.01692	NA	NA	NA	NA	NA	NA	NA	1.493e-05	NA	NA	NA	NA	NA	NA	NA	NA	NA	NA	6.94e-05	NA	NA	NA	NA	NA	NA	0.0009963	0.0009963	1.561e-45	1.561e-45	9.375e-08	9.375e-08	4.674e-09	4.674e-09	0.0004824	0.0004824	0.0001805	0.0001805	0.00283
224.9	1.046	8.433e-05	8.433e-05	0	0	NA	NA	NA	3.542e-05	3.542e-05	0.01692	NA	NA	NA	NA	NA	NA	NA	1.493e-05	NA	NA	NA	NA	NA	NA	NA	NA	NA	NA	6.94e-05	NA	NA	NA	NA	NA	NA	0.0009963	0.0009963	1.56e-45	1.56e-45	9.396e-08	9.396e-08	4.684e-09	4.684e-09	0.0004824	0.0004824	0.0001805	0.0001805	0.00283
224.9	1.046	8.433e-05	8.433e-05	0	0	NA	NA	NA	3.543e-05	3.543e-05	0.01692	NA	NA	NA	NA	NA	NA	NA	1.493e-05	NA	NA	NA	NA	NA	NA	NA	NA	NA	NA	6.94e-05	NA	NA	NA	NA	NA	NA	0.0009963	0.0009963	1.559e-45	1.559e-45	9.418e-08	9.418e-08	4.695e-09	4.695e-09	0.0004824	0.0004824	0.0001805	0.0001805	0.00283
224.9	1.046	8.433e-05	8.433e-05	0	0	NA	NA	NA	3.543e-05	3.543e-05	0.01692	NA	NA	NA	NA	NA	NA	NA	1.493e-05	NA	NA	NA	NA	NA	NA	NA	NA	NA	NA	6.94e-05	NA	NA	NA	NA	NA	NA	0.0009963	0.0009963	1.559e-45	1.559e-45	9.439e-08	9.439e-08	4.706e-09	4.706e-09	0.0004824	0.0004824	0.0001805	0.0001805	0.00283
224.9	1.046	8.433e-05	8.433e-05	0	0	NA	NA	NA	3.543e-05	3.543e-05	0.01692	NA	NA	NA	NA	NA	NA	NA	1.493e-05	NA	NA	NA	NA	NA	NA	NA	NA	NA	NA	6.94e-05	NA	NA	NA	NA	NA	NA	0.0009963	0.0009963	1.558e-45	1.558e-45	9.461e-08	9.461e-08	4.717e-09	4.717e-09	0.0004824	0.0004824	0.0001805	0.0001805	0.002829
224.9	1.046	8.433e-05	8.433e-05	0	0	NA	NA	NA	3.543e-05	3.543e-05	0.01692	NA	NA	NA	NA	NA	NA	NA	1.493e-05	NA	NA	NA	NA	NA	NA	NA	NA	NA	NA	6.94e-05	NA	NA	NA	NA	NA	NA	0.0009963	0.0009963	1.557e-45	1.557e-45	9.483e-08	9.483e-08	4.727e-09	4.727e-09	0.0004824	0.0004824	0.0001805	0.0001805	0.002829
224.9	1.046	8.433e-05	8.433e-05	0	0	NA	NA	NA	3.543e-05	3.543e-05	0.01692	NA	NA	NA	NA	NA	NA	NA	1.493e-05	NA	NA	NA	NA	NA	NA	NA	NA	NA	NA	6.94e-05	NA	NA	NA	NA	NA	NA	0.0009963	0.0009963	1.556e-45	1.556e-45	9.504e-08	9.504e-08	4.738e-09	4.738e-09	0.0004824	0.0004824	0.0001805	0.0001805	0.002829
224.9	1.046	8.433e-05	8.433e-05	0	0	NA	NA	NA	3.544e-05	3.544e-05	0.01692	NA	NA	NA	NA	NA	NA	NA	1.493e-05	NA	NA	NA	NA	NA	NA	NA	NA	NA	NA	6.94e-05	NA	NA	NA	NA	NA	NA	0.0009963	0.0009963	1.556e-45	1.556e-45	9.526e-08	9.526e-08	4.749e-09	4.749e-09	0.0004824	0.0004824	0.0001805	0.0001805	0.002829
224.9	1.046	8.433e-05	8.433e-05	0	0	NA	NA	NA	3.544e-05	3.544e-05	0.01692	NA	NA	NA	NA	NA	NA	NA	1.493e-05	NA	NA	NA	NA	NA	NA	NA	NA	NA	NA	6.94e-05	NA	NA	NA	NA	NA	NA	0.0009963	0.0009963	1.555e-45	1.555e-45	9.548e-08	9.548e-08	4.76e-09	4.76e-09	0.0004824	0.0004824	0.0001805	0.0001805	0.002829
224.9	1.046	8.433e-05	8.433e-05	0	0	NA	NA	NA	3.544e-05	3.544e-05	0.01692	NA	NA	NA	NA	NA	NA	NA	1.493e-05	NA	NA	NA	NA	NA	NA	NA	NA	NA	NA	6.94e-05	NA	NA	NA	NA	NA	NA	0.0009962	0.0009962	1.554e-45	1.554e-45	9.57e-08	9.57e-08	4.771e-09	4.771e-09	0.0004824	0.0004824	0.0001805	0.0001805	0.002829
224.9	1.046	8.433e-05	8.433e-05	0	0	NA	NA	NA	3.544e-05	3.544e-05	0.01692	NA	NA	NA	NA	NA	NA	NA	1.493e-05	NA	NA	NA	NA	NA	NA	NA	NA	NA	NA	6.94e-05	NA	NA	NA	NA	NA	NA	0.0009962	0.0009962	1.553e-45	1.553e-45	9.592e-08	9.592e-08	4.782e-09	4.782e-09	0.0004824	0.0004824	0.0001805	0.0001805	0.002829
224.9	1.046	8.433e-05	8.433e-05	0	0	NA	NA	NA	3.544e-05	3.544e-05	0.01692	NA	NA	NA	NA	NA	NA	NA	1.493e-05	NA	NA	NA	NA	NA	NA	NA	NA	NA	NA	6.94e-05	NA	NA	NA	NA	NA	NA	0.0009962	0.0009962	1.553e-45	1.553e-45	9.614e-08	9.614e-08	4.793e-09	4.793e-09	0.0004824	0.0004824	0.0001805	0.0001805	0.002829
224.9	1.046	8.432e-05	8.432e-05	0	0	NA	NA	NA	3.545e-05	3.545e-05	0.01692	NA	NA	NA	NA	NA	NA	NA	1.493e-05	NA	NA	NA	NA	NA	NA	NA	NA	NA	NA	6.939e-05	NA	NA	NA	NA	NA	NA	0.0009962	0.0009962	1.552e-45	1.552e-45	9.636e-08	9.636e-08	4.804e-09	4.804e-09	0.0004824	0.0004824	0.0001805	0.0001805	0.002829
224.9	1.046	8.432e-05	8.432e-05	0	0	NA	NA	NA	3.545e-05	3.545e-05	0.01692	NA	NA	NA	NA	NA	NA	NA	1.493e-05	NA	NA	NA	NA	NA	NA	NA	NA	NA	NA	6.939e-05	NA	NA	NA	NA	NA	NA	0.0009962	0.0009962	1.551e-45	1.551e-45	9.658e-08	9.658e-08	4.815e-09	4.815e-09	0.0004824	0.0004824	0.0001805	0.0001805	0.002829
224.9	1.046	8.432e-05	8.432e-05	0	0	NA	NA	NA	3.545e-05	3.545e-05	0.01692	NA	NA	NA	NA	NA	NA	NA	1.493e-05	NA	NA	NA	NA	NA	NA	NA	NA	NA	NA	6.939e-05	NA	NA	NA	NA	NA	NA	0.0009962	0.0009962	1.55e-45	1.55e-45	9.68e-08	9.68e-08	4.826e-09	4.826e-09	0.0004824	0.0004824	0.0001805	0.0001805	0.002829
224.9	1.046	8.432e-05	8.432e-05	0	0	NA	NA	NA	3.545e-05	3.545e-05	0.01692	NA	NA	NA	NA	NA	NA	NA	1.493e-05	NA	NA	NA	NA	NA	NA	NA	NA	NA	NA	6.939e-05	NA	NA	NA	NA	NA	NA	0.0009962	0.0009962	1.55e-45	1.55e-45	9.702e-08	9.702e-08	4.837e-09	4.837e-09	0.0004824	0.0004824	0.0001805	0.0001805	0.002829
224.9	1.046	8.432e-05	8.432e-05	0	0	NA	NA	NA	3.545e-05	3.545e-05	0.01692	NA	NA	NA	NA	NA	NA	NA	1.493e-05	NA	NA	NA	NA	NA	NA	NA	NA	NA	NA	6.939e-05	NA	NA	NA	NA	NA	NA	0.0009962	0.0009962	1.549e-45	1.549e-45	9.725e-08	9.725e-08	4.848e-09	4.848e-09	0.0004824	0.0004824	0.0001805	0.0001805	0.002829
224.9	1.046	8.432e-05	8.432e-05	0	0	NA	NA	NA	3.546e-05	3.546e-05	0.01692	NA	NA	NA	NA	NA	NA	NA	1.493e-05	NA	NA	NA	NA	NA	NA	NA	NA	NA	NA	6.939e-05	NA	NA	NA	NA	NA	NA	0.0009962	0.0009962	1.548e-45	1.548e-45	9.747e-08	9.747e-08	4.859e-09	4.859e-09	0.0004824	0.0004824	0.0001805	0.0001805	0.002829
224.9	1.046	8.432e-05	8.432e-05	0	0	NA	NA	NA	3.546e-05	3.546e-05	0.01692	NA	NA	NA	NA	NA	NA	NA	1.493e-05	NA	NA	NA	NA	NA	NA	NA	NA	NA	NA	6.939e-05	NA	NA	NA	NA	NA	NA	0.0009961	0.0009961	1.547e-45	1.547e-45	9.769e-08	9.769e-08	4.87e-09	4.87e-09	0.0004824	0.0004824	0.0001805	0.0001805	0.002829
224.9	1.046	8.432e-05	8.432e-05	0	0	NA	NA	NA	3.546e-05	3.546e-05	0.01692	NA	NA	NA	NA	NA	NA	NA	1.493e-05	NA	NA	NA	NA	NA	NA	NA	NA	NA	NA	6.939e-05	NA	NA	NA	NA	NA	NA	0.0009961	0.0009961	1.547e-45	1.547e-45	9.792e-08	9.792e-08	4.882e-09	4.882e-09	0.0004824	0.0004824	0.0001805	0.0001805	0.002829
224.9	1.046	8.432e-05	8.432e-05	0	0	NA	NA	NA	3.546e-05	3.546e-05	0.01692	NA	NA	NA	NA	NA	NA	NA	1.493e-05	NA	NA	NA	NA	NA	NA	NA	NA	NA	NA	6.939e-05	NA	NA	NA	NA	NA	NA	0.0009961	0.0009961	1.546e-45	1.546e-45	9.814e-08	9.814e-08	4.893e-09	4.893e-09	0.0004824	0.0004824	0.0001805	0.0001805	0.002829
224.9	1.046	8.432e-05	8.432e-05	0	0	NA	NA	NA	3.546e-05	3.546e-05	0.01692	NA	NA	NA	NA	NA	NA	NA	1.493e-05	NA	NA	NA	NA	NA	NA	NA	NA	NA	NA	6.939e-05	NA	NA	NA	NA	NA	NA	0.0009961	0.0009961	1.545e-45	1.545e-45	9.837e-08	9.837e-08	4.904e-09	4.904e-09	0.0004824	0.0004824	0.0001805	0.0001805	0.002829
224.9	1.046	8.432e-05	8.432e-05	0	0	NA	NA	NA	3.547e-05	3.547e-05	0.01692	NA	NA	NA	NA	NA	NA	NA	1.493e-05	NA	NA	NA	NA	NA	NA	NA	NA	NA	NA	6.939e-05	NA	NA	NA	NA	NA	NA	0.0009961	0.0009961	1.544e-45	1.544e-45	9.859e-08	9.859e-08	4.915e-09	4.915e-09	0.0004824	0.0004824	0.0001805	0.0001805	0.002829
224.9	1.046	8.432e-05	8.432e-05	0	0	NA	NA	NA	3.547e-05	3.547e-05	0.01692	NA	NA	NA	NA	NA	NA	NA	1.493e-05	NA	NA	NA	NA	NA	NA	NA	NA	NA	NA	6.939e-05	NA	NA	NA	NA	NA	NA	0.0009961	0.0009961	1.544e-45	1.544e-45	9.882e-08	9.882e-08	4.927e-09	4.927e-09	0.0004824	0.0004824	0.0001805	0.0001805	0.002829
224.9	1.046	8.432e-05	8.432e-05	0	0	NA	NA	NA	3.547e-05	3.547e-05	0.01692	NA	NA	NA	NA	NA	NA	NA	1.493e-05	NA	NA	NA	NA	NA	NA	NA	NA	NA	NA	6.939e-05	NA	NA	NA	NA	NA	NA	0.0009961	0.0009961	1.543e-45	1.543e-45	9.905e-08	9.905e-08	4.938e-09	4.938e-09	0.0004824	0.0004824	0.0001805	0.0001805	0.002829
224.9	1.046	8.432e-05	8.432e-05	0	0	NA	NA	NA	3.547e-05	3.547e-05	0.01692	NA	NA	NA	NA	NA	NA	NA	1.493e-05	NA	NA	NA	NA	NA	NA	NA	NA	NA	NA	6.939e-05	NA	NA	NA	NA	NA	NA	0.0009961	0.0009961	1.542e-45	1.542e-45	9.927e-08	9.927e-08	4.949e-09	4.949e-09	0.0004824	0.0004824	0.0001805	0.0001805	0.002829
224.9	1.046	8.431e-05	8.431e-05	0	0	NA	NA	NA	3.548e-05	3.548e-05	0.01692	NA	NA	NA	NA	NA	NA	NA	1.493e-05	NA	NA	NA	NA	NA	NA	NA	NA	NA	NA	6.938e-05	NA	NA	NA	NA	NA	NA	0.0009961	0.0009961	1.541e-45	1.541e-45	9.95e-08	9.95e-08	4.961e-09	4.961e-09	0.0004824	0.0004824	0.0001804	0.0001804	0.002829
224.9	1.046	8.431e-05	8.431e-05	0	0	NA	NA	NA	3.548e-05	3.548e-05	0.01692	NA	NA	NA	NA	NA	NA	NA	1.493e-05	NA	NA	NA	NA	NA	NA	NA	NA	NA	NA	6.938e-05	NA	NA	NA	NA	NA	NA	0.000996	0.000996	1.54e-45	1.54e-45	9.973e-08	9.973e-08	4.972e-09	4.972e-09	0.0004824	0.0004824	0.0001804	0.0001804	0.002829
224.9	1.046	8.431e-05	8.431e-05	0	0	NA	NA	NA	3.548e-05	3.548e-05	0.01692	NA	NA	NA	NA	NA	NA	NA	1.493e-05	NA	NA	NA	NA	NA	NA	NA	NA	NA	NA	6.938e-05	NA	NA	NA	NA	NA	NA	0.000996	0.000996	1.54e-45	1.54e-45	9.996e-08	9.996e-08	4.983e-09	4.983e-09	0.0004824	0.0004824	0.0001804	0.0001804	0.002829
224.9	1.046	8.431e-05	8.431e-05	0	0	NA	NA	NA	3.548e-05	3.548e-05	0.01692	NA	NA	NA	NA	NA	NA	NA	1.493e-05	NA	NA	NA	NA	NA	NA	NA	NA	NA	NA	6.938e-05	NA	NA	NA	NA	NA	NA	0.000996	0.000996	1.539e-45	1.539e-45	1.002e-07	1.002e-07	4.995e-09	4.995e-09	0.0004824	0.0004824	0.0001804	0.0001804	0.002829
224.9	1.046	8.431e-05	8.431e-05	0	0	NA	NA	NA	3.548e-05	3.548e-05	0.01692	NA	NA	NA	NA	NA	NA	NA	1.493e-05	NA	NA	NA	NA	NA	NA	NA	NA	NA	NA	6.938e-05	NA	NA	NA	NA	NA	NA	0.000996	0.000996	1.538e-45	1.538e-45	1.004e-07	1.004e-07	5.006e-09	5.006e-09	0.0004824	0.0004824	0.0001804	0.0001804	0.002829
224.9	1.046	8.431e-05	8.431e-05	0	0	NA	NA	NA	3.549e-05	3.549e-05	0.01692	NA	NA	NA	NA	NA	NA	NA	1.493e-05	NA	NA	NA	NA	NA	NA	NA	NA	NA	NA	6.938e-05	NA	NA	NA	NA	NA	NA	0.000996	0.000996	1.537e-45	1.537e-45	1.006e-07	1.006e-07	5.018e-09	5.018e-09	0.0004824	0.0004824	0.0001804	0.0001804	0.002829
224.9	1.046	8.431e-05	8.431e-05	0	0	NA	NA	NA	3.549e-05	3.549e-05	0.01692	NA	NA	NA	NA	NA	NA	NA	1.493e-05	NA	NA	NA	NA	NA	NA	NA	NA	NA	NA	6.938e-05	NA	NA	NA	NA	NA	NA	0.000996	0.000996	1.537e-45	1.537e-45	1.009e-07	1.009e-07	5.029e-09	5.029e-09	0.0004824	0.0004824	0.0001804	0.0001804	0.002829
224.9	1.046	8.431e-05	8.431e-05	0	0	NA	NA	NA	3.549e-05	3.549e-05	0.01692	NA	NA	NA	NA	NA	NA	NA	1.493e-05	NA	NA	NA	NA	NA	NA	NA	NA	NA	NA	6.938e-05	NA	NA	NA	NA	NA	NA	0.000996	0.000996	1.536e-45	1.536e-45	1.011e-07	1.011e-07	5.041e-09	5.041e-09	0.0004824	0.0004824	0.0001804	0.0001804	0.002829
224.9	1.046	8.431e-05	8.431e-05	0	0	NA	NA	NA	3.549e-05	3.549e-05	0.01692	NA	NA	NA	NA	NA	NA	NA	1.493e-05	NA	NA	NA	NA	NA	NA	NA	NA	NA	NA	6.938e-05	NA	NA	NA	NA	NA	NA	0.000996	0.000996	1.535e-45	1.535e-45	1.013e-07	1.013e-07	5.052e-09	5.052e-09	0.0004824	0.0004824	0.0001804	0.0001804	0.002829
224.9	1.046	8.431e-05	8.431e-05	0	0	NA	NA	NA	3.55e-05	3.55e-05	0.01692	NA	NA	NA	NA	NA	NA	NA	1.493e-05	NA	NA	NA	NA	NA	NA	NA	NA	NA	NA	6.938e-05	NA	NA	NA	NA	NA	NA	0.0009959	0.0009959	1.534e-45	1.534e-45	1.016e-07	1.016e-07	5.064e-09	5.064e-09	0.0004824	0.0004824	0.0001804	0.0001804	0.002828
224.9	1.046	8.431e-05	8.431e-05	0	0	NA	NA	NA	3.55e-05	3.55e-05	0.01692	NA	NA	NA	NA	NA	NA	NA	1.493e-05	NA	NA	NA	NA	NA	NA	NA	NA	NA	NA	6.938e-05	NA	NA	NA	NA	NA	NA	0.0009959	0.0009959	1.534e-45	1.534e-45	1.018e-07	1.018e-07	5.076e-09	5.076e-09	0.0004824	0.0004824	0.0001804	0.0001804	0.002828
224.9	1.046	8.431e-05	8.431e-05	0	0	NA	NA	NA	3.55e-05	3.55e-05	0.01692	NA	NA	NA	NA	NA	NA	NA	1.493e-05	NA	NA	NA	NA	NA	NA	NA	NA	NA	NA	6.938e-05	NA	NA	NA	NA	NA	NA	0.0009959	0.0009959	1.533e-45	1.533e-45	1.02e-07	1.02e-07	5.087e-09	5.087e-09	0.0004824	0.0004824	0.0001804	0.0001804	0.002828
224.9	1.046	8.431e-05	8.431e-05	0	0	NA	NA	NA	3.55e-05	3.55e-05	0.01692	NA	NA	NA	NA	NA	NA	NA	1.493e-05	NA	NA	NA	NA	NA	NA	NA	NA	NA	NA	6.938e-05	NA	NA	NA	NA	NA	NA	0.0009959	0.0009959	1.532e-45	1.532e-45	1.023e-07	1.023e-07	5.099e-09	5.099e-09	0.0004824	0.0004824	0.0001804	0.0001804	0.002828
224.9	1.046	8.431e-05	8.431e-05	0	0	NA	NA	NA	3.55e-05	3.55e-05	0.01692	NA	NA	NA	NA	NA	NA	NA	1.493e-05	NA	NA	NA	NA	NA	NA	NA	NA	NA	NA	6.938e-05	NA	NA	NA	NA	NA	NA	0.0009959	0.0009959	1.531e-45	1.531e-45	1.025e-07	1.025e-07	5.111e-09	5.111e-09	0.0004824	0.0004824	0.0001804	0.0001804	0.002828
224.8	1.046	8.43e-05	8.43e-05	0	0	NA	NA	NA	3.551e-05	3.551e-05	0.01692	NA	NA	NA	NA	NA	NA	NA	1.493e-05	NA	NA	NA	NA	NA	NA	NA	NA	NA	NA	6.937e-05	NA	NA	NA	NA	NA	NA	0.0009959	0.0009959	1.53e-45	1.53e-45	1.027e-07	1.027e-07	5.122e-09	5.122e-09	0.0004824	0.0004824	0.0001804	0.0001804	0.002828
224.8	1.046	8.43e-05	8.43e-05	0	0	NA	NA	NA	3.551e-05	3.551e-05	0.01692	NA	NA	NA	NA	NA	NA	NA	1.493e-05	NA	NA	NA	NA	NA	NA	NA	NA	NA	NA	6.937e-05	NA	NA	NA	NA	NA	NA	0.0009959	0.0009959	1.53e-45	1.53e-45	1.03e-07	1.03e-07	5.134e-09	5.134e-09	0.0004824	0.0004824	0.0001804	0.0001804	0.002828
224.8	1.046	8.43e-05	8.43e-05	0	0	NA	NA	NA	3.551e-05	3.551e-05	0.01692	NA	NA	NA	NA	NA	NA	NA	1.493e-05	NA	NA	NA	NA	NA	NA	NA	NA	NA	NA	6.937e-05	NA	NA	NA	NA	NA	NA	0.0009959	0.0009959	1.529e-45	1.529e-45	1.032e-07	1.032e-07	5.146e-09	5.146e-09	0.0004824	0.0004824	0.0001804	0.0001804	0.002828
224.8	1.046	8.43e-05	8.43e-05	0	0	NA	NA	NA	3.551e-05	3.551e-05	0.01692	NA	NA	NA	NA	NA	NA	NA	1.493e-05	NA	NA	NA	NA	NA	NA	NA	NA	NA	NA	6.937e-05	NA	NA	NA	NA	NA	NA	0.0009959	0.0009959	1.528e-45	1.528e-45	1.035e-07	1.035e-07	5.158e-09	5.158e-09	0.0004824	0.0004824	0.0001804	0.0001804	0.002828
224.8	1.046	8.43e-05	8.43e-05	0	0	NA	NA	NA	3.552e-05	3.552e-05	0.01692	NA	NA	NA	NA	NA	NA	NA	1.493e-05	NA	NA	NA	NA	NA	NA	NA	NA	NA	NA	6.937e-05	NA	NA	NA	NA	NA	NA	0.0009958	0.0009958	1.527e-45	1.527e-45	1.037e-07	1.037e-07	5.169e-09	5.169e-09	0.0004824	0.0004824	0.0001804	0.0001804	0.002828
224.8	1.046	8.43e-05	8.43e-05	0	0	NA	NA	NA	3.552e-05	3.552e-05	0.01692	NA	NA	NA	NA	NA	NA	NA	1.493e-05	NA	NA	NA	NA	NA	NA	NA	NA	NA	NA	6.937e-05	NA	NA	NA	NA	NA	NA	0.0009958	0.0009958	1.526e-45	1.526e-45	1.039e-07	1.039e-07	5.181e-09	5.181e-09	0.0004824	0.0004824	0.0001804	0.0001804	0.002828
224.8	1.046	8.43e-05	8.43e-05	0	0	NA	NA	NA	3.552e-05	3.552e-05	0.01692	NA	NA	NA	NA	NA	NA	NA	1.493e-05	NA	NA	NA	NA	NA	NA	NA	NA	NA	NA	6.937e-05	NA	NA	NA	NA	NA	NA	0.0009958	0.0009958	1.526e-45	1.526e-45	1.042e-07	1.042e-07	5.193e-09	5.193e-09	0.0004824	0.0004824	0.0001804	0.0001804	0.002828
224.8	1.046	8.43e-05	8.43e-05	0	0	NA	NA	NA	3.552e-05	3.552e-05	0.01692	NA	NA	NA	NA	NA	NA	NA	1.493e-05	NA	NA	NA	NA	NA	NA	NA	NA	NA	NA	6.937e-05	NA	NA	NA	NA	NA	NA	0.0009958	0.0009958	1.525e-45	1.525e-45	1.044e-07	1.044e-07	5.205e-09	5.205e-09	0.0004824	0.0004824	0.0001804	0.0001804	0.002828
224.8	1.046	8.43e-05	8.43e-05	0	0	NA	NA	NA	3.552e-05	3.552e-05	0.01691	NA	NA	NA	NA	NA	NA	NA	1.493e-05	NA	NA	NA	NA	NA	NA	NA	NA	NA	NA	6.937e-05	NA	NA	NA	NA	NA	NA	0.0009958	0.0009958	1.524e-45	1.524e-45	1.046e-07	1.046e-07	5.217e-09	5.217e-09	0.0004824	0.0004824	0.0001804	0.0001804	0.002828
224.8	1.046	8.43e-05	8.43e-05	0	0	NA	NA	NA	3.553e-05	3.553e-05	0.01691	NA	NA	NA	NA	NA	NA	NA	1.493e-05	NA	NA	NA	NA	NA	NA	NA	NA	NA	NA	6.937e-05	NA	NA	NA	NA	NA	NA	0.0009958	0.0009958	1.523e-45	1.523e-45	1.049e-07	1.049e-07	5.229e-09	5.229e-09	0.0004824	0.0004824	0.0001804	0.0001804	0.002828
224.8	1.046	8.43e-05	8.43e-05	0	0	NA	NA	NA	3.553e-05	3.553e-05	0.01691	NA	NA	NA	NA	NA	NA	NA	1.493e-05	NA	NA	NA	NA	NA	NA	NA	NA	NA	NA	6.937e-05	NA	NA	NA	NA	NA	NA	0.0009958	0.0009958	1.522e-45	1.522e-45	1.051e-07	1.051e-07	5.241e-09	5.241e-09	0.0004824	0.0004824	0.0001804	0.0001804	0.002828
224.8	1.046	8.43e-05	8.43e-05	0	0	NA	NA	NA	3.553e-05	3.553e-05	0.01691	NA	NA	NA	NA	NA	NA	NA	1.493e-05	NA	NA	NA	NA	NA	NA	NA	NA	NA	NA	6.937e-05	NA	NA	NA	NA	NA	NA	0.0009958	0.0009958	1.522e-45	1.522e-45	1.054e-07	1.054e-07	5.253e-09	5.253e-09	0.0004824	0.0004824	0.0001804	0.0001804	0.002828
224.8	1.046	8.43e-05	8.43e-05	0	0	NA	NA	NA	3.553e-05	3.553e-05	0.01691	NA	NA	NA	NA	NA	NA	NA	1.493e-05	NA	NA	NA	NA	NA	NA	NA	NA	NA	NA	6.937e-05	NA	NA	NA	NA	NA	NA	0.0009957	0.0009957	1.521e-45	1.521e-45	1.056e-07	1.056e-07	5.265e-09	5.265e-09	0.0004824	0.0004824	0.0001804	0.0001804	0.002828
224.8	1.046	8.43e-05	8.43e-05	0	0	NA	NA	NA	3.554e-05	3.554e-05	0.01691	NA	NA	NA	NA	NA	NA	NA	1.493e-05	NA	NA	NA	NA	NA	NA	NA	NA	NA	NA	6.937e-05	NA	NA	NA	NA	NA	NA	0.0009957	0.0009957	1.52e-45	1.52e-45	1.058e-07	1.058e-07	5.277e-09	5.277e-09	0.0004824	0.0004824	0.0001804	0.0001804	0.002828
224.8	1.046	8.429e-05	8.429e-05	0	0	NA	NA	NA	3.554e-05	3.554e-05	0.01691	NA	NA	NA	NA	NA	NA	NA	1.493e-05	NA	NA	NA	NA	NA	NA	NA	NA	NA	NA	6.936e-05	NA	NA	NA	NA	NA	NA	0.0009957	0.0009957	1.519e-45	1.519e-45	1.061e-07	1.061e-07	5.289e-09	5.289e-09	0.0004824	0.0004824	0.0001804	0.0001804	0.002828
224.8	1.046	8.429e-05	8.429e-05	0	0	NA	NA	NA	3.554e-05	3.554e-05	0.01691	NA	NA	NA	NA	NA	NA	NA	1.493e-05	NA	NA	NA	NA	NA	NA	NA	NA	NA	NA	6.936e-05	NA	NA	NA	NA	NA	NA	0.0009957	0.0009957	1.518e-45	1.518e-45	1.063e-07	1.063e-07	5.301e-09	5.301e-09	0.0004824	0.0004824	0.0001804	0.0001804	0.002828
224.8	1.046	8.429e-05	8.429e-05	0	0	NA	NA	NA	3.554e-05	3.554e-05	0.01691	NA	NA	NA	NA	NA	NA	NA	1.493e-05	NA	NA	NA	NA	NA	NA	NA	NA	NA	NA	6.936e-05	NA	NA	NA	NA	NA	NA	0.0009957	0.0009957	1.518e-45	1.518e-45	1.066e-07	1.066e-07	5.313e-09	5.313e-09	0.0004824	0.0004824	0.0001804	0.0001804	0.002828
224.8	1.046	8.429e-05	8.429e-05	0	0	NA	NA	NA	3.554e-05	3.554e-05	0.01691	NA	NA	NA	NA	NA	NA	NA	1.493e-05	NA	NA	NA	NA	NA	NA	NA	NA	NA	NA	6.936e-05	NA	NA	NA	NA	NA	NA	0.0009957	0.0009957	1.517e-45	1.517e-45	1.068e-07	1.068e-07	5.326e-09	5.326e-09	0.0004824	0.0004824	0.0001804	0.0001804	0.002828
224.8	1.046	8.429e-05	8.429e-05	0	0	NA	NA	NA	3.555e-05	3.555e-05	0.01691	NA	NA	NA	NA	NA	NA	NA	1.493e-05	NA	NA	NA	NA	NA	NA	NA	NA	NA	NA	6.936e-05	NA	NA	NA	NA	NA	NA	0.0009957	0.0009957	1.516e-45	1.516e-45	1.071e-07	1.071e-07	5.338e-09	5.338e-09	0.0004824	0.0004824	0.0001803	0.0001803	0.002828
224.8	1.046	8.428e-05	8.428e-05	0	0	NA	NA	NA	3.555e-05	3.555e-05	0.01691	NA	NA	NA	NA	NA	NA	NA	1.492e-05	NA	NA	NA	NA	NA	NA	NA	NA	NA	NA	6.936e-05	NA	NA	NA	NA	NA	NA	0.0009957	0.0009957	1.515e-45	1.515e-45	1.073e-07	1.073e-07	5.35e-09	5.35e-09	0.0004824	0.0004824	0.0001803	0.0001803	0.002828
224.8	1.046	8.428e-05	8.428e-05	0	0	NA	NA	NA	3.555e-05	3.555e-05	0.01691	NA	NA	NA	NA	NA	NA	NA	1.492e-05	NA	NA	NA	NA	NA	NA	NA	NA	NA	NA	6.936e-05	NA	NA	NA	NA	NA	NA	0.0009956	0.0009956	1.514e-45	1.514e-45	1.076e-07	1.076e-07	5.362e-09	5.362e-09	0.0004824	0.0004824	0.0001803	0.0001803	0.002828
224.8	1.046	8.428e-05	8.428e-05	0	0	NA	NA	NA	3.555e-05	3.555e-05	0.01691	NA	NA	NA	NA	NA	NA	NA	1.492e-05	NA	NA	NA	NA	NA	NA	NA	NA	NA	NA	6.936e-05	NA	NA	NA	NA	NA	NA	0.0009956	0.0009956	1.514e-45	1.514e-45	1.078e-07	1.078e-07	5.375e-09	5.375e-09	0.0004824	0.0004824	0.0001803	0.0001803	0.002828
224.8	1.047	8.428e-05	8.428e-05	0	0	NA	NA	NA	3.556e-05	3.556e-05	0.01691	NA	NA	NA	NA	NA	NA	NA	1.492e-05	NA	NA	NA	NA	NA	NA	NA	NA	NA	NA	6.936e-05	NA	NA	NA	NA	NA	NA	0.0009956	0.0009956	1.513e-45	1.513e-45	1.081e-07	1.081e-07	5.387e-09	5.387e-09	0.0004824	0.0004824	0.0001803	0.0001803	0.002828
224.8	1.047	8.428e-05	8.428e-05	0	0	NA	NA	NA	3.556e-05	3.556e-05	0.01691	NA	NA	NA	NA	NA	NA	NA	1.492e-05	NA	NA	NA	NA	NA	NA	NA	NA	NA	NA	6.936e-05	NA	NA	NA	NA	NA	NA	0.0009956	0.0009956	1.512e-45	1.512e-45	1.083e-07	1.083e-07	5.399e-09	5.399e-09	0.0004824	0.0004824	0.0001803	0.0001803	0.002828
224.8	1.047	8.428e-05	8.428e-05	0	0	NA	NA	NA	3.556e-05	3.556e-05	0.01691	NA	NA	NA	NA	NA	NA	NA	1.492e-05	NA	NA	NA	NA	NA	NA	NA	NA	NA	NA	6.936e-05	NA	NA	NA	NA	NA	NA	0.0009956	0.0009956	1.511e-45	1.511e-45	1.086e-07	1.086e-07	5.412e-09	5.412e-09	0.0004824	0.0004824	0.0001803	0.0001803	0.002827
224.8	1.047	8.428e-05	8.428e-05	0	0	NA	NA	NA	3.556e-05	3.556e-05	0.01691	NA	NA	NA	NA	NA	NA	NA	1.492e-05	NA	NA	NA	NA	NA	NA	NA	NA	NA	NA	6.936e-05	NA	NA	NA	NA	NA	NA	0.0009956	0.0009956	1.51e-45	1.51e-45	1.088e-07	1.088e-07	5.424e-09	5.424e-09	0.0004824	0.0004824	0.0001803	0.0001803	0.002827
224.8	1.047	8.428e-05	8.428e-05	0	0	NA	NA	NA	3.557e-05	3.557e-05	0.01691	NA	NA	NA	NA	NA	NA	NA	1.492e-05	NA	NA	NA	NA	NA	NA	NA	NA	NA	NA	6.936e-05	NA	NA	NA	NA	NA	NA	0.0009956	0.0009956	1.509e-45	1.509e-45	1.09e-07	1.09e-07	5.437e-09	5.437e-09	0.0004824	0.0004824	0.0001803	0.0001803	0.002827
224.8	1.047	8.428e-05	8.428e-05	0	0	NA	NA	NA	3.557e-05	3.557e-05	0.01691	NA	NA	NA	NA	NA	NA	NA	1.492e-05	NA	NA	NA	NA	NA	NA	NA	NA	NA	NA	6.936e-05	NA	NA	NA	NA	NA	NA	0.0009956	0.0009956	1.509e-45	1.509e-45	1.093e-07	1.093e-07	5.449e-09	5.449e-09	0.0004824	0.0004824	0.0001803	0.0001803	0.002827
224.8	1.047	8.427e-05	8.427e-05	0	0	NA	NA	NA	3.557e-05	3.557e-05	0.01691	NA	NA	NA	NA	NA	NA	NA	1.492e-05	NA	NA	NA	NA	NA	NA	NA	NA	NA	NA	6.935e-05	NA	NA	NA	NA	NA	NA	0.0009955	0.0009955	1.508e-45	1.508e-45	1.095e-07	1.095e-07	5.462e-09	5.462e-09	0.0004824	0.0004824	0.0001803	0.0001803	0.002827
224.8	1.047	8.427e-05	8.427e-05	0	0	NA	NA	NA	3.557e-05	3.557e-05	0.01691	NA	NA	NA	NA	NA	NA	NA	1.492e-05	NA	NA	NA	NA	NA	NA	NA	NA	NA	NA	6.935e-05	NA	NA	NA	NA	NA	NA	0.0009955	0.0009955	1.507e-45	1.507e-45	1.098e-07	1.098e-07	5.474e-09	5.474e-09	0.0004824	0.0004824	0.0001803	0.0001803	0.002827
224.8	1.047	8.427e-05	8.427e-05	0	0	NA	NA	NA	3.558e-05	3.558e-05	0.01691	NA	NA	NA	NA	NA	NA	NA	1.492e-05	NA	NA	NA	NA	NA	NA	NA	NA	NA	NA	6.935e-05	NA	NA	NA	NA	NA	NA	0.0009955	0.0009955	1.506e-45	1.506e-45	1.101e-07	1.101e-07	5.487e-09	5.487e-09	0.0004824	0.0004824	0.0001803	0.0001803	0.002827
224.8	1.047	8.427e-05	8.427e-05	0	0	NA	NA	NA	3.558e-05	3.558e-05	0.01691	NA	NA	NA	NA	NA	NA	NA	1.492e-05	NA	NA	NA	NA	NA	NA	NA	NA	NA	NA	6.935e-05	NA	NA	NA	NA	NA	NA	0.0009955	0.0009955	1.505e-45	1.505e-45	1.103e-07	1.103e-07	5.499e-09	5.499e-09	0.0004824	0.0004824	0.0001803	0.0001803	0.002827
224.8	1.047	8.427e-05	8.427e-05	0	0	NA	NA	NA	3.558e-05	3.558e-05	0.01691	NA	NA	NA	NA	NA	NA	NA	1.492e-05	NA	NA	NA	NA	NA	NA	NA	NA	NA	NA	6.935e-05	NA	NA	NA	NA	NA	NA	0.0009955	0.0009955	1.504e-45	1.504e-45	1.106e-07	1.106e-07	5.512e-09	5.512e-09	0.0004824	0.0004824	0.0001803	0.0001803	0.002827
224.8	1.047	8.427e-05	8.427e-05	0	0	NA	NA	NA	3.558e-05	3.558e-05	0.01691	NA	NA	NA	NA	NA	NA	NA	1.492e-05	NA	NA	NA	NA	NA	NA	NA	NA	NA	NA	6.935e-05	NA	NA	NA	NA	NA	NA	0.0009955	0.0009955	1.504e-45	1.504e-45	1.108e-07	1.108e-07	5.524e-09	5.524e-09	0.0004824	0.0004824	0.0001803	0.0001803	0.002827
224.8	1.047	8.427e-05	8.427e-05	0	0	NA	NA	NA	3.558e-05	3.558e-05	0.01691	NA	NA	NA	NA	NA	NA	NA	1.492e-05	NA	NA	NA	NA	NA	NA	NA	NA	NA	NA	6.935e-05	NA	NA	NA	NA	NA	NA	0.0009955	0.0009955	1.503e-45	1.503e-45	1.111e-07	1.111e-07	5.537e-09	5.537e-09	0.0004824	0.0004824	0.0001803	0.0001803	0.002827
224.8	1.047	8.427e-05	8.427e-05	0	0	NA	NA	NA	3.559e-05	3.559e-05	0.01691	NA	NA	NA	NA	NA	NA	NA	1.492e-05	NA	NA	NA	NA	NA	NA	NA	NA	NA	NA	6.935e-05	NA	NA	NA	NA	NA	NA	0.0009955	0.0009955	1.502e-45	1.502e-45	1.113e-07	1.113e-07	5.55e-09	5.55e-09	0.0004824	0.0004824	0.0001803	0.0001803	0.002827
224.8	1.047	8.427e-05	8.427e-05	0	0	NA	NA	NA	3.559e-05	3.559e-05	0.01691	NA	NA	NA	NA	NA	NA	NA	1.492e-05	NA	NA	NA	NA	NA	NA	NA	NA	NA	NA	6.935e-05	NA	NA	NA	NA	NA	NA	0.0009954	0.0009954	1.501e-45	1.501e-45	1.116e-07	1.116e-07	5.563e-09	5.563e-09	0.0004824	0.0004824	0.0001803	0.0001803	0.002827
224.7	1.047	8.427e-05	8.427e-05	0	0	NA	NA	NA	3.559e-05	3.559e-05	0.01691	NA	NA	NA	NA	NA	NA	NA	1.492e-05	NA	NA	NA	NA	NA	NA	NA	NA	NA	NA	6.935e-05	NA	NA	NA	NA	NA	NA	0.0009954	0.0009954	1.5e-45	1.5e-45	1.118e-07	1.118e-07	5.575e-09	5.575e-09	0.0004824	0.0004824	0.0001803	0.0001803	0.002827
224.7	1.047	8.427e-05	8.427e-05	0	0	NA	NA	NA	3.559e-05	3.559e-05	0.01691	NA	NA	NA	NA	NA	NA	NA	1.492e-05	NA	NA	NA	NA	NA	NA	NA	NA	NA	NA	6.935e-05	NA	NA	NA	NA	NA	NA	0.0009954	0.0009954	1.499e-45	1.499e-45	1.121e-07	1.121e-07	5.588e-09	5.588e-09	0.0004824	0.0004824	0.0001803	0.0001803	0.002827
224.7	1.047	8.427e-05	8.427e-05	0	0	NA	NA	NA	3.56e-05	3.56e-05	0.01691	NA	NA	NA	NA	NA	NA	NA	1.492e-05	NA	NA	NA	NA	NA	NA	NA	NA	NA	NA	6.935e-05	NA	NA	NA	NA	NA	NA	0.0009954	0.0009954	1.499e-45	1.499e-45	1.123e-07	1.123e-07	5.601e-09	5.601e-09	0.0004824	0.0004824	0.0001803	0.0001803	0.002827
224.7	1.047	8.426e-05	8.426e-05	0	0	NA	NA	NA	3.56e-05	3.56e-05	0.01691	NA	NA	NA	NA	NA	NA	NA	1.492e-05	NA	NA	NA	NA	NA	NA	NA	NA	NA	NA	6.934e-05	NA	NA	NA	NA	NA	NA	0.0009954	0.0009954	1.498e-45	1.498e-45	1.126e-07	1.126e-07	5.614e-09	5.614e-09	0.0004824	0.0004824	0.0001803	0.0001803	0.002827
224.7	1.047	8.426e-05	8.426e-05	0	0	NA	NA	NA	3.56e-05	3.56e-05	0.01691	NA	NA	NA	NA	NA	NA	NA	1.492e-05	NA	NA	NA	NA	NA	NA	NA	NA	NA	NA	6.934e-05	NA	NA	NA	NA	NA	NA	0.0009954	0.0009954	1.497e-45	1.497e-45	1.129e-07	1.129e-07	5.627e-09	5.627e-09	0.0004825	0.0004825	0.0001803	0.0001803	0.002827
224.7	1.047	8.426e-05	8.426e-05	0	0	NA	NA	NA	3.56e-05	3.56e-05	0.01691	NA	NA	NA	NA	NA	NA	NA	1.492e-05	NA	NA	NA	NA	NA	NA	NA	NA	NA	NA	6.934e-05	NA	NA	NA	NA	NA	NA	0.0009954	0.0009954	1.496e-45	1.496e-45	1.131e-07	1.131e-07	5.639e-09	5.639e-09	0.0004825	0.0004825	0.0001803	0.0001803	0.002827
224.7	1.047	8.426e-05	8.426e-05	0	0	NA	NA	NA	3.561e-05	3.561e-05	0.01691	NA	NA	NA	NA	NA	NA	NA	1.492e-05	NA	NA	NA	NA	NA	NA	NA	NA	NA	NA	6.934e-05	NA	NA	NA	NA	NA	NA	0.0009954	0.0009954	1.495e-45	1.495e-45	1.134e-07	1.134e-07	5.652e-09	5.652e-09	0.0004825	0.0004825	0.0001803	0.0001803	0.002827
224.7	1.047	8.426e-05	8.426e-05	0	0	NA	NA	NA	3.561e-05	3.561e-05	0.01691	NA	NA	NA	NA	NA	NA	NA	1.492e-05	NA	NA	NA	NA	NA	NA	NA	NA	NA	NA	6.934e-05	NA	NA	NA	NA	NA	NA	0.0009953	0.0009953	1.494e-45	1.494e-45	1.136e-07	1.136e-07	5.665e-09	5.665e-09	0.0004825	0.0004825	0.0001803	0.0001803	0.002827
224.7	1.047	8.426e-05	8.426e-05	0	0	NA	NA	NA	3.561e-05	3.561e-05	0.01691	NA	NA	NA	NA	NA	NA	NA	1.492e-05	NA	NA	NA	NA	NA	NA	NA	NA	NA	NA	6.934e-05	NA	NA	NA	NA	NA	NA	0.0009953	0.0009953	1.494e-45	1.494e-45	1.139e-07	1.139e-07	5.678e-09	5.678e-09	0.0004825	0.0004825	0.0001803	0.0001803	0.002827
224.7	1.047	8.426e-05	8.426e-05	0	0	NA	NA	NA	3.561e-05	3.561e-05	0.01691	NA	NA	NA	NA	NA	NA	NA	1.492e-05	NA	NA	NA	NA	NA	NA	NA	NA	NA	NA	6.934e-05	NA	NA	NA	NA	NA	NA	0.0009953	0.0009953	1.493e-45	1.493e-45	1.142e-07	1.142e-07	5.691e-09	5.691e-09	0.0004825	0.0004825	0.0001803	0.0001803	0.002827
224.7	1.047	8.426e-05	8.426e-05	0	0	NA	NA	NA	3.562e-05	3.562e-05	0.01691	NA	NA	NA	NA	NA	NA	NA	1.492e-05	NA	NA	NA	NA	NA	NA	NA	NA	NA	NA	6.934e-05	NA	NA	NA	NA	NA	NA	0.0009953	0.0009953	1.492e-45	1.492e-45	1.144e-07	1.144e-07	5.704e-09	5.704e-09	0.0004825	0.0004825	0.0001803	0.0001803	0.002827
224.7	1.047	8.426e-05	8.426e-05	0	0	NA	NA	NA	3.562e-05	3.562e-05	0.01691	NA	NA	NA	NA	NA	NA	NA	1.492e-05	NA	NA	NA	NA	NA	NA	NA	NA	NA	NA	6.934e-05	NA	NA	NA	NA	NA	NA	0.0009953	0.0009953	1.491e-45	1.491e-45	1.147e-07	1.147e-07	5.717e-09	5.717e-09	0.0004825	0.0004825	0.0001803	0.0001803	0.002827
224.7	1.047	8.426e-05	8.426e-05	0	0	NA	NA	NA	3.562e-05	3.562e-05	0.01691	NA	NA	NA	NA	NA	NA	NA	1.492e-05	NA	NA	NA	NA	NA	NA	NA	NA	NA	NA	6.934e-05	NA	NA	NA	NA	NA	NA	0.0009953	0.0009953	1.49e-45	1.49e-45	1.149e-07	1.149e-07	5.731e-09	5.731e-09	0.0004825	0.0004825	0.0001802	0.0001802	0.002827
224.7	1.047	8.426e-05	8.426e-05	0	0	NA	NA	NA	3.562e-05	3.562e-05	0.01691	NA	NA	NA	NA	NA	NA	NA	1.492e-05	NA	NA	NA	NA	NA	NA	NA	NA	NA	NA	6.934e-05	NA	NA	NA	NA	NA	NA	0.0009953	0.0009953	1.489e-45	1.489e-45	1.152e-07	1.152e-07	5.744e-09	5.744e-09	0.0004825	0.0004825	0.0001802	0.0001802	0.002827
224.7	1.047	8.426e-05	8.426e-05	0	0	NA	NA	NA	3.563e-05	3.563e-05	0.01691	NA	NA	NA	NA	NA	NA	NA	1.492e-05	NA	NA	NA	NA	NA	NA	NA	NA	NA	NA	6.934e-05	NA	NA	NA	NA	NA	NA	0.0009953	0.0009953	1.488e-45	1.488e-45	1.155e-07	1.155e-07	5.757e-09	5.757e-09	0.0004825	0.0004825	0.0001802	0.0001802	0.002827
224.7	1.047	8.426e-05	8.426e-05	0	0	NA	NA	NA	3.563e-05	3.563e-05	0.01691	NA	NA	NA	NA	NA	NA	NA	1.492e-05	NA	NA	NA	NA	NA	NA	NA	NA	NA	NA	6.934e-05	NA	NA	NA	NA	NA	NA	0.0009952	0.0009952	1.488e-45	1.488e-45	1.157e-07	1.157e-07	5.77e-09	5.77e-09	0.0004825	0.0004825	0.0001802	0.0001802	0.002826
224.7	1.047	8.425e-05	8.425e-05	0	0	NA	NA	NA	3.563e-05	3.563e-05	0.01691	NA	NA	NA	NA	NA	NA	NA	1.492e-05	NA	NA	NA	NA	NA	NA	NA	NA	NA	NA	6.933e-05	NA	NA	NA	NA	NA	NA	0.0009952	0.0009952	1.487e-45	1.487e-45	1.16e-07	1.16e-07	5.783e-09	5.783e-09	0.0004825	0.0004825	0.0001802	0.0001802	0.002826
224.7	1.047	8.425e-05	8.425e-05	0	0	NA	NA	NA	3.563e-05	3.563e-05	0.01691	NA	NA	NA	NA	NA	NA	NA	1.492e-05	NA	NA	NA	NA	NA	NA	NA	NA	NA	NA	6.933e-05	NA	NA	NA	NA	NA	NA	0.0009952	0.0009952	1.486e-45	1.486e-45	1.163e-07	1.163e-07	5.797e-09	5.797e-09	0.0004825	0.0004825	0.0001802	0.0001802	0.002826
224.7	1.047	8.425e-05	8.425e-05	0	0	NA	NA	NA	3.564e-05	3.564e-05	0.0169	NA	NA	NA	NA	NA	NA	NA	1.492e-05	NA	NA	NA	NA	NA	NA	NA	NA	NA	NA	6.933e-05	NA	NA	NA	NA	NA	NA	0.0009952	0.0009952	1.485e-45	1.485e-45	1.165e-07	1.165e-07	5.81e-09	5.81e-09	0.0004825	0.0004825	0.0001802	0.0001802	0.002826
224.7	1.047	8.425e-05	8.425e-05	0	0	NA	NA	NA	3.564e-05	3.564e-05	0.0169	NA	NA	NA	NA	NA	NA	NA	1.492e-05	NA	NA	NA	NA	NA	NA	NA	NA	NA	NA	6.933e-05	NA	NA	NA	NA	NA	NA	0.0009952	0.0009952	1.484e-45	1.484e-45	1.168e-07	1.168e-07	5.823e-09	5.823e-09	0.0004825	0.0004825	0.0001802	0.0001802	0.002826
224.7	1.047	8.425e-05	8.425e-05	0	0	NA	NA	NA	3.564e-05	3.564e-05	0.0169	NA	NA	NA	NA	NA	NA	NA	1.492e-05	NA	NA	NA	NA	NA	NA	NA	NA	NA	NA	6.933e-05	NA	NA	NA	NA	NA	NA	0.0009952	0.0009952	1.483e-45	1.483e-45	1.171e-07	1.171e-07	5.837e-09	5.837e-09	0.0004825	0.0004825	0.0001802	0.0001802	0.002826
224.7	1.047	8.425e-05	8.425e-05	0	0	NA	NA	NA	3.564e-05	3.564e-05	0.0169	NA	NA	NA	NA	NA	NA	NA	1.492e-05	NA	NA	NA	NA	NA	NA	NA	NA	NA	NA	6.933e-05	NA	NA	NA	NA	NA	NA	0.0009952	0.0009952	1.482e-45	1.482e-45	1.173e-07	1.173e-07	5.85e-09	5.85e-09	0.0004825	0.0004825	0.0001802	0.0001802	0.002826
224.7	1.047	8.425e-05	8.425e-05	0	0	NA	NA	NA	3.565e-05	3.565e-05	0.0169	NA	NA	NA	NA	NA	NA	NA	1.492e-05	NA	NA	NA	NA	NA	NA	NA	NA	NA	NA	6.933e-05	NA	NA	NA	NA	NA	NA	0.0009951	0.0009951	1.481e-45	1.481e-45	1.176e-07	1.176e-07	5.863e-09	5.863e-09	0.0004825	0.0004825	0.0001802	0.0001802	0.002826
224.7	1.047	8.425e-05	8.425e-05	0	0	NA	NA	NA	3.565e-05	3.565e-05	0.0169	NA	NA	NA	NA	NA	NA	NA	1.492e-05	NA	NA	NA	NA	NA	NA	NA	NA	NA	NA	6.933e-05	NA	NA	NA	NA	NA	NA	0.0009951	0.0009951	1.481e-45	1.481e-45	1.179e-07	1.179e-07	5.877e-09	5.877e-09	0.0004825	0.0004825	0.0001802	0.0001802	0.002826
224.7	1.047	8.425e-05	8.425e-05	0	0	NA	NA	NA	3.565e-05	3.565e-05	0.0169	NA	NA	NA	NA	NA	NA	NA	1.492e-05	NA	NA	NA	NA	NA	NA	NA	NA	NA	NA	6.933e-05	NA	NA	NA	NA	NA	NA	0.0009951	0.0009951	1.48e-45	1.48e-45	1.181e-07	1.181e-07	5.89e-09	5.89e-09	0.0004825	0.0004825	0.0001802	0.0001802	0.002826
224.7	1.047	8.425e-05	8.425e-05	0	0	NA	NA	NA	3.565e-05	3.565e-05	0.0169	NA	NA	NA	NA	NA	NA	NA	1.492e-05	NA	NA	NA	NA	NA	NA	NA	NA	NA	NA	6.933e-05	NA	NA	NA	NA	NA	NA	0.0009951	0.0009951	1.479e-45	1.479e-45	1.184e-07	1.184e-07	5.904e-09	5.904e-09	0.0004825	0.0004825	0.0001802	0.0001802	0.002826
224.7	1.047	8.425e-05	8.425e-05	0	0	NA	NA	NA	3.566e-05	3.566e-05	0.0169	NA	NA	NA	NA	NA	NA	NA	1.492e-05	NA	NA	NA	NA	NA	NA	NA	NA	NA	NA	6.933e-05	NA	NA	NA	NA	NA	NA	0.0009951	0.0009951	1.478e-45	1.478e-45	1.187e-07	1.187e-07	5.917e-09	5.917e-09	0.0004825	0.0004825	0.0001802	0.0001802	0.002826
224.7	1.047	8.425e-05	8.425e-05	0	0	NA	NA	NA	3.566e-05	3.566e-05	0.0169	NA	NA	NA	NA	NA	NA	NA	1.492e-05	NA	NA	NA	NA	NA	NA	NA	NA	NA	NA	6.933e-05	NA	NA	NA	NA	NA	NA	0.0009951	0.0009951	1.477e-45	1.477e-45	1.19e-07	1.19e-07	5.931e-09	5.931e-09	0.0004825	0.0004825	0.0001802	0.0001802	0.002826
224.7	1.047	8.424e-05	8.424e-05	0	0	NA	NA	NA	3.566e-05	3.566e-05	0.0169	NA	NA	NA	NA	NA	NA	NA	1.492e-05	NA	NA	NA	NA	NA	NA	NA	NA	NA	NA	6.932e-05	NA	NA	NA	NA	NA	NA	0.0009951	0.0009951	1.476e-45	1.476e-45	1.192e-07	1.192e-07	5.944e-09	5.944e-09	0.0004825	0.0004825	0.0001802	0.0001802	0.002826
224.7	1.047	8.424e-05	8.424e-05	0	0	NA	NA	NA	3.566e-05	3.566e-05	0.0169	NA	NA	NA	NA	NA	NA	NA	1.492e-05	NA	NA	NA	NA	NA	NA	NA	NA	NA	NA	6.932e-05	NA	NA	NA	NA	NA	NA	0.000995	0.000995	1.475e-45	1.475e-45	1.195e-07	1.195e-07	5.958e-09	5.958e-09	0.0004825	0.0004825	0.0001802	0.0001802	0.002826
224.7	1.047	8.424e-05	8.424e-05	0	0	NA	NA	NA	3.567e-05	3.567e-05	0.0169	NA	NA	NA	NA	NA	NA	NA	1.492e-05	NA	NA	NA	NA	NA	NA	NA	NA	NA	NA	6.932e-05	NA	NA	NA	NA	NA	NA	0.000995	0.000995	1.474e-45	1.474e-45	1.198e-07	1.198e-07	5.972e-09	5.972e-09	0.0004825	0.0004825	0.0001802	0.0001802	0.002826
224.7	1.047	8.424e-05	8.424e-05	0	0	NA	NA	NA	3.567e-05	3.567e-05	0.0169	NA	NA	NA	NA	NA	NA	NA	1.492e-05	NA	NA	NA	NA	NA	NA	NA	NA	NA	NA	6.932e-05	NA	NA	NA	NA	NA	NA	0.000995	0.000995	1.474e-45	1.474e-45	1.201e-07	1.201e-07	5.985e-09	5.985e-09	0.0004825	0.0004825	0.0001802	0.0001802	0.002826
224.7	1.047	8.424e-05	8.424e-05	0	0	NA	NA	NA	3.567e-05	3.567e-05	0.0169	NA	NA	NA	NA	NA	NA	NA	1.492e-05	NA	NA	NA	NA	NA	NA	NA	NA	NA	NA	6.932e-05	NA	NA	NA	NA	NA	NA	0.000995	0.000995	1.473e-45	1.473e-45	1.203e-07	1.203e-07	5.999e-09	5.999e-09	0.0004825	0.0004825	0.0001802	0.0001802	0.002826
224.6	1.047	8.424e-05	8.424e-05	0	0	NA	NA	NA	3.567e-05	3.567e-05	0.0169	NA	NA	NA	NA	NA	NA	NA	1.492e-05	NA	NA	NA	NA	NA	NA	NA	NA	NA	NA	6.932e-05	NA	NA	NA	NA	NA	NA	0.000995	0.000995	1.472e-45	1.472e-45	1.206e-07	1.206e-07	6.013e-09	6.013e-09	0.0004825	0.0004825	0.0001802	0.0001802	0.002826
224.6	1.047	8.423e-05	8.423e-05	0	0	NA	NA	NA	3.568e-05	3.568e-05	0.0169	NA	NA	NA	NA	NA	NA	NA	1.491e-05	NA	NA	NA	NA	NA	NA	NA	NA	NA	NA	6.932e-05	NA	NA	NA	NA	NA	NA	0.000995	0.000995	1.471e-45	1.471e-45	1.209e-07	1.209e-07	6.027e-09	6.027e-09	0.0004825	0.0004825	0.0001802	0.0001802	0.002826
224.6	1.047	8.423e-05	8.423e-05	0	0	NA	NA	NA	3.568e-05	3.568e-05	0.0169	NA	NA	NA	NA	NA	NA	NA	1.491e-05	NA	NA	NA	NA	NA	NA	NA	NA	NA	NA	6.932e-05	NA	NA	NA	NA	NA	NA	0.000995	0.000995	1.47e-45	1.47e-45	1.212e-07	1.212e-07	6.04e-09	6.04e-09	0.0004825	0.0004825	0.0001802	0.0001802	0.002826
224.6	1.047	8.423e-05	8.423e-05	0	0	NA	NA	NA	3.568e-05	3.568e-05	0.0169	NA	NA	NA	NA	NA	NA	NA	1.491e-05	NA	NA	NA	NA	NA	NA	NA	NA	NA	NA	6.932e-05	NA	NA	NA	NA	NA	NA	0.000995	0.000995	1.469e-45	1.469e-45	1.214e-07	1.214e-07	6.054e-09	6.054e-09	0.0004825	0.0004825	0.0001802	0.0001802	0.002826
224.6	1.047	8.423e-05	8.423e-05	0	0	NA	NA	NA	3.569e-05	3.569e-05	0.0169	NA	NA	NA	NA	NA	NA	NA	1.491e-05	NA	NA	NA	NA	NA	NA	NA	NA	NA	NA	6.932e-05	NA	NA	NA	NA	NA	NA	0.0009949	0.0009949	1.468e-45	1.468e-45	1.217e-07	1.217e-07	6.068e-09	6.068e-09	0.0004825	0.0004825	0.0001802	0.0001802	0.002826
224.6	1.047	8.423e-05	8.423e-05	0	0	NA	NA	NA	3.569e-05	3.569e-05	0.0169	NA	NA	NA	NA	NA	NA	NA	1.491e-05	NA	NA	NA	NA	NA	NA	NA	NA	NA	NA	6.932e-05	NA	NA	NA	NA	NA	NA	0.0009949	0.0009949	1.467e-45	1.467e-45	1.22e-07	1.22e-07	6.082e-09	6.082e-09	0.0004825	0.0004825	0.0001802	0.0001802	0.002826
224.6	1.047	8.423e-05	8.423e-05	0	0	NA	NA	NA	3.569e-05	3.569e-05	0.0169	NA	NA	NA	NA	NA	NA	NA	1.491e-05	NA	NA	NA	NA	NA	NA	NA	NA	NA	NA	6.932e-05	NA	NA	NA	NA	NA	NA	0.0009949	0.0009949	1.466e-45	1.466e-45	1.223e-07	1.223e-07	6.096e-09	6.096e-09	0.0004825	0.0004825	0.0001802	0.0001802	0.002826
224.6	1.047	8.422e-05	8.422e-05	0	0	NA	NA	NA	3.569e-05	3.569e-05	0.0169	NA	NA	NA	NA	NA	NA	NA	1.491e-05	NA	NA	NA	NA	NA	NA	NA	NA	NA	NA	6.931e-05	NA	NA	NA	NA	NA	NA	0.0009949	0.0009949	1.466e-45	1.466e-45	1.226e-07	1.226e-07	6.11e-09	6.11e-09	0.0004825	0.0004825	0.0001801	0.0001801	0.002826
224.6	1.047	8.422e-05	8.422e-05	0	0	NA	NA	NA	3.57e-05	3.57e-05	0.0169	NA	NA	NA	NA	NA	NA	NA	1.491e-05	NA	NA	NA	NA	NA	NA	NA	NA	NA	NA	6.931e-05	NA	NA	NA	NA	NA	NA	0.0009949	0.0009949	1.465e-45	1.465e-45	1.228e-07	1.228e-07	6.124e-09	6.124e-09	0.0004825	0.0004825	0.0001801	0.0001801	0.002825
224.6	1.047	8.422e-05	8.422e-05	0	0	NA	NA	NA	3.57e-05	3.57e-05	0.0169	NA	NA	NA	NA	NA	NA	NA	1.491e-05	NA	NA	NA	NA	NA	NA	NA	NA	NA	NA	6.931e-05	NA	NA	NA	NA	NA	NA	0.0009949	0.0009949	1.464e-45	1.464e-45	1.231e-07	1.231e-07	6.138e-09	6.138e-09	0.0004825	0.0004825	0.0001801	0.0001801	0.002825
224.6	1.047	8.422e-05	8.422e-05	0	0	NA	NA	NA	3.57e-05	3.57e-05	0.0169	NA	NA	NA	NA	NA	NA	NA	1.491e-05	NA	NA	NA	NA	NA	NA	NA	NA	NA	NA	6.931e-05	NA	NA	NA	NA	NA	NA	0.0009949	0.0009949	1.463e-45	1.463e-45	1.234e-07	1.234e-07	6.152e-09	6.152e-09	0.0004825	0.0004825	0.0001801	0.0001801	0.002825
224.6	1.047	8.422e-05	8.422e-05	0	0	NA	NA	NA	3.57e-05	3.57e-05	0.0169	NA	NA	NA	NA	NA	NA	NA	1.491e-05	NA	NA	NA	NA	NA	NA	NA	NA	NA	NA	6.931e-05	NA	NA	NA	NA	NA	NA	0.0009948	0.0009948	1.462e-45	1.462e-45	1.237e-07	1.237e-07	6.166e-09	6.166e-09	0.0004825	0.0004825	0.0001801	0.0001801	0.002825
224.6	1.047	8.422e-05	8.422e-05	0	0	NA	NA	NA	3.571e-05	3.571e-05	0.0169	NA	NA	NA	NA	NA	NA	NA	1.491e-05	NA	NA	NA	NA	NA	NA	NA	NA	NA	NA	6.931e-05	NA	NA	NA	NA	NA	NA	0.0009948	0.0009948	1.461e-45	1.461e-45	1.24e-07	1.24e-07	6.18e-09	6.18e-09	0.0004825	0.0004825	0.0001801	0.0001801	0.002825
224.6	1.047	8.422e-05	8.422e-05	0	0	NA	NA	NA	3.571e-05	3.571e-05	0.0169	NA	NA	NA	NA	NA	NA	NA	1.491e-05	NA	NA	NA	NA	NA	NA	NA	NA	NA	NA	6.931e-05	NA	NA	NA	NA	NA	NA	0.0009948	0.0009948	1.46e-45	1.46e-45	1.242e-07	1.242e-07	6.194e-09	6.194e-09	0.0004825	0.0004825	0.0001801	0.0001801	0.002825
224.6	1.047	8.422e-05	8.422e-05	0	0	NA	NA	NA	3.571e-05	3.571e-05	0.0169	NA	NA	NA	NA	NA	NA	NA	1.491e-05	NA	NA	NA	NA	NA	NA	NA	NA	NA	NA	6.931e-05	NA	NA	NA	NA	NA	NA	0.0009948	0.0009948	1.459e-45	1.459e-45	1.245e-07	1.245e-07	6.209e-09	6.209e-09	0.0004825	0.0004825	0.0001801	0.0001801	0.002825
224.6	1.047	8.422e-05	8.422e-05	0	0	NA	NA	NA	3.571e-05	3.571e-05	0.0169	NA	NA	NA	NA	NA	NA	NA	1.491e-05	NA	NA	NA	NA	NA	NA	NA	NA	NA	NA	6.931e-05	NA	NA	NA	NA	NA	NA	0.0009948	0.0009948	1.458e-45	1.458e-45	1.248e-07	1.248e-07	6.223e-09	6.223e-09	0.0004825	0.0004825	0.0001801	0.0001801	0.002825
224.6	1.047	8.422e-05	8.422e-05	0	0	NA	NA	NA	3.572e-05	3.572e-05	0.0169	NA	NA	NA	NA	NA	NA	NA	1.491e-05	NA	NA	NA	NA	NA	NA	NA	NA	NA	NA	6.931e-05	NA	NA	NA	NA	NA	NA	0.0009948	0.0009948	1.457e-45	1.457e-45	1.251e-07	1.251e-07	6.237e-09	6.237e-09	0.0004825	0.0004825	0.0001801	0.0001801	0.002825
224.6	1.047	8.422e-05	8.422e-05	0	0	NA	NA	NA	3.572e-05	3.572e-05	0.0169	NA	NA	NA	NA	NA	NA	NA	1.491e-05	NA	NA	NA	NA	NA	NA	NA	NA	NA	NA	6.931e-05	NA	NA	NA	NA	NA	NA	0.0009948	0.0009948	1.456e-45	1.456e-45	1.254e-07	1.254e-07	6.251e-09	6.251e-09	0.0004825	0.0004825	0.0001801	0.0001801	0.002825
224.6	1.047	8.421e-05	8.421e-05	0	0	NA	NA	NA	3.572e-05	3.572e-05	0.0169	NA	NA	NA	NA	NA	NA	NA	1.491e-05	NA	NA	NA	NA	NA	NA	NA	NA	NA	NA	6.93e-05	NA	NA	NA	NA	NA	NA	0.0009947	0.0009947	1.456e-45	1.456e-45	1.257e-07	1.257e-07	6.266e-09	6.266e-09	0.0004825	0.0004825	0.0001801	0.0001801	0.002825
224.6	1.047	8.421e-05	8.421e-05	0	0	NA	NA	NA	3.573e-05	3.573e-05	0.0169	NA	NA	NA	NA	NA	NA	NA	1.491e-05	NA	NA	NA	NA	NA	NA	NA	NA	NA	NA	6.93e-05	NA	NA	NA	NA	NA	NA	0.0009947	0.0009947	1.455e-45	1.455e-45	1.26e-07	1.26e-07	6.28e-09	6.28e-09	0.0004825	0.0004825	0.0001801	0.0001801	0.002825
224.6	1.047	8.421e-05	8.421e-05	0	0	NA	NA	NA	3.573e-05	3.573e-05	0.0169	NA	NA	NA	NA	NA	NA	NA	1.491e-05	NA	NA	NA	NA	NA	NA	NA	NA	NA	NA	6.93e-05	NA	NA	NA	NA	NA	NA	0.0009947	0.0009947	1.454e-45	1.454e-45	1.263e-07	1.263e-07	6.294e-09	6.294e-09	0.0004825	0.0004825	0.0001801	0.0001801	0.002825
224.6	1.047	8.421e-05	8.421e-05	0	0	NA	NA	NA	3.573e-05	3.573e-05	0.0169	NA	NA	NA	NA	NA	NA	NA	1.491e-05	NA	NA	NA	NA	NA	NA	NA	NA	NA	NA	6.93e-05	NA	NA	NA	NA	NA	NA	0.0009947	0.0009947	1.453e-45	1.453e-45	1.265e-07	1.265e-07	6.309e-09	6.309e-09	0.0004825	0.0004825	0.0001801	0.0001801	0.002825
224.6	1.047	8.421e-05	8.421e-05	0	0	NA	NA	NA	3.573e-05	3.573e-05	0.0169	NA	NA	NA	NA	NA	NA	NA	1.491e-05	NA	NA	NA	NA	NA	NA	NA	NA	NA	NA	6.93e-05	NA	NA	NA	NA	NA	NA	0.0009947	0.0009947	1.452e-45	1.452e-45	1.268e-07	1.268e-07	6.323e-09	6.323e-09	0.0004825	0.0004825	0.0001801	0.0001801	0.002825
224.6	1.048	8.421e-05	8.421e-05	0	0	NA	NA	NA	3.574e-05	3.574e-05	0.0169	NA	NA	NA	NA	NA	NA	NA	1.491e-05	NA	NA	NA	NA	NA	NA	NA	NA	NA	NA	6.93e-05	NA	NA	NA	NA	NA	NA	0.0009947	0.0009947	1.451e-45	1.451e-45	1.271e-07	1.271e-07	6.338e-09	6.338e-09	0.0004825	0.0004825	0.0001801	0.0001801	0.002825
224.6	1.048	8.421e-05	8.421e-05	0	0	NA	NA	NA	3.574e-05	3.574e-05	0.0169	NA	NA	NA	NA	NA	NA	NA	1.491e-05	NA	NA	NA	NA	NA	NA	NA	NA	NA	NA	6.93e-05	NA	NA	NA	NA	NA	NA	0.0009947	0.0009947	1.45e-45	1.45e-45	1.274e-07	1.274e-07	6.352e-09	6.352e-09	0.0004825	0.0004825	0.0001801	0.0001801	0.002825
224.6	1.048	8.421e-05	8.421e-05	0	0	NA	NA	NA	3.574e-05	3.574e-05	0.0169	NA	NA	NA	NA	NA	NA	NA	1.491e-05	NA	NA	NA	NA	NA	NA	NA	NA	NA	NA	6.93e-05	NA	NA	NA	NA	NA	NA	0.0009946	0.0009946	1.449e-45	1.449e-45	1.277e-07	1.277e-07	6.367e-09	6.367e-09	0.0004825	0.0004825	0.0001801	0.0001801	0.002825
224.6	1.048	8.421e-05	8.421e-05	0	0	NA	NA	NA	3.575e-05	3.575e-05	0.0169	NA	NA	NA	NA	NA	NA	NA	1.491e-05	NA	NA	NA	NA	NA	NA	NA	NA	NA	NA	6.93e-05	NA	NA	NA	NA	NA	NA	0.0009946	0.0009946	1.448e-45	1.448e-45	1.28e-07	1.28e-07	6.381e-09	6.381e-09	0.0004825	0.0004825	0.0001801	0.0001801	0.002825
224.6	1.048	8.421e-05	8.421e-05	0	0	NA	NA	NA	3.575e-05	3.575e-05	0.01689	NA	NA	NA	NA	NA	NA	NA	1.491e-05	NA	NA	NA	NA	NA	NA	NA	NA	NA	NA	6.93e-05	NA	NA	NA	NA	NA	NA	0.0009946	0.0009946	1.447e-45	1.447e-45	1.283e-07	1.283e-07	6.396e-09	6.396e-09	0.0004825	0.0004825	0.0001801	0.0001801	0.002825
224.6	1.048	8.421e-05	8.421e-05	0	0	NA	NA	NA	3.575e-05	3.575e-05	0.01689	NA	NA	NA	NA	NA	NA	NA	1.491e-05	NA	NA	NA	NA	NA	NA	NA	NA	NA	NA	6.93e-05	NA	NA	NA	NA	NA	NA	0.0009946	0.0009946	1.446e-45	1.446e-45	1.286e-07	1.286e-07	6.411e-09	6.411e-09	0.0004825	0.0004825	0.0001801	0.0001801	0.002825
224.6	1.048	8.421e-05	8.421e-05	0	0	NA	NA	NA	3.575e-05	3.575e-05	0.01689	NA	NA	NA	NA	NA	NA	NA	1.491e-05	NA	NA	NA	NA	NA	NA	NA	NA	NA	NA	6.93e-05	NA	NA	NA	NA	NA	NA	0.0009946	0.0009946	1.445e-45	1.445e-45	1.289e-07	1.289e-07	6.425e-09	6.425e-09	0.0004825	0.0004825	0.0001801	0.0001801	0.002825
224.6	1.048	8.42e-05	8.42e-05	0	0	NA	NA	NA	3.576e-05	3.576e-05	0.01689	NA	NA	NA	NA	NA	NA	NA	1.491e-05	NA	NA	NA	NA	NA	NA	NA	NA	NA	NA	6.929e-05	NA	NA	NA	NA	NA	NA	0.0009946	0.0009946	1.444e-45	1.444e-45	1.292e-07	1.292e-07	6.44e-09	6.44e-09	0.0004825	0.0004825	0.0001801	0.0001801	0.002825
224.6	1.048	8.42e-05	8.42e-05	0	0	NA	NA	NA	3.576e-05	3.576e-05	0.01689	NA	NA	NA	NA	NA	NA	NA	1.491e-05	NA	NA	NA	NA	NA	NA	NA	NA	NA	NA	6.929e-05	NA	NA	NA	NA	NA	NA	0.0009946	0.0009946	1.444e-45	1.444e-45	1.295e-07	1.295e-07	6.455e-09	6.455e-09	0.0004825	0.0004825	0.0001801	0.0001801	0.002825
224.5	1.048	8.42e-05	8.42e-05	0	0	NA	NA	NA	3.576e-05	3.576e-05	0.01689	NA	NA	NA	NA	NA	NA	NA	1.491e-05	NA	NA	NA	NA	NA	NA	NA	NA	NA	NA	6.929e-05	NA	NA	NA	NA	NA	NA	0.0009945	0.0009945	1.443e-45	1.443e-45	1.298e-07	1.298e-07	6.47e-09	6.47e-09	0.0004825	0.0004825	0.0001801	0.0001801	0.002824
224.5	1.048	8.42e-05	8.42e-05	0	0	NA	NA	NA	3.576e-05	3.576e-05	0.01689	NA	NA	NA	NA	NA	NA	NA	1.491e-05	NA	NA	NA	NA	NA	NA	NA	NA	NA	NA	6.929e-05	NA	NA	NA	NA	NA	NA	0.0009945	0.0009945	1.442e-45	1.442e-45	1.301e-07	1.301e-07	6.485e-09	6.485e-09	0.0004825	0.0004825	0.0001801	0.0001801	0.002824
224.5	1.048	8.42e-05	8.42e-05	0	0	NA	NA	NA	3.577e-05	3.577e-05	0.01689	NA	NA	NA	NA	NA	NA	NA	1.491e-05	NA	NA	NA	NA	NA	NA	NA	NA	NA	NA	6.929e-05	NA	NA	NA	NA	NA	NA	0.0009945	0.0009945	1.441e-45	1.441e-45	1.304e-07	1.304e-07	6.499e-09	6.499e-09	0.0004825	0.0004825	0.00018	0.00018	0.002824
224.5	1.048	8.42e-05	8.42e-05	0	0	NA	NA	NA	3.577e-05	3.577e-05	0.01689	NA	NA	NA	NA	NA	NA	NA	1.491e-05	NA	NA	NA	NA	NA	NA	NA	NA	NA	NA	6.929e-05	NA	NA	NA	NA	NA	NA	0.0009945	0.0009945	1.44e-45	1.44e-45	1.307e-07	1.307e-07	6.514e-09	6.514e-09	0.0004825	0.0004825	0.00018	0.00018	0.002824
224.5	1.048	8.42e-05	8.42e-05	0	0	NA	NA	NA	3.577e-05	3.577e-05	0.01689	NA	NA	NA	NA	NA	NA	NA	1.491e-05	NA	NA	NA	NA	NA	NA	NA	NA	NA	NA	6.929e-05	NA	NA	NA	NA	NA	NA	0.0009945	0.0009945	1.439e-45	1.439e-45	1.31e-07	1.31e-07	6.529e-09	6.529e-09	0.0004825	0.0004825	0.00018	0.00018	0.002824
224.5	1.048	8.42e-05	8.42e-05	0	0	NA	NA	NA	3.578e-05	3.578e-05	0.01689	NA	NA	NA	NA	NA	NA	NA	1.491e-05	NA	NA	NA	NA	NA	NA	NA	NA	NA	NA	6.929e-05	NA	NA	NA	NA	NA	NA	0.0009945	0.0009945	1.438e-45	1.438e-45	1.313e-07	1.313e-07	6.544e-09	6.544e-09	0.0004825	0.0004825	0.00018	0.00018	0.002824
224.5	1.048	8.42e-05	8.42e-05	0	0	NA	NA	NA	3.578e-05	3.578e-05	0.01689	NA	NA	NA	NA	NA	NA	NA	1.491e-05	NA	NA	NA	NA	NA	NA	NA	NA	NA	NA	6.929e-05	NA	NA	NA	NA	NA	NA	0.0009944	0.0009944	1.437e-45	1.437e-45	1.316e-07	1.316e-07	6.559e-09	6.559e-09	0.0004825	0.0004825	0.00018	0.00018	0.002824
224.5	1.048	8.42e-05	8.42e-05	0	0	NA	NA	NA	3.578e-05	3.578e-05	0.01689	NA	NA	NA	NA	NA	NA	NA	1.491e-05	NA	NA	NA	NA	NA	NA	NA	NA	NA	NA	6.929e-05	NA	NA	NA	NA	NA	NA	0.0009944	0.0009944	1.436e-45	1.436e-45	1.319e-07	1.319e-07	6.574e-09	6.574e-09	0.0004825	0.0004825	0.00018	0.00018	0.002824
224.5	1.048	8.42e-05	8.42e-05	0	0	NA	NA	NA	3.578e-05	3.578e-05	0.01689	NA	NA	NA	NA	NA	NA	NA	1.491e-05	NA	NA	NA	NA	NA	NA	NA	NA	NA	NA	6.929e-05	NA	NA	NA	NA	NA	NA	0.0009944	0.0009944	1.435e-45	1.435e-45	1.322e-07	1.322e-07	6.589e-09	6.589e-09	0.0004825	0.0004825	0.00018	0.00018	0.002824
224.5	1.048	8.419e-05	8.419e-05	0	0	NA	NA	NA	3.579e-05	3.579e-05	0.01689	NA	NA	NA	NA	NA	NA	NA	1.491e-05	NA	NA	NA	NA	NA	NA	NA	NA	NA	NA	6.928e-05	NA	NA	NA	NA	NA	NA	0.0009944	0.0009944	1.434e-45	1.434e-45	1.325e-07	1.325e-07	6.604e-09	6.604e-09	0.0004825	0.0004825	0.00018	0.00018	0.002824
224.5	1.048	8.419e-05	8.419e-05	0	0	NA	NA	NA	3.579e-05	3.579e-05	0.01689	NA	NA	NA	NA	NA	NA	NA	1.491e-05	NA	NA	NA	NA	NA	NA	NA	NA	NA	NA	6.928e-05	NA	NA	NA	NA	NA	NA	0.0009944	0.0009944	1.433e-45	1.433e-45	1.328e-07	1.328e-07	6.619e-09	6.619e-09	0.0004825	0.0004825	0.00018	0.00018	0.002824
224.5	1.048	8.419e-05	8.419e-05	0	0	NA	NA	NA	3.579e-05	3.579e-05	0.01689	NA	NA	NA	NA	NA	NA	NA	1.491e-05	NA	NA	NA	NA	NA	NA	NA	NA	NA	NA	6.928e-05	NA	NA	NA	NA	NA	NA	0.0009944	0.0009944	1.432e-45	1.432e-45	1.331e-07	1.331e-07	6.635e-09	6.635e-09	0.0004825	0.0004825	0.00018	0.00018	0.002824
224.5	1.048	8.419e-05	8.419e-05	0	0	NA	NA	NA	3.58e-05	3.58e-05	0.01689	NA	NA	NA	NA	NA	NA	NA	1.491e-05	NA	NA	NA	NA	NA	NA	NA	NA	NA	NA	6.928e-05	NA	NA	NA	NA	NA	NA	0.0009944	0.0009944	1.431e-45	1.431e-45	1.334e-07	1.334e-07	6.65e-09	6.65e-09	0.0004826	0.0004826	0.00018	0.00018	0.002824
224.5	1.048	8.419e-05	8.419e-05	0	0	NA	NA	NA	3.58e-05	3.58e-05	0.01689	NA	NA	NA	NA	NA	NA	NA	1.491e-05	NA	NA	NA	NA	NA	NA	NA	NA	NA	NA	6.928e-05	NA	NA	NA	NA	NA	NA	0.0009943	0.0009943	1.43e-45	1.43e-45	1.337e-07	1.337e-07	6.665e-09	6.665e-09	0.0004826	0.0004826	0.00018	0.00018	0.002824
224.5	1.048	8.419e-05	8.419e-05	0	0	NA	NA	NA	3.58e-05	3.58e-05	0.01689	NA	NA	NA	NA	NA	NA	NA	1.491e-05	NA	NA	NA	NA	NA	NA	NA	NA	NA	NA	6.928e-05	NA	NA	NA	NA	NA	NA	0.0009943	0.0009943	1.429e-45	1.429e-45	1.34e-07	1.34e-07	6.68e-09	6.68e-09	0.0004826	0.0004826	0.00018	0.00018	0.002824
224.5	1.048	8.418e-05	8.418e-05	0	0	NA	NA	NA	3.581e-05	3.581e-05	0.01689	NA	NA	NA	NA	NA	NA	NA	1.49e-05	NA	NA	NA	NA	NA	NA	NA	NA	NA	NA	6.928e-05	NA	NA	NA	NA	NA	NA	0.0009943	0.0009943	1.428e-45	1.428e-45	1.343e-07	1.343e-07	6.696e-09	6.696e-09	0.0004826	0.0004826	0.00018	0.00018	0.002824
224.5	1.048	8.418e-05	8.418e-05	0	0	NA	NA	NA	3.581e-05	3.581e-05	0.01689	NA	NA	NA	NA	NA	NA	NA	1.49e-05	NA	NA	NA	NA	NA	NA	NA	NA	NA	NA	6.928e-05	NA	NA	NA	NA	NA	NA	0.0009943	0.0009943	1.427e-45	1.427e-45	1.346e-07	1.346e-07	6.711e-09	6.711e-09	0.0004826	0.0004826	0.00018	0.00018	0.002824
224.5	1.048	8.418e-05	8.418e-05	0	0	NA	NA	NA	3.581e-05	3.581e-05	0.01689	NA	NA	NA	NA	NA	NA	NA	1.49e-05	NA	NA	NA	NA	NA	NA	NA	NA	NA	NA	6.928e-05	NA	NA	NA	NA	NA	NA	0.0009943	0.0009943	1.426e-45	1.426e-45	1.349e-07	1.349e-07	6.726e-09	6.726e-09	0.0004826	0.0004826	0.00018	0.00018	0.002824
224.5	1.048	8.418e-05	8.418e-05	0	0	NA	NA	NA	3.581e-05	3.581e-05	0.01689	NA	NA	NA	NA	NA	NA	NA	1.49e-05	NA	NA	NA	NA	NA	NA	NA	NA	NA	NA	6.928e-05	NA	NA	NA	NA	NA	NA	0.0009943	0.0009943	1.426e-45	1.426e-45	1.352e-07	1.352e-07	6.742e-09	6.742e-09	0.0004826	0.0004826	0.00018	0.00018	0.002824
224.5	1.048	8.417e-05	8.417e-05	0	0	NA	NA	NA	3.582e-05	3.582e-05	0.01689	NA	NA	NA	NA	NA	NA	NA	1.49e-05	NA	NA	NA	NA	NA	NA	NA	NA	NA	NA	6.927e-05	NA	NA	NA	NA	NA	NA	0.0009942	0.0009942	1.425e-45	1.425e-45	1.355e-07	1.355e-07	6.757e-09	6.757e-09	0.0004826	0.0004826	0.00018	0.00018	0.002824
224.5	1.048	8.417e-05	8.417e-05	0	0	NA	NA	NA	3.582e-05	3.582e-05	0.01689	NA	NA	NA	NA	NA	NA	NA	1.49e-05	NA	NA	NA	NA	NA	NA	NA	NA	NA	NA	6.927e-05	NA	NA	NA	NA	NA	NA	0.0009942	0.0009942	1.424e-45	1.424e-45	1.358e-07	1.358e-07	6.773e-09	6.773e-09	0.0004826	0.0004826	0.00018	0.00018	0.002824
224.5	1.048	8.417e-05	8.417e-05	0	0	NA	NA	NA	3.582e-05	3.582e-05	0.01689	NA	NA	NA	NA	NA	NA	NA	1.49e-05	NA	NA	NA	NA	NA	NA	NA	NA	NA	NA	6.927e-05	NA	NA	NA	NA	NA	NA	0.0009942	0.0009942	1.423e-45	1.423e-45	1.362e-07	1.362e-07	6.788e-09	6.788e-09	0.0004826	0.0004826	0.00018	0.00018	0.002824
224.5	1.048	8.417e-05	8.417e-05	0	0	NA	NA	NA	3.583e-05	3.583e-05	0.01689	NA	NA	NA	NA	NA	NA	NA	1.49e-05	NA	NA	NA	NA	NA	NA	NA	NA	NA	NA	6.927e-05	NA	NA	NA	NA	NA	NA	0.0009942	0.0009942	1.422e-45	1.422e-45	1.365e-07	1.365e-07	6.804e-09	6.804e-09	0.0004826	0.0004826	0.00018	0.00018	0.002824
224.5	1.048	8.417e-05	8.417e-05	0	0	NA	NA	NA	3.583e-05	3.583e-05	0.01689	NA	NA	NA	NA	NA	NA	NA	1.49e-05	NA	NA	NA	NA	NA	NA	NA	NA	NA	NA	6.927e-05	NA	NA	NA	NA	NA	NA	0.0009942	0.0009942	1.421e-45	1.421e-45	1.368e-07	1.368e-07	6.819e-09	6.819e-09	0.0004826	0.0004826	0.00018	0.00018	0.002823
224.5	1.048	8.417e-05	8.417e-05	0	0	NA	NA	NA	3.583e-05	3.583e-05	0.01689	NA	NA	NA	NA	NA	NA	NA	1.49e-05	NA	NA	NA	NA	NA	NA	NA	NA	NA	NA	6.927e-05	NA	NA	NA	NA	NA	NA	0.0009942	0.0009942	1.42e-45	1.42e-45	1.371e-07	1.371e-07	6.835e-09	6.835e-09	0.0004826	0.0004826	0.00018	0.00018	0.002823
224.5	1.048	8.417e-05	8.417e-05	0	0	NA	NA	NA	3.583e-05	3.583e-05	0.01689	NA	NA	NA	NA	NA	NA	NA	1.49e-05	NA	NA	NA	NA	NA	NA	NA	NA	NA	NA	6.927e-05	NA	NA	NA	NA	NA	NA	0.0009942	0.0009942	1.419e-45	1.419e-45	1.374e-07	1.374e-07	6.85e-09	6.85e-09	0.0004826	0.0004826	0.00018	0.00018	0.002823
224.5	1.048	8.417e-05	8.417e-05	0	0	NA	NA	NA	3.584e-05	3.584e-05	0.01689	NA	NA	NA	NA	NA	NA	NA	1.49e-05	NA	NA	NA	NA	NA	NA	NA	NA	NA	NA	6.927e-05	NA	NA	NA	NA	NA	NA	0.0009941	0.0009941	1.418e-45	1.418e-45	1.377e-07	1.377e-07	6.866e-09	6.866e-09	0.0004826	0.0004826	0.00018	0.00018	0.002823
224.5	1.048	8.417e-05	8.417e-05	0	0	NA	NA	NA	3.584e-05	3.584e-05	0.01689	NA	NA	NA	NA	NA	NA	NA	1.49e-05	NA	NA	NA	NA	NA	NA	NA	NA	NA	NA	6.927e-05	NA	NA	NA	NA	NA	NA	0.0009941	0.0009941	1.417e-45	1.417e-45	1.38e-07	1.38e-07	6.882e-09	6.882e-09	0.0004826	0.0004826	0.0001799	0.0001799	0.002823
224.5	1.048	8.417e-05	8.417e-05	0	0	NA	NA	NA	3.584e-05	3.584e-05	0.01689	NA	NA	NA	NA	NA	NA	NA	1.49e-05	NA	NA	NA	NA	NA	NA	NA	NA	NA	NA	6.927e-05	NA	NA	NA	NA	NA	NA	0.0009941	0.0009941	1.416e-45	1.416e-45	1.384e-07	1.384e-07	6.898e-09	6.898e-09	0.0004826	0.0004826	0.0001799	0.0001799	0.002823
224.4	1.048	8.417e-05	8.417e-05	0	0	NA	NA	NA	3.585e-05	3.585e-05	0.01689	NA	NA	NA	NA	NA	NA	NA	1.49e-05	NA	NA	NA	NA	NA	NA	NA	NA	NA	NA	6.927e-05	NA	NA	NA	NA	NA	NA	0.0009941	0.0009941	1.415e-45	1.415e-45	1.387e-07	1.387e-07	6.913e-09	6.913e-09	0.0004826	0.0004826	0.0001799	0.0001799	0.002823
224.4	1.048	8.416e-05	8.416e-05	0	0	NA	NA	NA	3.585e-05	3.585e-05	0.01689	NA	NA	NA	NA	NA	NA	NA	1.49e-05	NA	NA	NA	NA	NA	NA	NA	NA	NA	NA	6.926e-05	NA	NA	NA	NA	NA	NA	0.0009941	0.0009941	1.414e-45	1.414e-45	1.39e-07	1.39e-07	6.929e-09	6.929e-09	0.0004826	0.0004826	0.0001799	0.0001799	0.002823
224.4	1.048	8.416e-05	8.416e-05	0	0	NA	NA	NA	3.585e-05	3.585e-05	0.01689	NA	NA	NA	NA	NA	NA	NA	1.49e-05	NA	NA	NA	NA	NA	NA	NA	NA	NA	NA	6.926e-05	NA	NA	NA	NA	NA	NA	0.0009941	0.0009941	1.413e-45	1.413e-45	1.393e-07	1.393e-07	6.945e-09	6.945e-09	0.0004826	0.0004826	0.0001799	0.0001799	0.002823
224.4	1.048	8.416e-05	8.416e-05	0	0	NA	NA	NA	3.586e-05	3.586e-05	0.01689	NA	NA	NA	NA	NA	NA	NA	1.49e-05	NA	NA	NA	NA	NA	NA	NA	NA	NA	NA	6.926e-05	NA	NA	NA	NA	NA	NA	0.000994	0.000994	1.412e-45	1.412e-45	1.396e-07	1.396e-07	6.961e-09	6.961e-09	0.0004826	0.0004826	0.0001799	0.0001799	0.002823
224.4	1.048	8.416e-05	8.416e-05	0	0	NA	NA	NA	3.586e-05	3.586e-05	0.01689	NA	NA	NA	NA	NA	NA	NA	1.49e-05	NA	NA	NA	NA	NA	NA	NA	NA	NA	NA	6.926e-05	NA	NA	NA	NA	NA	NA	0.000994	0.000994	1.411e-45	1.411e-45	1.399e-07	1.399e-07	6.977e-09	6.977e-09	0.0004826	0.0004826	0.0001799	0.0001799	0.002823
224.4	1.048	8.416e-05	8.416e-05	0	0	NA	NA	NA	3.586e-05	3.586e-05	0.01688	NA	NA	NA	NA	NA	NA	NA	1.49e-05	NA	NA	NA	NA	NA	NA	NA	NA	NA	NA	6.926e-05	NA	NA	NA	NA	NA	NA	0.000994	0.000994	1.41e-45	1.41e-45	1.403e-07	1.403e-07	6.993e-09	6.993e-09	0.0004826	0.0004826	0.0001799	0.0001799	0.002823
224.4	1.048	8.416e-05	8.416e-05	0	0	NA	NA	NA	3.586e-05	3.586e-05	0.01688	NA	NA	NA	NA	NA	NA	NA	1.49e-05	NA	NA	NA	NA	NA	NA	NA	NA	NA	NA	6.926e-05	NA	NA	NA	NA	NA	NA	0.000994	0.000994	1.409e-45	1.409e-45	1.406e-07	1.406e-07	7.009e-09	7.009e-09	0.0004826	0.0004826	0.0001799	0.0001799	0.002823
224.4	1.048	8.416e-05	8.416e-05	0	0	NA	NA	NA	3.587e-05	3.587e-05	0.01688	NA	NA	NA	NA	NA	NA	NA	1.49e-05	NA	NA	NA	NA	NA	NA	NA	NA	NA	NA	6.926e-05	NA	NA	NA	NA	NA	NA	0.000994	0.000994	1.408e-45	1.408e-45	1.409e-07	1.409e-07	7.025e-09	7.025e-09	0.0004826	0.0004826	0.0001799	0.0001799	0.002823
224.4	1.048	8.416e-05	8.416e-05	0	0	NA	NA	NA	3.587e-05	3.587e-05	0.01688	NA	NA	NA	NA	NA	NA	NA	1.49e-05	NA	NA	NA	NA	NA	NA	NA	NA	NA	NA	6.926e-05	NA	NA	NA	NA	NA	NA	0.000994	0.000994	1.407e-45	1.407e-45	1.412e-07	1.412e-07	7.041e-09	7.041e-09	0.0004826	0.0004826	0.0001799	0.0001799	0.002823
224.4	1.048	8.416e-05	8.416e-05	0	0	NA	NA	NA	3.587e-05	3.587e-05	0.01688	NA	NA	NA	NA	NA	NA	NA	1.49e-05	NA	NA	NA	NA	NA	NA	NA	NA	NA	NA	6.926e-05	NA	NA	NA	NA	NA	NA	0.0009939	0.0009939	1.406e-45	1.406e-45	1.416e-07	1.416e-07	7.057e-09	7.057e-09	0.0004826	0.0004826	0.0001799	0.0001799	0.002823
224.4	1.048	8.416e-05	8.416e-05	0	0	NA	NA	NA	3.588e-05	3.588e-05	0.01688	NA	NA	NA	NA	NA	NA	NA	1.49e-05	NA	NA	NA	NA	NA	NA	NA	NA	NA	NA	6.926e-05	NA	NA	NA	NA	NA	NA	0.0009939	0.0009939	1.405e-45	1.405e-45	1.419e-07	1.419e-07	7.073e-09	7.073e-09	0.0004826	0.0004826	0.0001799	0.0001799	0.002823
224.4	1.048	8.415e-05	8.415e-05	0	0	NA	NA	NA	3.588e-05	3.588e-05	0.01688	NA	NA	NA	NA	NA	NA	NA	1.49e-05	NA	NA	NA	NA	NA	NA	NA	NA	NA	NA	6.925e-05	NA	NA	NA	NA	NA	NA	0.0009939	0.0009939	1.404e-45	1.404e-45	1.422e-07	1.422e-07	7.09e-09	7.09e-09	0.0004826	0.0004826	0.0001799	0.0001799	0.002823
224.4	1.048	8.415e-05	8.415e-05	0	0	NA	NA	NA	3.588e-05	3.588e-05	0.01688	NA	NA	NA	NA	NA	NA	NA	1.49e-05	NA	NA	NA	NA	NA	NA	NA	NA	NA	NA	6.925e-05	NA	NA	NA	NA	NA	NA	0.0009939	0.0009939	1.403e-45	1.403e-45	1.425e-07	1.425e-07	7.106e-09	7.106e-09	0.0004826	0.0004826	0.0001799	0.0001799	0.002823
224.4	1.048	8.415e-05	8.415e-05	0	0	NA	NA	NA	3.589e-05	3.589e-05	0.01688	NA	NA	NA	NA	NA	NA	NA	1.49e-05	NA	NA	NA	NA	NA	NA	NA	NA	NA	NA	6.925e-05	NA	NA	NA	NA	NA	NA	0.0009939	0.0009939	1.402e-45	1.402e-45	1.429e-07	1.429e-07	7.122e-09	7.122e-09	0.0004826	0.0004826	0.0001799	0.0001799	0.002823
224.4	1.048	8.415e-05	8.415e-05	0	0	NA	NA	NA	3.589e-05	3.589e-05	0.01688	NA	NA	NA	NA	NA	NA	NA	1.49e-05	NA	NA	NA	NA	NA	NA	NA	NA	NA	NA	6.925e-05	NA	NA	NA	NA	NA	NA	0.0009939	0.0009939	1.401e-45	1.401e-45	1.432e-07	1.432e-07	7.138e-09	7.138e-09	0.0004826	0.0004826	0.0001799	0.0001799	0.002823
224.4	1.048	8.415e-05	8.415e-05	0	0	NA	NA	NA	3.589e-05	3.589e-05	0.01688	NA	NA	NA	NA	NA	NA	NA	1.49e-05	NA	NA	NA	NA	NA	NA	NA	NA	NA	NA	6.925e-05	NA	NA	NA	NA	NA	NA	0.0009938	0.0009938	1.4e-45	1.4e-45	1.435e-07	1.435e-07	7.155e-09	7.155e-09	0.0004826	0.0004826	0.0001799	0.0001799	0.002823
224.4	1.048	8.415e-05	8.415e-05	0	0	NA	NA	NA	3.59e-05	3.59e-05	0.01688	NA	NA	NA	NA	NA	NA	NA	1.49e-05	NA	NA	NA	NA	NA	NA	NA	NA	NA	NA	6.925e-05	NA	NA	NA	NA	NA	NA	0.0009938	0.0009938	1.399e-45	1.399e-45	1.438e-07	1.438e-07	7.171e-09	7.171e-09	0.0004826	0.0004826	0.0001799	0.0001799	0.002822
224.4	1.048	8.415e-05	8.415e-05	0	0	NA	NA	NA	3.59e-05	3.59e-05	0.01688	NA	NA	NA	NA	NA	NA	NA	1.49e-05	NA	NA	NA	NA	NA	NA	NA	NA	NA	NA	6.925e-05	NA	NA	NA	NA	NA	NA	0.0009938	0.0009938	1.398e-45	1.398e-45	1.442e-07	1.442e-07	7.188e-09	7.188e-09	0.0004826	0.0004826	0.0001799	0.0001799	0.002822
224.4	1.048	8.415e-05	8.415e-05	0	0	NA	NA	NA	3.59e-05	3.59e-05	0.01688	NA	NA	NA	NA	NA	NA	NA	1.49e-05	NA	NA	NA	NA	NA	NA	NA	NA	NA	NA	6.925e-05	NA	NA	NA	NA	NA	NA	0.0009938	0.0009938	1.397e-45	1.397e-45	1.445e-07	1.445e-07	7.204e-09	7.204e-09	0.0004826	0.0004826	0.0001799	0.0001799	0.002822
224.4	1.048	8.415e-05	8.415e-05	0	0	NA	NA	NA	3.591e-05	3.591e-05	0.01688	NA	NA	NA	NA	NA	NA	NA	1.49e-05	NA	NA	NA	NA	NA	NA	NA	NA	NA	NA	6.925e-05	NA	NA	NA	NA	NA	NA	0.0009938	0.0009938	1.396e-45	1.396e-45	1.448e-07	1.448e-07	7.22e-09	7.22e-09	0.0004826	0.0004826	0.0001799	0.0001799	0.002822
224.4	1.048	8.415e-05	8.415e-05	0	0	NA	NA	NA	3.591e-05	3.591e-05	0.01688	NA	NA	NA	NA	NA	NA	NA	1.49e-05	NA	NA	NA	NA	NA	NA	NA	NA	NA	NA	6.925e-05	NA	NA	NA	NA	NA	NA	0.0009938	0.0009938	1.395e-45	1.395e-45	1.452e-07	1.452e-07	7.237e-09	7.237e-09	0.0004826	0.0004826	0.0001799	0.0001799	0.002822
224.4	1.048	8.414e-05	8.414e-05	0	0	NA	NA	NA	3.591e-05	3.591e-05	0.01688	NA	NA	NA	NA	NA	NA	NA	1.49e-05	NA	NA	NA	NA	NA	NA	NA	NA	NA	NA	6.924e-05	NA	NA	NA	NA	NA	NA	0.0009937	0.0009937	1.394e-45	1.394e-45	1.455e-07	1.455e-07	7.254e-09	7.254e-09	0.0004826	0.0004826	0.0001799	0.0001799	0.002822
224.4	1.048	8.414e-05	8.414e-05	0	0	NA	NA	NA	3.591e-05	3.591e-05	0.01688	NA	NA	NA	NA	NA	NA	NA	1.49e-05	NA	NA	NA	NA	NA	NA	NA	NA	NA	NA	6.924e-05	NA	NA	NA	NA	NA	NA	0.0009937	0.0009937	1.393e-45	1.393e-45	1.458e-07	1.458e-07	7.27e-09	7.27e-09	0.0004826	0.0004826	0.0001799	0.0001799	0.002822
224.4	1.049	8.414e-05	8.414e-05	0	0	NA	NA	NA	3.592e-05	3.592e-05	0.01688	NA	NA	NA	NA	NA	NA	NA	1.49e-05	NA	NA	NA	NA	NA	NA	NA	NA	NA	NA	6.924e-05	NA	NA	NA	NA	NA	NA	0.0009937	0.0009937	1.392e-45	1.392e-45	1.462e-07	1.462e-07	7.287e-09	7.287e-09	0.0004826	0.0004826	0.0001798	0.0001798	0.002822
224.4	1.049	8.414e-05	8.414e-05	0	0	NA	NA	NA	3.592e-05	3.592e-05	0.01688	NA	NA	NA	NA	NA	NA	NA	1.49e-05	NA	NA	NA	NA	NA	NA	NA	NA	NA	NA	6.924e-05	NA	NA	NA	NA	NA	NA	0.0009937	0.0009937	1.391e-45	1.391e-45	1.465e-07	1.465e-07	7.303e-09	7.303e-09	0.0004826	0.0004826	0.0001798	0.0001798	0.002822
224.4	1.049	8.414e-05	8.414e-05	0	0	NA	NA	NA	3.592e-05	3.592e-05	0.01688	NA	NA	NA	NA	NA	NA	NA	1.49e-05	NA	NA	NA	NA	NA	NA	NA	NA	NA	NA	6.924e-05	NA	NA	NA	NA	NA	NA	0.0009937	0.0009937	1.39e-45	1.39e-45	1.468e-07	1.468e-07	7.32e-09	7.32e-09	0.0004826	0.0004826	0.0001798	0.0001798	0.002822
224.4	1.049	8.414e-05	8.414e-05	0	0	NA	NA	NA	3.593e-05	3.593e-05	0.01688	NA	NA	NA	NA	NA	NA	NA	1.49e-05	NA	NA	NA	NA	NA	NA	NA	NA	NA	NA	6.924e-05	NA	NA	NA	NA	NA	NA	0.0009937	0.0009937	1.389e-45	1.389e-45	1.472e-07	1.472e-07	7.337e-09	7.337e-09	0.0004826	0.0004826	0.0001798	0.0001798	0.002822
224.3	1.049	8.414e-05	8.414e-05	0	0	NA	NA	NA	3.593e-05	3.593e-05	0.01688	NA	NA	NA	NA	NA	NA	NA	1.49e-05	NA	NA	NA	NA	NA	NA	NA	NA	NA	NA	6.924e-05	NA	NA	NA	NA	NA	NA	0.0009936	0.0009936	1.388e-45	1.388e-45	1.475e-07	1.475e-07	7.354e-09	7.354e-09	0.0004826	0.0004826	0.0001798	0.0001798	0.002822
224.3	1.049	8.413e-05	8.413e-05	0	0	NA	NA	NA	3.593e-05	3.593e-05	0.01688	NA	NA	NA	NA	NA	NA	NA	1.489e-05	NA	NA	NA	NA	NA	NA	NA	NA	NA	NA	6.924e-05	NA	NA	NA	NA	NA	NA	0.0009936	0.0009936	1.387e-45	1.387e-45	1.478e-07	1.478e-07	7.371e-09	7.371e-09	0.0004826	0.0004826	0.0001798	0.0001798	0.002822
224.3	1.049	8.413e-05	8.413e-05	0	0	NA	NA	NA	3.594e-05	3.594e-05	0.01688	NA	NA	NA	NA	NA	NA	NA	1.489e-05	NA	NA	NA	NA	NA	NA	NA	NA	NA	NA	6.924e-05	NA	NA	NA	NA	NA	NA	0.0009936	0.0009936	1.386e-45	1.386e-45	1.482e-07	1.482e-07	7.387e-09	7.387e-09	0.0004826	0.0004826	0.0001798	0.0001798	0.002822
224.3	1.049	8.412e-05	8.412e-05	0	0	NA	NA	NA	3.594e-05	3.594e-05	0.01688	NA	NA	NA	NA	NA	NA	NA	1.489e-05	NA	NA	NA	NA	NA	NA	NA	NA	NA	NA	6.923e-05	NA	NA	NA	NA	NA	NA	0.0009936	0.0009936	1.385e-45	1.385e-45	1.485e-07	1.485e-07	7.404e-09	7.404e-09	0.0004826	0.0004826	0.0001798	0.0001798	0.002822
224.3	1.049	8.412e-05	8.412e-05	0	0	NA	NA	NA	3.594e-05	3.594e-05	0.01688	NA	NA	NA	NA	NA	NA	NA	1.489e-05	NA	NA	NA	NA	NA	NA	NA	NA	NA	NA	6.923e-05	NA	NA	NA	NA	NA	NA	0.0009936	0.0009936	1.384e-45	1.384e-45	1.489e-07	1.489e-07	7.421e-09	7.421e-09	0.0004826	0.0004826	0.0001798	0.0001798	0.002822
224.3	1.049	8.412e-05	8.412e-05	0	0	NA	NA	NA	3.595e-05	3.595e-05	0.01688	NA	NA	NA	NA	NA	NA	NA	1.489e-05	NA	NA	NA	NA	NA	NA	NA	NA	NA	NA	6.923e-05	NA	NA	NA	NA	NA	NA	0.0009936	0.0009936	1.383e-45	1.383e-45	1.492e-07	1.492e-07	7.438e-09	7.438e-09	0.0004826	0.0004826	0.0001798	0.0001798	0.002822
224.3	1.049	8.412e-05	8.412e-05	0	0	NA	NA	NA	3.595e-05	3.595e-05	0.01688	NA	NA	NA	NA	NA	NA	NA	1.489e-05	NA	NA	NA	NA	NA	NA	NA	NA	NA	NA	6.923e-05	NA	NA	NA	NA	NA	NA	0.0009935	0.0009935	1.382e-45	1.382e-45	1.495e-07	1.495e-07	7.455e-09	7.455e-09	0.0004826	0.0004826	0.0001798	0.0001798	0.002822
224.3	1.049	8.412e-05	8.412e-05	0	0	NA	NA	NA	3.595e-05	3.595e-05	0.01688	NA	NA	NA	NA	NA	NA	NA	1.489e-05	NA	NA	NA	NA	NA	NA	NA	NA	NA	NA	6.923e-05	NA	NA	NA	NA	NA	NA	0.0009935	0.0009935	1.381e-45	1.381e-45	1.499e-07	1.499e-07	7.472e-09	7.472e-09	0.0004826	0.0004826	0.0001798	0.0001798	0.002822
224.3	1.049	8.412e-05	8.412e-05	0	0	NA	NA	NA	3.596e-05	3.596e-05	0.01688	NA	NA	NA	NA	NA	NA	NA	1.489e-05	NA	NA	NA	NA	NA	NA	NA	NA	NA	NA	6.923e-05	NA	NA	NA	NA	NA	NA	0.0009935	0.0009935	1.38e-45	1.38e-45	1.502e-07	1.502e-07	7.489e-09	7.489e-09	0.0004826	0.0004826	0.0001798	0.0001798	0.002822
224.3	1.049	8.412e-05	8.412e-05	0	0	NA	NA	NA	3.596e-05	3.596e-05	0.01688	NA	NA	NA	NA	NA	NA	NA	1.489e-05	NA	NA	NA	NA	NA	NA	NA	NA	NA	NA	6.923e-05	NA	NA	NA	NA	NA	NA	0.0009935	0.0009935	1.378e-45	1.378e-45	1.506e-07	1.506e-07	7.507e-09	7.507e-09	0.0004826	0.0004826	0.0001798	0.0001798	0.002822
224.3	1.049	8.412e-05	8.412e-05	0	0	NA	NA	NA	3.596e-05	3.596e-05	0.01688	NA	NA	NA	NA	NA	NA	NA	1.489e-05	NA	NA	NA	NA	NA	NA	NA	NA	NA	NA	6.923e-05	NA	NA	NA	NA	NA	NA	0.0009935	0.0009935	1.377e-45	1.377e-45	1.509e-07	1.509e-07	7.524e-09	7.524e-09	0.0004826	0.0004826	0.0001798	0.0001798	0.002821
224.3	1.049	8.412e-05	8.412e-05	0	0	NA	NA	NA	3.597e-05	3.597e-05	0.01688	NA	NA	NA	NA	NA	NA	NA	1.489e-05	NA	NA	NA	NA	NA	NA	NA	NA	NA	NA	6.923e-05	NA	NA	NA	NA	NA	NA	0.0009935	0.0009935	1.376e-45	1.376e-45	1.513e-07	1.513e-07	7.541e-09	7.541e-09	0.0004826	0.0004826	0.0001798	0.0001798	0.002821
224.3	1.049	8.412e-05	8.412e-05	0	0	NA	NA	NA	3.597e-05	3.597e-05	0.01688	NA	NA	NA	NA	NA	NA	NA	1.489e-05	NA	NA	NA	NA	NA	NA	NA	NA	NA	NA	6.923e-05	NA	NA	NA	NA	NA	NA	0.0009934	0.0009934	1.375e-45	1.375e-45	1.516e-07	1.516e-07	7.558e-09	7.558e-09	0.0004826	0.0004826	0.0001798	0.0001798	0.002821
224.3	1.049	8.411e-05	8.411e-05	0	0	NA	NA	NA	3.597e-05	3.597e-05	0.01687	NA	NA	NA	NA	NA	NA	NA	1.489e-05	NA	NA	NA	NA	NA	NA	NA	NA	NA	NA	6.922e-05	NA	NA	NA	NA	NA	NA	0.0009934	0.0009934	1.374e-45	1.374e-45	1.519e-07	1.519e-07	7.576e-09	7.576e-09	0.0004826	0.0004826	0.0001798	0.0001798	0.002821
224.3	1.049	8.411e-05	8.411e-05	0	0	NA	NA	NA	3.598e-05	3.598e-05	0.01687	NA	NA	NA	NA	NA	NA	NA	1.489e-05	NA	NA	NA	NA	NA	NA	NA	NA	NA	NA	6.922e-05	NA	NA	NA	NA	NA	NA	0.0009934	0.0009934	1.373e-45	1.373e-45	1.523e-07	1.523e-07	7.593e-09	7.593e-09	0.0004826	0.0004826	0.0001798	0.0001798	0.002821
224.3	1.049	8.411e-05	8.411e-05	0	0	NA	NA	NA	3.598e-05	3.598e-05	0.01687	NA	NA	NA	NA	NA	NA	NA	1.489e-05	NA	NA	NA	NA	NA	NA	NA	NA	NA	NA	6.922e-05	NA	NA	NA	NA	NA	NA	0.0009934	0.0009934	1.372e-45	1.372e-45	1.526e-07	1.526e-07	7.61e-09	7.61e-09	0.0004826	0.0004826	0.0001798	0.0001798	0.002821
224.3	1.049	8.411e-05	8.411e-05	0	0	NA	NA	NA	3.598e-05	3.598e-05	0.01687	NA	NA	NA	NA	NA	NA	NA	1.489e-05	NA	NA	NA	NA	NA	NA	NA	NA	NA	NA	6.922e-05	NA	NA	NA	NA	NA	NA	0.0009934	0.0009934	1.371e-45	1.371e-45	1.53e-07	1.53e-07	7.628e-09	7.628e-09	0.0004826	0.0004826	0.0001798	0.0001798	0.002821
224.3	1.049	8.411e-05	8.411e-05	0	0	NA	NA	NA	3.599e-05	3.599e-05	0.01687	NA	NA	NA	NA	NA	NA	NA	1.489e-05	NA	NA	NA	NA	NA	NA	NA	NA	NA	NA	6.922e-05	NA	NA	NA	NA	NA	NA	0.0009934	0.0009934	1.37e-45	1.37e-45	1.533e-07	1.533e-07	7.645e-09	7.645e-09	0.0004826	0.0004826	0.0001798	0.0001798	0.002821
224.3	1.049	8.411e-05	8.411e-05	0	0	NA	NA	NA	3.599e-05	3.599e-05	0.01687	NA	NA	NA	NA	NA	NA	NA	1.489e-05	NA	NA	NA	NA	NA	NA	NA	NA	NA	NA	6.922e-05	NA	NA	NA	NA	NA	NA	0.0009933	0.0009933	1.369e-45	1.369e-45	1.537e-07	1.537e-07	7.663e-09	7.663e-09	0.0004827	0.0004827	0.0001798	0.0001798	0.002821
224.3	1.049	8.411e-05	8.411e-05	0	0	NA	NA	NA	3.599e-05	3.599e-05	0.01687	NA	NA	NA	NA	NA	NA	NA	1.489e-05	NA	NA	NA	NA	NA	NA	NA	NA	NA	NA	6.922e-05	NA	NA	NA	NA	NA	NA	0.0009933	0.0009933	1.368e-45	1.368e-45	1.54e-07	1.54e-07	7.68e-09	7.68e-09	0.0004827	0.0004827	0.0001797	0.0001797	0.002821
224.3	1.049	8.411e-05	8.411e-05	0	0	NA	NA	NA	3.6e-05	3.6e-05	0.01687	NA	NA	NA	NA	NA	NA	NA	1.489e-05	NA	NA	NA	NA	NA	NA	NA	NA	NA	NA	6.922e-05	NA	NA	NA	NA	NA	NA	0.0009933	0.0009933	1.367e-45	1.367e-45	1.544e-07	1.544e-07	7.698e-09	7.698e-09	0.0004827	0.0004827	0.0001797	0.0001797	0.002821
224.3	1.049	8.411e-05	8.411e-05	0	0	NA	NA	NA	3.6e-05	3.6e-05	0.01687	NA	NA	NA	NA	NA	NA	NA	1.489e-05	NA	NA	NA	NA	NA	NA	NA	NA	NA	NA	6.922e-05	NA	NA	NA	NA	NA	NA	0.0009933	0.0009933	1.366e-45	1.366e-45	1.547e-07	1.547e-07	7.715e-09	7.715e-09	0.0004827	0.0004827	0.0001797	0.0001797	0.002821
224.3	1.049	8.41e-05	8.41e-05	0	0	NA	NA	NA	3.6e-05	3.6e-05	0.01687	NA	NA	NA	NA	NA	NA	NA	1.489e-05	NA	NA	NA	NA	NA	NA	NA	NA	NA	NA	6.921e-05	NA	NA	NA	NA	NA	NA	0.0009933	0.0009933	1.365e-45	1.365e-45	1.551e-07	1.551e-07	7.733e-09	7.733e-09	0.0004827	0.0004827	0.0001797	0.0001797	0.002821
224.3	1.049	8.41e-05	8.41e-05	0	0	NA	NA	NA	3.601e-05	3.601e-05	0.01687	NA	NA	NA	NA	NA	NA	NA	1.489e-05	NA	NA	NA	NA	NA	NA	NA	NA	NA	NA	6.921e-05	NA	NA	NA	NA	NA	NA	0.0009933	0.0009933	1.364e-45	1.364e-45	1.555e-07	1.555e-07	7.751e-09	7.751e-09	0.0004827	0.0004827	0.0001797	0.0001797	0.002821
224.3	1.049	8.41e-05	8.41e-05	0	0	NA	NA	NA	3.601e-05	3.601e-05	0.01687	NA	NA	NA	NA	NA	NA	NA	1.489e-05	NA	NA	NA	NA	NA	NA	NA	NA	NA	NA	6.921e-05	NA	NA	NA	NA	NA	NA	0.0009932	0.0009932	1.363e-45	1.363e-45	1.558e-07	1.558e-07	7.768e-09	7.768e-09	0.0004827	0.0004827	0.0001797	0.0001797	0.002821
224.3	1.049	8.41e-05	8.41e-05	0	0	NA	NA	NA	3.601e-05	3.601e-05	0.01687	NA	NA	NA	NA	NA	NA	NA	1.489e-05	NA	NA	NA	NA	NA	NA	NA	NA	NA	NA	6.921e-05	NA	NA	NA	NA	NA	NA	0.0009932	0.0009932	1.362e-45	1.362e-45	1.562e-07	1.562e-07	7.786e-09	7.786e-09	0.0004827	0.0004827	0.0001797	0.0001797	0.002821
224.2	1.049	8.41e-05	8.41e-05	0	0	NA	NA	NA	3.602e-05	3.602e-05	0.01687	NA	NA	NA	NA	NA	NA	NA	1.489e-05	NA	NA	NA	NA	NA	NA	NA	NA	NA	NA	6.921e-05	NA	NA	NA	NA	NA	NA	0.0009932	0.0009932	1.361e-45	1.361e-45	1.565e-07	1.565e-07	7.804e-09	7.804e-09	0.0004827	0.0004827	0.0001797	0.0001797	0.002821
224.2	1.049	8.41e-05	8.41e-05	0	0	NA	NA	NA	3.602e-05	3.602e-05	0.01687	NA	NA	NA	NA	NA	NA	NA	1.489e-05	NA	NA	NA	NA	NA	NA	NA	NA	NA	NA	6.921e-05	NA	NA	NA	NA	NA	NA	0.0009932	0.0009932	1.36e-45	1.36e-45	1.569e-07	1.569e-07	7.822e-09	7.822e-09	0.0004827	0.0004827	0.0001797	0.0001797	0.002821
224.2	1.049	8.41e-05	8.41e-05	0	0	NA	NA	NA	3.602e-05	3.602e-05	0.01687	NA	NA	NA	NA	NA	NA	NA	1.489e-05	NA	NA	NA	NA	NA	NA	NA	NA	NA	NA	6.921e-05	NA	NA	NA	NA	NA	NA	0.0009932	0.0009932	1.358e-45	1.358e-45	1.572e-07	1.572e-07	7.84e-09	7.84e-09	0.0004827	0.0004827	0.0001797	0.0001797	0.002821
224.2	1.049	8.41e-05	8.41e-05	0	0	NA	NA	NA	3.603e-05	3.603e-05	0.01687	NA	NA	NA	NA	NA	NA	NA	1.489e-05	NA	NA	NA	NA	NA	NA	NA	NA	NA	NA	6.921e-05	NA	NA	NA	NA	NA	NA	0.0009931	0.0009931	1.357e-45	1.357e-45	1.576e-07	1.576e-07	7.858e-09	7.858e-09	0.0004827	0.0004827	0.0001797	0.0001797	0.002821
224.2	1.049	8.41e-05	8.41e-05	0	0	NA	NA	NA	3.603e-05	3.603e-05	0.01687	NA	NA	NA	NA	NA	NA	NA	1.489e-05	NA	NA	NA	NA	NA	NA	NA	NA	NA	NA	6.921e-05	NA	NA	NA	NA	NA	NA	0.0009931	0.0009931	1.356e-45	1.356e-45	1.58e-07	1.58e-07	7.876e-09	7.876e-09	0.0004827	0.0004827	0.0001797	0.0001797	0.00282
224.2	1.049	8.409e-05	8.409e-05	0	0	NA	NA	NA	3.603e-05	3.603e-05	0.01687	NA	NA	NA	NA	NA	NA	NA	1.489e-05	NA	NA	NA	NA	NA	NA	NA	NA	NA	NA	6.92e-05	NA	NA	NA	NA	NA	NA	0.0009931	0.0009931	1.355e-45	1.355e-45	1.583e-07	1.583e-07	7.894e-09	7.894e-09	0.0004827	0.0004827	0.0001797	0.0001797	0.00282
224.2	1.049	8.409e-05	8.409e-05	0	0	NA	NA	NA	3.604e-05	3.604e-05	0.01687	NA	NA	NA	NA	NA	NA	NA	1.489e-05	NA	NA	NA	NA	NA	NA	NA	NA	NA	NA	6.92e-05	NA	NA	NA	NA	NA	NA	0.0009931	0.0009931	1.354e-45	1.354e-45	1.587e-07	1.587e-07	7.912e-09	7.912e-09	0.0004827	0.0004827	0.0001797	0.0001797	0.00282
224.2	1.049	8.409e-05	8.409e-05	0	0	NA	NA	NA	3.604e-05	3.604e-05	0.01687	NA	NA	NA	NA	NA	NA	NA	1.489e-05	NA	NA	NA	NA	NA	NA	NA	NA	NA	NA	6.92e-05	NA	NA	NA	NA	NA	NA	0.0009931	0.0009931	1.353e-45	1.353e-45	1.59e-07	1.59e-07	7.93e-09	7.93e-09	0.0004827	0.0004827	0.0001797	0.0001797	0.00282
224.2	1.049	8.409e-05	8.409e-05	0	0	NA	NA	NA	3.604e-05	3.604e-05	0.01687	NA	NA	NA	NA	NA	NA	NA	1.489e-05	NA	NA	NA	NA	NA	NA	NA	NA	NA	NA	6.92e-05	NA	NA	NA	NA	NA	NA	0.0009931	0.0009931	1.352e-45	1.352e-45	1.594e-07	1.594e-07	7.948e-09	7.948e-09	0.0004827	0.0004827	0.0001797	0.0001797	0.00282
224.2	1.049	8.409e-05	8.409e-05	0	0	NA	NA	NA	3.605e-05	3.605e-05	0.01687	NA	NA	NA	NA	NA	NA	NA	1.489e-05	NA	NA	NA	NA	NA	NA	NA	NA	NA	NA	6.92e-05	NA	NA	NA	NA	NA	NA	0.000993	0.000993	1.351e-45	1.351e-45	1.598e-07	1.598e-07	7.966e-09	7.966e-09	0.0004827	0.0004827	0.0001797	0.0001797	0.00282
224.2	1.049	8.409e-05	8.409e-05	0	0	NA	NA	NA	3.605e-05	3.605e-05	0.01687	NA	NA	NA	NA	NA	NA	NA	1.489e-05	NA	NA	NA	NA	NA	NA	NA	NA	NA	NA	6.92e-05	NA	NA	NA	NA	NA	NA	0.000993	0.000993	1.35e-45	1.35e-45	1.601e-07	1.601e-07	7.984e-09	7.984e-09	0.0004827	0.0004827	0.0001797	0.0001797	0.00282
224.2	1.049	8.409e-05	8.409e-05	0	0	NA	NA	NA	3.606e-05	3.606e-05	0.01687	NA	NA	NA	NA	NA	NA	NA	1.489e-05	NA	NA	NA	NA	NA	NA	NA	NA	NA	NA	6.92e-05	NA	NA	NA	NA	NA	NA	0.000993	0.000993	1.349e-45	1.349e-45	1.605e-07	1.605e-07	8.003e-09	8.003e-09	0.0004827	0.0004827	0.0001797	0.0001797	0.00282
224.2	1.049	8.409e-05	8.409e-05	0	0	NA	NA	NA	3.606e-05	3.606e-05	0.01687	NA	NA	NA	NA	NA	NA	NA	1.489e-05	NA	NA	NA	NA	NA	NA	NA	NA	NA	NA	6.92e-05	NA	NA	NA	NA	NA	NA	0.000993	0.000993	1.348e-45	1.348e-45	1.609e-07	1.609e-07	8.021e-09	8.021e-09	0.0004827	0.0004827	0.0001797	0.0001797	0.00282
224.2	1.049	8.408e-05	8.408e-05	0	0	NA	NA	NA	3.606e-05	3.606e-05	0.01687	NA	NA	NA	NA	NA	NA	NA	1.488e-05	NA	NA	NA	NA	NA	NA	NA	NA	NA	NA	6.92e-05	NA	NA	NA	NA	NA	NA	0.000993	0.000993	1.347e-45	1.347e-45	1.612e-07	1.612e-07	8.039e-09	8.039e-09	0.0004827	0.0004827	0.0001797	0.0001797	0.00282
224.2	1.049	8.407e-05	8.407e-05	0	0	NA	NA	NA	3.607e-05	3.607e-05	0.01687	NA	NA	NA	NA	NA	NA	NA	1.488e-05	NA	NA	NA	NA	NA	NA	NA	NA	NA	NA	6.919e-05	NA	NA	NA	NA	NA	NA	0.0009929	0.0009929	1.346e-45	1.346e-45	1.616e-07	1.616e-07	8.058e-09	8.058e-09	0.0004827	0.0004827	0.0001797	0.0001797	0.00282
224.2	1.049	8.407e-05	8.407e-05	0	0	NA	NA	NA	3.607e-05	3.607e-05	0.01687	NA	NA	NA	NA	NA	NA	NA	1.488e-05	NA	NA	NA	NA	NA	NA	NA	NA	NA	NA	6.919e-05	NA	NA	NA	NA	NA	NA	0.0009929	0.0009929	1.344e-45	1.344e-45	1.62e-07	1.62e-07	8.076e-09	8.076e-09	0.0004827	0.0004827	0.0001796	0.0001796	0.00282
224.2	1.049	8.407e-05	8.407e-05	0	0	NA	NA	NA	3.607e-05	3.607e-05	0.01687	NA	NA	NA	NA	NA	NA	NA	1.488e-05	NA	NA	NA	NA	NA	NA	NA	NA	NA	NA	6.919e-05	NA	NA	NA	NA	NA	NA	0.0009929	0.0009929	1.343e-45	1.343e-45	1.624e-07	1.624e-07	8.094e-09	8.094e-09	0.0004827	0.0004827	0.0001796	0.0001796	0.00282
224.2	1.049	8.407e-05	8.407e-05	0	0	NA	NA	NA	3.608e-05	3.608e-05	0.01687	NA	NA	NA	NA	NA	NA	NA	1.488e-05	NA	NA	NA	NA	NA	NA	NA	NA	NA	NA	6.919e-05	NA	NA	NA	NA	NA	NA	0.0009929	0.0009929	1.342e-45	1.342e-45	1.627e-07	1.627e-07	8.113e-09	8.113e-09	0.0004827	0.0004827	0.0001796	0.0001796	0.00282
224.2	1.049	8.407e-05	8.407e-05	0	0	NA	NA	NA	3.608e-05	3.608e-05	0.01687	NA	NA	NA	NA	NA	NA	NA	1.488e-05	NA	NA	NA	NA	NA	NA	NA	NA	NA	NA	6.919e-05	NA	NA	NA	NA	NA	NA	0.0009929	0.0009929	1.341e-45	1.341e-45	1.631e-07	1.631e-07	8.132e-09	8.132e-09	0.0004827	0.0004827	0.0001796	0.0001796	0.00282
224.2	1.049	8.407e-05	8.407e-05	0	0	NA	NA	NA	3.608e-05	3.608e-05	0.01687	NA	NA	NA	NA	NA	NA	NA	1.488e-05	NA	NA	NA	NA	NA	NA	NA	NA	NA	NA	6.919e-05	NA	NA	NA	NA	NA	NA	0.0009928	0.0009928	1.34e-45	1.34e-45	1.635e-07	1.635e-07	8.15e-09	8.15e-09	0.0004827	0.0004827	0.0001796	0.0001796	0.00282
224.2	1.049	8.407e-05	8.407e-05	0	0	NA	NA	NA	3.609e-05	3.609e-05	0.01686	NA	NA	NA	NA	NA	NA	NA	1.488e-05	NA	NA	NA	NA	NA	NA	NA	NA	NA	NA	6.919e-05	NA	NA	NA	NA	NA	NA	0.0009928	0.0009928	1.339e-45	1.339e-45	1.638e-07	1.638e-07	8.169e-09	8.169e-09	0.0004827	0.0004827	0.0001796	0.0001796	0.00282
224.2	1.049	8.407e-05	8.407e-05	0	0	NA	NA	NA	3.609e-05	3.609e-05	0.01686	NA	NA	NA	NA	NA	NA	NA	1.488e-05	NA	NA	NA	NA	NA	NA	NA	NA	NA	NA	6.919e-05	NA	NA	NA	NA	NA	NA	0.0009928	0.0009928	1.338e-45	1.338e-45	1.642e-07	1.642e-07	8.187e-09	8.187e-09	0.0004827	0.0004827	0.0001796	0.0001796	0.00282
224.2	1.049	8.407e-05	8.407e-05	0	0	NA	NA	NA	3.609e-05	3.609e-05	0.01686	NA	NA	NA	NA	NA	NA	NA	1.488e-05	NA	NA	NA	NA	NA	NA	NA	NA	NA	NA	6.919e-05	NA	NA	NA	NA	NA	NA	0.0009928	0.0009928	1.337e-45	1.337e-45	1.646e-07	1.646e-07	8.206e-09	8.206e-09	0.0004827	0.0004827	0.0001796	0.0001796	0.00282
224.2	1.05	8.406e-05	8.406e-05	0	0	NA	NA	NA	3.61e-05	3.61e-05	0.01686	NA	NA	NA	NA	NA	NA	NA	1.488e-05	NA	NA	NA	NA	NA	NA	NA	NA	NA	NA	6.918e-05	NA	NA	NA	NA	NA	NA	0.0009928	0.0009928	1.336e-45	1.336e-45	1.65e-07	1.65e-07	8.225e-09	8.225e-09	0.0004827	0.0004827	0.0001796	0.0001796	0.002819
224.1	1.05	8.406e-05	8.406e-05	0	0	NA	NA	NA	3.61e-05	3.61e-05	0.01686	NA	NA	NA	NA	NA	NA	NA	1.488e-05	NA	NA	NA	NA	NA	NA	NA	NA	NA	NA	6.918e-05	NA	NA	NA	NA	NA	NA	0.0009928	0.0009928	1.335e-45	1.335e-45	1.653e-07	1.653e-07	8.244e-09	8.244e-09	0.0004827	0.0004827	0.0001796	0.0001796	0.002819
224.1	1.05	8.406e-05	8.406e-05	0	0	NA	NA	NA	3.611e-05	3.611e-05	0.01686	NA	NA	NA	NA	NA	NA	NA	1.488e-05	NA	NA	NA	NA	NA	NA	NA	NA	NA	NA	6.918e-05	NA	NA	NA	NA	NA	NA	0.0009927	0.0009927	1.333e-45	1.333e-45	1.657e-07	1.657e-07	8.263e-09	8.263e-09	0.0004827	0.0004827	0.0001796	0.0001796	0.002819
224.1	1.05	8.406e-05	8.406e-05	0	0	NA	NA	NA	3.611e-05	3.611e-05	0.01686	NA	NA	NA	NA	NA	NA	NA	1.488e-05	NA	NA	NA	NA	NA	NA	NA	NA	NA	NA	6.918e-05	NA	NA	NA	NA	NA	NA	0.0009927	0.0009927	1.332e-45	1.332e-45	1.661e-07	1.661e-07	8.282e-09	8.282e-09	0.0004827	0.0004827	0.0001796	0.0001796	0.002819
224.1	1.05	8.406e-05	8.406e-05	0	0	NA	NA	NA	3.611e-05	3.611e-05	0.01686	NA	NA	NA	NA	NA	NA	NA	1.488e-05	NA	NA	NA	NA	NA	NA	NA	NA	NA	NA	6.918e-05	NA	NA	NA	NA	NA	NA	0.0009927	0.0009927	1.331e-45	1.331e-45	1.665e-07	1.665e-07	8.3e-09	8.3e-09	0.0004827	0.0004827	0.0001796	0.0001796	0.002819
224.1	1.05	8.406e-05	8.406e-05	0	0	NA	NA	NA	3.612e-05	3.612e-05	0.01686	NA	NA	NA	NA	NA	NA	NA	1.488e-05	NA	NA	NA	NA	NA	NA	NA	NA	NA	NA	6.918e-05	NA	NA	NA	NA	NA	NA	0.0009927	0.0009927	1.33e-45	1.33e-45	1.669e-07	1.669e-07	8.319e-09	8.319e-09	0.0004827	0.0004827	0.0001796	0.0001796	0.002819
224.1	1.05	8.406e-05	8.406e-05	0	0	NA	NA	NA	3.612e-05	3.612e-05	0.01686	NA	NA	NA	NA	NA	NA	NA	1.488e-05	NA	NA	NA	NA	NA	NA	NA	NA	NA	NA	6.918e-05	NA	NA	NA	NA	NA	NA	0.0009927	0.0009927	1.329e-45	1.329e-45	1.672e-07	1.672e-07	8.338e-09	8.338e-09	0.0004827	0.0004827	0.0001796	0.0001796	0.002819
224.1	1.05	8.406e-05	8.406e-05	0	0	NA	NA	NA	3.612e-05	3.612e-05	0.01686	NA	NA	NA	NA	NA	NA	NA	1.488e-05	NA	NA	NA	NA	NA	NA	NA	NA	NA	NA	6.918e-05	NA	NA	NA	NA	NA	NA	0.0009926	0.0009926	1.328e-45	1.328e-45	1.676e-07	1.676e-07	8.358e-09	8.358e-09	0.0004827	0.0004827	0.0001796	0.0001796	0.002819
224.1	1.05	8.405e-05	8.405e-05	0	0	NA	NA	NA	3.613e-05	3.613e-05	0.01686	NA	NA	NA	NA	NA	NA	NA	1.488e-05	NA	NA	NA	NA	NA	NA	NA	NA	NA	NA	6.917e-05	NA	NA	NA	NA	NA	NA	0.0009926	0.0009926	1.327e-45	1.327e-45	1.68e-07	1.68e-07	8.377e-09	8.377e-09	0.0004827	0.0004827	0.0001796	0.0001796	0.002819
224.1	1.05	8.405e-05	8.405e-05	0	0	NA	NA	NA	3.613e-05	3.613e-05	0.01686	NA	NA	NA	NA	NA	NA	NA	1.488e-05	NA	NA	NA	NA	NA	NA	NA	NA	NA	NA	6.917e-05	NA	NA	NA	NA	NA	NA	0.0009926	0.0009926	1.326e-45	1.326e-45	1.684e-07	1.684e-07	8.396e-09	8.396e-09	0.0004827	0.0004827	0.0001796	0.0001796	0.002819
224.1	1.05	8.405e-05	8.405e-05	0	0	NA	NA	NA	3.613e-05	3.613e-05	0.01686	NA	NA	NA	NA	NA	NA	NA	1.488e-05	NA	NA	NA	NA	NA	NA	NA	NA	NA	NA	6.917e-05	NA	NA	NA	NA	NA	NA	0.0009926	0.0009926	1.325e-45	1.325e-45	1.688e-07	1.688e-07	8.415e-09	8.415e-09	0.0004827	0.0004827	0.0001796	0.0001796	0.002819
224.1	1.05	8.405e-05	8.405e-05	0	0	NA	NA	NA	3.614e-05	3.614e-05	0.01686	NA	NA	NA	NA	NA	NA	NA	1.488e-05	NA	NA	NA	NA	NA	NA	NA	NA	NA	NA	6.917e-05	NA	NA	NA	NA	NA	NA	0.0009926	0.0009926	1.323e-45	1.323e-45	1.692e-07	1.692e-07	8.434e-09	8.434e-09	0.0004827	0.0004827	0.0001796	0.0001796	0.002819
224.1	1.05	8.405e-05	8.405e-05	0	0	NA	NA	NA	3.614e-05	3.614e-05	0.01686	NA	NA	NA	NA	NA	NA	NA	1.488e-05	NA	NA	NA	NA	NA	NA	NA	NA	NA	NA	6.917e-05	NA	NA	NA	NA	NA	NA	0.0009925	0.0009925	1.322e-45	1.322e-45	1.696e-07	1.696e-07	8.453e-09	8.453e-09	0.0004827	0.0004827	0.0001796	0.0001796	0.002819
224.1	1.05	8.405e-05	8.405e-05	0	0	NA	NA	NA	3.615e-05	3.615e-05	0.01686	NA	NA	NA	NA	NA	NA	NA	1.488e-05	NA	NA	NA	NA	NA	NA	NA	NA	NA	NA	6.917e-05	NA	NA	NA	NA	NA	NA	0.0009925	0.0009925	1.321e-45	1.321e-45	1.699e-07	1.699e-07	8.473e-09	8.473e-09	0.0004827	0.0004827	0.0001795	0.0001795	0.002819
224.1	1.05	8.405e-05	8.405e-05	0	0	NA	NA	NA	3.615e-05	3.615e-05	0.01686	NA	NA	NA	NA	NA	NA	NA	1.488e-05	NA	NA	NA	NA	NA	NA	NA	NA	NA	NA	6.917e-05	NA	NA	NA	NA	NA	NA	0.0009925	0.0009925	1.32e-45	1.32e-45	1.703e-07	1.703e-07	8.492e-09	8.492e-09	0.0004827	0.0004827	0.0001795	0.0001795	0.002819
224.1	1.05	8.405e-05	8.405e-05	0	0	NA	NA	NA	3.615e-05	3.615e-05	0.01686	NA	NA	NA	NA	NA	NA	NA	1.488e-05	NA	NA	NA	NA	NA	NA	NA	NA	NA	NA	6.917e-05	NA	NA	NA	NA	NA	NA	0.0009925	0.0009925	1.319e-45	1.319e-45	1.707e-07	1.707e-07	8.512e-09	8.512e-09	0.0004827	0.0004827	0.0001795	0.0001795	0.002819
224.1	1.05	8.404e-05	8.404e-05	0	0	NA	NA	NA	3.616e-05	3.616e-05	0.01686	NA	NA	NA	NA	NA	NA	NA	1.488e-05	NA	NA	NA	NA	NA	NA	NA	NA	NA	NA	6.916e-05	NA	NA	NA	NA	NA	NA	0.0009925	0.0009925	1.318e-45	1.318e-45	1.711e-07	1.711e-07	8.531e-09	8.531e-09	0.0004827	0.0004827	0.0001795	0.0001795	0.002819
224.1	1.05	8.404e-05	8.404e-05	0	0	NA	NA	NA	3.616e-05	3.616e-05	0.01686	NA	NA	NA	NA	NA	NA	NA	1.488e-05	NA	NA	NA	NA	NA	NA	NA	NA	NA	NA	6.916e-05	NA	NA	NA	NA	NA	NA	0.0009924	0.0009924	1.317e-45	1.317e-45	1.715e-07	1.715e-07	8.551e-09	8.551e-09	0.0004827	0.0004827	0.0001795	0.0001795	0.002819
224.1	1.05	8.404e-05	8.404e-05	0	0	NA	NA	NA	3.616e-05	3.616e-05	0.01686	NA	NA	NA	NA	NA	NA	NA	1.488e-05	NA	NA	NA	NA	NA	NA	NA	NA	NA	NA	6.916e-05	NA	NA	NA	NA	NA	NA	0.0009924	0.0009924	1.316e-45	1.316e-45	1.719e-07	1.719e-07	8.57e-09	8.57e-09	0.0004827	0.0004827	0.0001795	0.0001795	0.002818
224.1	1.05	8.404e-05	8.404e-05	0	0	NA	NA	NA	3.617e-05	3.617e-05	0.01686	NA	NA	NA	NA	NA	NA	NA	1.488e-05	NA	NA	NA	NA	NA	NA	NA	NA	NA	NA	6.916e-05	NA	NA	NA	NA	NA	NA	0.0009924	0.0009924	1.314e-45	1.314e-45	1.723e-07	1.723e-07	8.59e-09	8.59e-09	0.0004827	0.0004827	0.0001795	0.0001795	0.002818
224.1	1.05	8.404e-05	8.404e-05	0	0	NA	NA	NA	3.617e-05	3.617e-05	0.01686	NA	NA	NA	NA	NA	NA	NA	1.488e-05	NA	NA	NA	NA	NA	NA	NA	NA	NA	NA	6.916e-05	NA	NA	NA	NA	NA	NA	0.0009924	0.0009924	1.313e-45	1.313e-45	1.727e-07	1.727e-07	8.609e-09	8.609e-09	0.0004827	0.0004827	0.0001795	0.0001795	0.002818
224.1	1.05	8.404e-05	8.404e-05	0	0	NA	NA	NA	3.618e-05	3.618e-05	0.01686	NA	NA	NA	NA	NA	NA	NA	1.488e-05	NA	NA	NA	NA	NA	NA	NA	NA	NA	NA	6.916e-05	NA	NA	NA	NA	NA	NA	0.0009924	0.0009924	1.312e-45	1.312e-45	1.731e-07	1.731e-07	8.629e-09	8.629e-09	0.0004827	0.0004827	0.0001795	0.0001795	0.002818
224.1	1.05	8.404e-05	8.404e-05	0	0	NA	NA	NA	3.618e-05	3.618e-05	0.01686	NA	NA	NA	NA	NA	NA	NA	1.488e-05	NA	NA	NA	NA	NA	NA	NA	NA	NA	NA	6.916e-05	NA	NA	NA	NA	NA	NA	0.0009923	0.0009923	1.311e-45	1.311e-45	1.735e-07	1.735e-07	8.649e-09	8.649e-09	0.0004827	0.0004827	0.0001795	0.0001795	0.002818
224.1	1.05	8.404e-05	8.404e-05	0	0	NA	NA	NA	3.618e-05	3.618e-05	0.01686	NA	NA	NA	NA	NA	NA	NA	1.488e-05	NA	NA	NA	NA	NA	NA	NA	NA	NA	NA	6.916e-05	NA	NA	NA	NA	NA	NA	0.0009923	0.0009923	1.31e-45	1.31e-45	1.739e-07	1.739e-07	8.668e-09	8.668e-09	0.0004827	0.0004827	0.0001795	0.0001795	0.002818
224	1.05	8.404e-05	8.404e-05	0	0	NA	NA	NA	3.619e-05	3.619e-05	0.01686	NA	NA	NA	NA	NA	NA	NA	1.488e-05	NA	NA	NA	NA	NA	NA	NA	NA	NA	NA	6.916e-05	NA	NA	NA	NA	NA	NA	0.0009923	0.0009923	1.309e-45	1.309e-45	1.743e-07	1.743e-07	8.688e-09	8.688e-09	0.0004828	0.0004828	0.0001795	0.0001795	0.002818
224	1.05	8.403e-05	8.403e-05	0	0	NA	NA	NA	3.619e-05	3.619e-05	0.01686	NA	NA	NA	NA	NA	NA	NA	1.488e-05	NA	NA	NA	NA	NA	NA	NA	NA	NA	NA	6.915e-05	NA	NA	NA	NA	NA	NA	0.0009923	0.0009923	1.308e-45	1.308e-45	1.747e-07	1.747e-07	8.708e-09	8.708e-09	0.0004828	0.0004828	0.0001795	0.0001795	0.002818
224	1.05	8.402e-05	8.402e-05	0	0	NA	NA	NA	3.62e-05	3.62e-05	0.01686	NA	NA	NA	NA	NA	NA	NA	1.487e-05	NA	NA	NA	NA	NA	NA	NA	NA	NA	NA	6.915e-05	NA	NA	NA	NA	NA	NA	0.0009923	0.0009923	1.306e-45	1.306e-45	1.751e-07	1.751e-07	8.728e-09	8.728e-09	0.0004828	0.0004828	0.0001795	0.0001795	0.002818
224	1.05	8.402e-05	8.402e-05	0	0	NA	NA	NA	3.62e-05	3.62e-05	0.01686	NA	NA	NA	NA	NA	NA	NA	1.487e-05	NA	NA	NA	NA	NA	NA	NA	NA	NA	NA	6.915e-05	NA	NA	NA	NA	NA	NA	0.0009922	0.0009922	1.305e-45	1.305e-45	1.755e-07	1.755e-07	8.748e-09	8.748e-09	0.0004828	0.0004828	0.0001795	0.0001795	0.002818
224	1.05	8.402e-05	8.402e-05	0	0	NA	NA	NA	3.62e-05	3.62e-05	0.01685	NA	NA	NA	NA	NA	NA	NA	1.487e-05	NA	NA	NA	NA	NA	NA	NA	NA	NA	NA	6.915e-05	NA	NA	NA	NA	NA	NA	0.0009922	0.0009922	1.304e-45	1.304e-45	1.759e-07	1.759e-07	8.768e-09	8.768e-09	0.0004828	0.0004828	0.0001795	0.0001795	0.002818
224	1.05	8.402e-05	8.402e-05	0	0	NA	NA	NA	3.621e-05	3.621e-05	0.01685	NA	NA	NA	NA	NA	NA	NA	1.487e-05	NA	NA	NA	NA	NA	NA	NA	NA	NA	NA	6.915e-05	NA	NA	NA	NA	NA	NA	0.0009922	0.0009922	1.303e-45	1.303e-45	1.763e-07	1.763e-07	8.788e-09	8.788e-09	0.0004828	0.0004828	0.0001795	0.0001795	0.002818
224	1.05	8.402e-05	8.402e-05	0	0	NA	NA	NA	3.621e-05	3.621e-05	0.01685	NA	NA	NA	NA	NA	NA	NA	1.487e-05	NA	NA	NA	NA	NA	NA	NA	NA	NA	NA	6.915e-05	NA	NA	NA	NA	NA	NA	0.0009922	0.0009922	1.302e-45	1.302e-45	1.767e-07	1.767e-07	8.808e-09	8.808e-09	0.0004828	0.0004828	0.0001795	0.0001795	0.002818
224	1.05	8.402e-05	8.402e-05	0	0	NA	NA	NA	3.621e-05	3.621e-05	0.01685	NA	NA	NA	NA	NA	NA	NA	1.487e-05	NA	NA	NA	NA	NA	NA	NA	NA	NA	NA	6.915e-05	NA	NA	NA	NA	NA	NA	0.0009922	0.0009922	1.301e-45	1.301e-45	1.771e-07	1.771e-07	8.828e-09	8.828e-09	0.0004828	0.0004828	0.0001795	0.0001795	0.002818
224	1.05	8.402e-05	8.402e-05	0	0	NA	NA	NA	3.622e-05	3.622e-05	0.01685	NA	NA	NA	NA	NA	NA	NA	1.487e-05	NA	NA	NA	NA	NA	NA	NA	NA	NA	NA	6.915e-05	NA	NA	NA	NA	NA	NA	0.0009921	0.0009921	1.3e-45	1.3e-45	1.775e-07	1.775e-07	8.848e-09	8.848e-09	0.0004828	0.0004828	0.0001795	0.0001795	0.002818
224	1.05	8.401e-05	8.401e-05	0	0	NA	NA	NA	3.622e-05	3.622e-05	0.01685	NA	NA	NA	NA	NA	NA	NA	1.487e-05	NA	NA	NA	NA	NA	NA	NA	NA	NA	NA	6.914e-05	NA	NA	NA	NA	NA	NA	0.0009921	0.0009921	1.298e-45	1.298e-45	1.779e-07	1.779e-07	8.869e-09	8.869e-09	0.0004828	0.0004828	0.0001794	0.0001794	0.002818
224	1.05	8.401e-05	8.401e-05	0	0	NA	NA	NA	3.623e-05	3.623e-05	0.01685	NA	NA	NA	NA	NA	NA	NA	1.487e-05	NA	NA	NA	NA	NA	NA	NA	NA	NA	NA	6.914e-05	NA	NA	NA	NA	NA	NA	0.0009921	0.0009921	1.297e-45	1.297e-45	1.783e-07	1.783e-07	8.889e-09	8.889e-09	0.0004828	0.0004828	0.0001794	0.0001794	0.002818
224	1.05	8.401e-05	8.401e-05	0	0	NA	NA	NA	3.623e-05	3.623e-05	0.01685	NA	NA	NA	NA	NA	NA	NA	1.487e-05	NA	NA	NA	NA	NA	NA	NA	NA	NA	NA	6.914e-05	NA	NA	NA	NA	NA	NA	0.0009921	0.0009921	1.296e-45	1.296e-45	1.787e-07	1.787e-07	8.909e-09	8.909e-09	0.0004828	0.0004828	0.0001794	0.0001794	0.002818
224	1.05	8.401e-05	8.401e-05	0	0	NA	NA	NA	3.623e-05	3.623e-05	0.01685	NA	NA	NA	NA	NA	NA	NA	1.487e-05	NA	NA	NA	NA	NA	NA	NA	NA	NA	NA	6.914e-05	NA	NA	NA	NA	NA	NA	0.0009921	0.0009921	1.295e-45	1.295e-45	1.791e-07	1.791e-07	8.93e-09	8.93e-09	0.0004828	0.0004828	0.0001794	0.0001794	0.002817
224	1.05	8.401e-05	8.401e-05	0	0	NA	NA	NA	3.624e-05	3.624e-05	0.01685	NA	NA	NA	NA	NA	NA	NA	1.487e-05	NA	NA	NA	NA	NA	NA	NA	NA	NA	NA	6.914e-05	NA	NA	NA	NA	NA	NA	0.000992	0.000992	1.294e-45	1.294e-45	1.795e-07	1.795e-07	8.95e-09	8.95e-09	0.0004828	0.0004828	0.0001794	0.0001794	0.002817
224	1.05	8.401e-05	8.401e-05	0	0	NA	NA	NA	3.624e-05	3.624e-05	0.01685	NA	NA	NA	NA	NA	NA	NA	1.487e-05	NA	NA	NA	NA	NA	NA	NA	NA	NA	NA	6.914e-05	NA	NA	NA	NA	NA	NA	0.000992	0.000992	1.293e-45	1.293e-45	1.799e-07	1.799e-07	8.97e-09	8.97e-09	0.0004828	0.0004828	0.0001794	0.0001794	0.002817
224	1.05	8.401e-05	8.401e-05	0	0	NA	NA	NA	3.625e-05	3.625e-05	0.01685	NA	NA	NA	NA	NA	NA	NA	1.487e-05	NA	NA	NA	NA	NA	NA	NA	NA	NA	NA	6.914e-05	NA	NA	NA	NA	NA	NA	0.000992	0.000992	1.291e-45	1.291e-45	1.803e-07	1.803e-07	8.991e-09	8.991e-09	0.0004828	0.0004828	0.0001794	0.0001794	0.002817
224	1.05	8.401e-05	8.401e-05	0	0	NA	NA	NA	3.625e-05	3.625e-05	0.01685	NA	NA	NA	NA	NA	NA	NA	1.487e-05	NA	NA	NA	NA	NA	NA	NA	NA	NA	NA	6.914e-05	NA	NA	NA	NA	NA	NA	0.000992	0.000992	1.29e-45	1.29e-45	1.807e-07	1.807e-07	9.011e-09	9.011e-09	0.0004828	0.0004828	0.0001794	0.0001794	0.002817
224	1.05	8.4e-05	8.4e-05	0	0	NA	NA	NA	3.625e-05	3.625e-05	0.01685	NA	NA	NA	NA	NA	NA	NA	1.487e-05	NA	NA	NA	NA	NA	NA	NA	NA	NA	NA	6.913e-05	NA	NA	NA	NA	NA	NA	0.000992	0.000992	1.289e-45	1.289e-45	1.812e-07	1.812e-07	9.032e-09	9.032e-09	0.0004828	0.0004828	0.0001794	0.0001794	0.002817
224	1.05	8.4e-05	8.4e-05	0	0	NA	NA	NA	3.626e-05	3.626e-05	0.01685	NA	NA	NA	NA	NA	NA	NA	1.487e-05	NA	NA	NA	NA	NA	NA	NA	NA	NA	NA	6.913e-05	NA	NA	NA	NA	NA	NA	0.0009919	0.0009919	1.288e-45	1.288e-45	1.816e-07	1.816e-07	9.053e-09	9.053e-09	0.0004828	0.0004828	0.0001794	0.0001794	0.002817
224	1.05	8.4e-05	8.4e-05	0	0	NA	NA	NA	3.626e-05	3.626e-05	0.01685	NA	NA	NA	NA	NA	NA	NA	1.487e-05	NA	NA	NA	NA	NA	NA	NA	NA	NA	NA	6.913e-05	NA	NA	NA	NA	NA	NA	0.0009919	0.0009919	1.287e-45	1.287e-45	1.82e-07	1.82e-07	9.073e-09	9.073e-09	0.0004828	0.0004828	0.0001794	0.0001794	0.002817
224	1.05	8.4e-05	8.4e-05	0	0	NA	NA	NA	3.627e-05	3.627e-05	0.01685	NA	NA	NA	NA	NA	NA	NA	1.487e-05	NA	NA	NA	NA	NA	NA	NA	NA	NA	NA	6.913e-05	NA	NA	NA	NA	NA	NA	0.0009919	0.0009919	1.286e-45	1.286e-45	1.824e-07	1.824e-07	9.094e-09	9.094e-09	0.0004828	0.0004828	0.0001794	0.0001794	0.002817
224	1.05	8.4e-05	8.4e-05	0	0	NA	NA	NA	3.627e-05	3.627e-05	0.01685	NA	NA	NA	NA	NA	NA	NA	1.487e-05	NA	NA	NA	NA	NA	NA	NA	NA	NA	NA	6.913e-05	NA	NA	NA	NA	NA	NA	0.0009919	0.0009919	1.284e-45	1.284e-45	1.828e-07	1.828e-07	9.115e-09	9.115e-09	0.0004828	0.0004828	0.0001794	0.0001794	0.002817
223.9	1.05	8.4e-05	8.4e-05	0	0	NA	NA	NA	3.627e-05	3.627e-05	0.01685	NA	NA	NA	NA	NA	NA	NA	1.487e-05	NA	NA	NA	NA	NA	NA	NA	NA	NA	NA	6.913e-05	NA	NA	NA	NA	NA	NA	0.0009919	0.0009919	1.283e-45	1.283e-45	1.832e-07	1.832e-07	9.136e-09	9.136e-09	0.0004828	0.0004828	0.0001794	0.0001794	0.002817
223.9	1.05	8.4e-05	8.4e-05	0	0	NA	NA	NA	3.628e-05	3.628e-05	0.01685	NA	NA	NA	NA	NA	NA	NA	1.487e-05	NA	NA	NA	NA	NA	NA	NA	NA	NA	NA	6.913e-05	NA	NA	NA	NA	NA	NA	0.0009918	0.0009918	1.282e-45	1.282e-45	1.836e-07	1.836e-07	9.157e-09	9.157e-09	0.0004828	0.0004828	0.0001794	0.0001794	0.002817
223.9	1.051	8.399e-05	8.399e-05	0	0	NA	NA	NA	3.628e-05	3.628e-05	0.01685	NA	NA	NA	NA	NA	NA	NA	1.487e-05	NA	NA	NA	NA	NA	NA	NA	NA	NA	NA	6.912e-05	NA	NA	NA	NA	NA	NA	0.0009918	0.0009918	1.281e-45	1.281e-45	1.841e-07	1.841e-07	9.178e-09	9.178e-09	0.0004828	0.0004828	0.0001794	0.0001794	0.002817
223.9	1.051	8.399e-05	8.399e-05	0	0	NA	NA	NA	3.629e-05	3.629e-05	0.01685	NA	NA	NA	NA	NA	NA	NA	1.487e-05	NA	NA	NA	NA	NA	NA	NA	NA	NA	NA	6.912e-05	NA	NA	NA	NA	NA	NA	0.0009918	0.0009918	1.28e-45	1.28e-45	1.845e-07	1.845e-07	9.198e-09	9.198e-09	0.0004828	0.0004828	0.0001794	0.0001794	0.002817
223.9	1.051	8.399e-05	8.399e-05	0	0	NA	NA	NA	3.629e-05	3.629e-05	0.01685	NA	NA	NA	NA	NA	NA	NA	1.487e-05	NA	NA	NA	NA	NA	NA	NA	NA	NA	NA	6.912e-05	NA	NA	NA	NA	NA	NA	0.0009918	0.0009918	1.279e-45	1.279e-45	1.849e-07	1.849e-07	9.219e-09	9.219e-09	0.0004828	0.0004828	0.0001794	0.0001794	0.002817
223.9	1.051	8.399e-05	8.399e-05	0	0	NA	NA	NA	3.629e-05	3.629e-05	0.01685	NA	NA	NA	NA	NA	NA	NA	1.487e-05	NA	NA	NA	NA	NA	NA	NA	NA	NA	NA	6.912e-05	NA	NA	NA	NA	NA	NA	0.0009918	0.0009918	1.277e-45	1.277e-45	1.853e-07	1.853e-07	9.241e-09	9.241e-09	0.0004828	0.0004828	0.0001794	0.0001794	0.002817
223.9	1.051	8.399e-05	8.399e-05	0	0	NA	NA	NA	3.63e-05	3.63e-05	0.01685	NA	NA	NA	NA	NA	NA	NA	1.487e-05	NA	NA	NA	NA	NA	NA	NA	NA	NA	NA	6.912e-05	NA	NA	NA	NA	NA	NA	0.0009917	0.0009917	1.276e-45	1.276e-45	1.858e-07	1.858e-07	9.262e-09	9.262e-09	0.0004828	0.0004828	0.0001794	0.0001794	0.002817
223.9	1.051	8.399e-05	8.399e-05	0	0	NA	NA	NA	3.63e-05	3.63e-05	0.01685	NA	NA	NA	NA	NA	NA	NA	1.487e-05	NA	NA	NA	NA	NA	NA	NA	NA	NA	NA	6.912e-05	NA	NA	NA	NA	NA	NA	0.0009917	0.0009917	1.275e-45	1.275e-45	1.862e-07	1.862e-07	9.283e-09	9.283e-09	0.0004828	0.0004828	0.0001793	0.0001793	0.002816
223.9	1.051	8.399e-05	8.399e-05	0	0	NA	NA	NA	3.631e-05	3.631e-05	0.01685	NA	NA	NA	NA	NA	NA	NA	1.487e-05	NA	NA	NA	NA	NA	NA	NA	NA	NA	NA	6.912e-05	NA	NA	NA	NA	NA	NA	0.0009917	0.0009917	1.274e-45	1.274e-45	1.866e-07	1.866e-07	9.304e-09	9.304e-09	0.0004828	0.0004828	0.0001793	0.0001793	0.002816
223.9	1.051	8.399e-05	8.399e-05	0	0	NA	NA	NA	3.631e-05	3.631e-05	0.01685	NA	NA	NA	NA	NA	NA	NA	1.487e-05	NA	NA	NA	NA	NA	NA	NA	NA	NA	NA	6.912e-05	NA	NA	NA	NA	NA	NA	0.0009917	0.0009917	1.273e-45	1.273e-45	1.87e-07	1.87e-07	9.325e-09	9.325e-09	0.0004828	0.0004828	0.0001793	0.0001793	0.002816
223.9	1.051	8.398e-05	8.398e-05	0	0	NA	NA	NA	3.631e-05	3.631e-05	0.01684	NA	NA	NA	NA	NA	NA	NA	1.487e-05	NA	NA	NA	NA	NA	NA	NA	NA	NA	NA	6.911e-05	NA	NA	NA	NA	NA	NA	0.0009916	0.0009916	1.271e-45	1.271e-45	1.875e-07	1.875e-07	9.347e-09	9.347e-09	0.0004828	0.0004828	0.0001793	0.0001793	0.002816
223.9	1.051	8.398e-05	8.398e-05	0	0	NA	NA	NA	3.632e-05	3.632e-05	0.01684	NA	NA	NA	NA	NA	NA	NA	1.487e-05	NA	NA	NA	NA	NA	NA	NA	NA	NA	NA	6.911e-05	NA	NA	NA	NA	NA	NA	0.0009916	0.0009916	1.27e-45	1.27e-45	1.879e-07	1.879e-07	9.368e-09	9.368e-09	0.0004828	0.0004828	0.0001793	0.0001793	0.002816
223.9	1.051	8.397e-05	8.397e-05	0	0	NA	NA	NA	3.632e-05	3.632e-05	0.01684	NA	NA	NA	NA	NA	NA	NA	1.486e-05	NA	NA	NA	NA	NA	NA	NA	NA	NA	NA	6.911e-05	NA	NA	NA	NA	NA	NA	0.0009916	0.0009916	1.269e-45	1.269e-45	1.883e-07	1.883e-07	9.389e-09	9.389e-09	0.0004828	0.0004828	0.0001793	0.0001793	0.002816
223.9	1.051	8.397e-05	8.397e-05	0	0	NA	NA	NA	3.633e-05	3.633e-05	0.01684	NA	NA	NA	NA	NA	NA	NA	1.486e-05	NA	NA	NA	NA	NA	NA	NA	NA	NA	NA	6.911e-05	NA	NA	NA	NA	NA	NA	0.0009916	0.0009916	1.268e-45	1.268e-45	1.887e-07	1.887e-07	9.411e-09	9.411e-09	0.0004828	0.0004828	0.0001793	0.0001793	0.002816
223.9	1.051	8.397e-05	8.397e-05	0	0	NA	NA	NA	3.633e-05	3.633e-05	0.01684	NA	NA	NA	NA	NA	NA	NA	1.486e-05	NA	NA	NA	NA	NA	NA	NA	NA	NA	NA	6.911e-05	NA	NA	NA	NA	NA	NA	0.0009916	0.0009916	1.267e-45	1.267e-45	1.892e-07	1.892e-07	9.432e-09	9.432e-09	0.0004828	0.0004828	0.0001793	0.0001793	0.002816
223.9	1.051	8.397e-05	8.397e-05	0	0	NA	NA	NA	3.634e-05	3.634e-05	0.01684	NA	NA	NA	NA	NA	NA	NA	1.486e-05	NA	NA	NA	NA	NA	NA	NA	NA	NA	NA	6.911e-05	NA	NA	NA	NA	NA	NA	0.0009915	0.0009915	1.265e-45	1.265e-45	1.896e-07	1.896e-07	9.454e-09	9.454e-09	0.0004828	0.0004828	0.0001793	0.0001793	0.002816
223.9	1.051	8.397e-05	8.397e-05	0	0	NA	NA	NA	3.634e-05	3.634e-05	0.01684	NA	NA	NA	NA	NA	NA	NA	1.486e-05	NA	NA	NA	NA	NA	NA	NA	NA	NA	NA	6.911e-05	NA	NA	NA	NA	NA	NA	0.0009915	0.0009915	1.264e-45	1.264e-45	1.9e-07	1.9e-07	9.475e-09	9.475e-09	0.0004828	0.0004828	0.0001793	0.0001793	0.002816
223.9	1.051	8.396e-05	8.396e-05	0	0	NA	NA	NA	3.634e-05	3.634e-05	0.01684	NA	NA	NA	NA	NA	NA	NA	1.486e-05	NA	NA	NA	NA	NA	NA	NA	NA	NA	NA	6.91e-05	NA	NA	NA	NA	NA	NA	0.0009915	0.0009915	1.263e-45	1.263e-45	1.905e-07	1.905e-07	9.497e-09	9.497e-09	0.0004828	0.0004828	0.0001793	0.0001793	0.002816
223.9	1.051	8.396e-05	8.396e-05	0	0	NA	NA	NA	3.635e-05	3.635e-05	0.01684	NA	NA	NA	NA	NA	NA	NA	1.486e-05	NA	NA	NA	NA	NA	NA	NA	NA	NA	NA	6.91e-05	NA	NA	NA	NA	NA	NA	0.0009915	0.0009915	1.262e-45	1.262e-45	1.909e-07	1.909e-07	9.519e-09	9.519e-09	0.0004828	0.0004828	0.0001793	0.0001793	0.002816
223.9	1.051	8.396e-05	8.396e-05	0	0	NA	NA	NA	3.635e-05	3.635e-05	0.01684	NA	NA	NA	NA	NA	NA	NA	1.486e-05	NA	NA	NA	NA	NA	NA	NA	NA	NA	NA	6.91e-05	NA	NA	NA	NA	NA	NA	0.0009915	0.0009915	1.261e-45	1.261e-45	1.913e-07	1.913e-07	9.54e-09	9.54e-09	0.0004828	0.0004828	0.0001793	0.0001793	0.002816
223.9	1.051	8.396e-05	8.396e-05	0	0	NA	NA	NA	3.636e-05	3.636e-05	0.01684	NA	NA	NA	NA	NA	NA	NA	1.486e-05	NA	NA	NA	NA	NA	NA	NA	NA	NA	NA	6.91e-05	NA	NA	NA	NA	NA	NA	0.0009914	0.0009914	1.259e-45	1.259e-45	1.918e-07	1.918e-07	9.562e-09	9.562e-09	0.0004828	0.0004828	0.0001793	0.0001793	0.002816
223.8	1.051	8.396e-05	8.396e-05	0	0	NA	NA	NA	3.636e-05	3.636e-05	0.01684	NA	NA	NA	NA	NA	NA	NA	1.486e-05	NA	NA	NA	NA	NA	NA	NA	NA	NA	NA	6.91e-05	NA	NA	NA	NA	NA	NA	0.0009914	0.0009914	1.258e-45	1.258e-45	1.922e-07	1.922e-07	9.584e-09	9.584e-09	0.0004828	0.0004828	0.0001793	0.0001793	0.002816
223.8	1.051	8.396e-05	8.396e-05	0	0	NA	NA	NA	3.636e-05	3.636e-05	0.01684	NA	NA	NA	NA	NA	NA	NA	1.486e-05	NA	NA	NA	NA	NA	NA	NA	NA	NA	NA	6.91e-05	NA	NA	NA	NA	NA	NA	0.0009914	0.0009914	1.257e-45	1.257e-45	1.927e-07	1.927e-07	9.606e-09	9.606e-09	0.0004828	0.0004828	0.0001793	0.0001793	0.002816
223.8	1.051	8.396e-05	8.396e-05	0	0	NA	NA	NA	3.637e-05	3.637e-05	0.01684	NA	NA	NA	NA	NA	NA	NA	1.486e-05	NA	NA	NA	NA	NA	NA	NA	NA	NA	NA	6.91e-05	NA	NA	NA	NA	NA	NA	0.0009914	0.0009914	1.256e-45	1.256e-45	1.931e-07	1.931e-07	9.628e-09	9.628e-09	0.0004828	0.0004828	0.0001793	0.0001793	0.002815
223.8	1.051	8.396e-05	8.396e-05	0	0	NA	NA	NA	3.637e-05	3.637e-05	0.01684	NA	NA	NA	NA	NA	NA	NA	1.486e-05	NA	NA	NA	NA	NA	NA	NA	NA	NA	NA	6.91e-05	NA	NA	NA	NA	NA	NA	0.0009913	0.0009913	1.255e-45	1.255e-45	1.935e-07	1.935e-07	9.65e-09	9.65e-09	0.0004828	0.0004828	0.0001793	0.0001793	0.002815
223.8	1.051	8.395e-05	8.395e-05	0	0	NA	NA	NA	3.638e-05	3.638e-05	0.01684	NA	NA	NA	NA	NA	NA	NA	1.486e-05	NA	NA	NA	NA	NA	NA	NA	NA	NA	NA	6.909e-05	NA	NA	NA	NA	NA	NA	0.0009913	0.0009913	1.253e-45	1.253e-45	1.94e-07	1.94e-07	9.672e-09	9.672e-09	0.0004828	0.0004828	0.0001792	0.0001792	0.002815
223.8	1.051	8.395e-05	8.395e-05	0	0	NA	NA	NA	3.638e-05	3.638e-05	0.01684	NA	NA	NA	NA	NA	NA	NA	1.486e-05	NA	NA	NA	NA	NA	NA	NA	NA	NA	NA	6.909e-05	NA	NA	NA	NA	NA	NA	0.0009913	0.0009913	1.252e-45	1.252e-45	1.944e-07	1.944e-07	9.694e-09	9.694e-09	0.0004829	0.0004829	0.0001792	0.0001792	0.002815
223.8	1.051	8.395e-05	8.395e-05	0	0	NA	NA	NA	3.639e-05	3.639e-05	0.01684	NA	NA	NA	NA	NA	NA	NA	1.486e-05	NA	NA	NA	NA	NA	NA	NA	NA	NA	NA	6.909e-05	NA	NA	NA	NA	NA	NA	0.0009913	0.0009913	1.251e-45	1.251e-45	1.949e-07	1.949e-07	9.716e-09	9.716e-09	0.0004829	0.0004829	0.0001792	0.0001792	0.002815
223.8	1.051	8.395e-05	8.395e-05	0	0	NA	NA	NA	3.639e-05	3.639e-05	0.01684	NA	NA	NA	NA	NA	NA	NA	1.486e-05	NA	NA	NA	NA	NA	NA	NA	NA	NA	NA	6.909e-05	NA	NA	NA	NA	NA	NA	0.0009913	0.0009913	1.25e-45	1.25e-45	1.953e-07	1.953e-07	9.738e-09	9.738e-09	0.0004829	0.0004829	0.0001792	0.0001792	0.002815
223.8	1.051	8.395e-05	8.395e-05	0	0	NA	NA	NA	3.639e-05	3.639e-05	0.01684	NA	NA	NA	NA	NA	NA	NA	1.486e-05	NA	NA	NA	NA	NA	NA	NA	NA	NA	NA	6.909e-05	NA	NA	NA	NA	NA	NA	0.0009912	0.0009912	1.249e-45	1.249e-45	1.958e-07	1.958e-07	9.761e-09	9.761e-09	0.0004829	0.0004829	0.0001792	0.0001792	0.002815
223.8	1.051	8.395e-05	8.395e-05	0	0	NA	NA	NA	3.64e-05	3.64e-05	0.01684	NA	NA	NA	NA	NA	NA	NA	1.486e-05	NA	NA	NA	NA	NA	NA	NA	NA	NA	NA	6.909e-05	NA	NA	NA	NA	NA	NA	0.0009912	0.0009912	1.247e-45	1.247e-45	1.962e-07	1.962e-07	9.783e-09	9.783e-09	0.0004829	0.0004829	0.0001792	0.0001792	0.002815
223.8	1.051	8.395e-05	8.395e-05	0	0	NA	NA	NA	3.64e-05	3.64e-05	0.01684	NA	NA	NA	NA	NA	NA	NA	1.486e-05	NA	NA	NA	NA	NA	NA	NA	NA	NA	NA	6.909e-05	NA	NA	NA	NA	NA	NA	0.0009912	0.0009912	1.246e-45	1.246e-45	1.967e-07	1.967e-07	9.805e-09	9.805e-09	0.0004829	0.0004829	0.0001792	0.0001792	0.002815
223.8	1.051	8.394e-05	8.394e-05	0	0	NA	NA	NA	3.641e-05	3.641e-05	0.01684	NA	NA	NA	NA	NA	NA	NA	1.486e-05	NA	NA	NA	NA	NA	NA	NA	NA	NA	NA	6.908e-05	NA	NA	NA	NA	NA	NA	0.0009912	0.0009912	1.245e-45	1.245e-45	1.971e-07	1.971e-07	9.828e-09	9.828e-09	0.0004829	0.0004829	0.0001792	0.0001792	0.002815
223.8	1.051	8.394e-05	8.394e-05	0	0	NA	NA	NA	3.641e-05	3.641e-05	0.01684	NA	NA	NA	NA	NA	NA	NA	1.486e-05	NA	NA	NA	NA	NA	NA	NA	NA	NA	NA	6.908e-05	NA	NA	NA	NA	NA	NA	0.0009911	0.0009911	1.244e-45	1.244e-45	1.976e-07	1.976e-07	9.85e-09	9.85e-09	0.0004829	0.0004829	0.0001792	0.0001792	0.002815
223.8	1.051	8.394e-05	8.394e-05	0	0	NA	NA	NA	3.642e-05	3.642e-05	0.01684	NA	NA	NA	NA	NA	NA	NA	1.486e-05	NA	NA	NA	NA	NA	NA	NA	NA	NA	NA	6.908e-05	NA	NA	NA	NA	NA	NA	0.0009911	0.0009911	1.242e-45	1.242e-45	1.98e-07	1.98e-07	9.872e-09	9.872e-09	0.0004829	0.0004829	0.0001792	0.0001792	0.002815
223.8	1.051	8.394e-05	8.394e-05	0	0	NA	NA	NA	3.642e-05	3.642e-05	0.01684	NA	NA	NA	NA	NA	NA	NA	1.486e-05	NA	NA	NA	NA	NA	NA	NA	NA	NA	NA	6.908e-05	NA	NA	NA	NA	NA	NA	0.0009911	0.0009911	1.241e-45	1.241e-45	1.985e-07	1.985e-07	9.895e-09	9.895e-09	0.0004829	0.0004829	0.0001792	0.0001792	0.002815
223.8	1.051	8.394e-05	8.394e-05	0	0	NA	NA	NA	3.643e-05	3.643e-05	0.01684	NA	NA	NA	NA	NA	NA	NA	1.486e-05	NA	NA	NA	NA	NA	NA	NA	NA	NA	NA	6.908e-05	NA	NA	NA	NA	NA	NA	0.0009911	0.0009911	1.24e-45	1.24e-45	1.989e-07	1.989e-07	9.918e-09	9.918e-09	0.0004829	0.0004829	0.0001792	0.0001792	0.002815
223.8	1.051	8.394e-05	8.394e-05	0	0	NA	NA	NA	3.643e-05	3.643e-05	0.01683	NA	NA	NA	NA	NA	NA	NA	1.486e-05	NA	NA	NA	NA	NA	NA	NA	NA	NA	NA	6.908e-05	NA	NA	NA	NA	NA	NA	0.0009911	0.0009911	1.239e-45	1.239e-45	1.994e-07	1.994e-07	9.94e-09	9.94e-09	0.0004829	0.0004829	0.0001792	0.0001792	0.002815
223.8	1.051	8.394e-05	8.394e-05	0	0	NA	NA	NA	3.643e-05	3.643e-05	0.01683	NA	NA	NA	NA	NA	NA	NA	1.486e-05	NA	NA	NA	NA	NA	NA	NA	NA	NA	NA	6.908e-05	NA	NA	NA	NA	NA	NA	0.000991	0.000991	1.237e-45	1.237e-45	1.998e-07	1.998e-07	9.963e-09	9.963e-09	0.0004829	0.0004829	0.0001792	0.0001792	0.002815
223.8	1.051	8.393e-05	8.393e-05	0	0	NA	NA	NA	3.644e-05	3.644e-05	0.01683	NA	NA	NA	NA	NA	NA	NA	1.486e-05	NA	NA	NA	NA	NA	NA	NA	NA	NA	NA	6.907e-05	NA	NA	NA	NA	NA	NA	0.000991	0.000991	1.236e-45	1.236e-45	2.003e-07	2.003e-07	9.986e-09	9.986e-09	0.0004829	0.0004829	0.0001792	0.0001792	0.002814
223.8	1.051	8.393e-05	8.393e-05	0	0	NA	NA	NA	3.644e-05	3.644e-05	0.01683	NA	NA	NA	NA	NA	NA	NA	1.486e-05	NA	NA	NA	NA	NA	NA	NA	NA	NA	NA	6.907e-05	NA	NA	NA	NA	NA	NA	0.000991	0.000991	1.235e-45	1.235e-45	2.007e-07	2.007e-07	1.001e-08	1.001e-08	0.0004829	0.0004829	0.0001792	0.0001792	0.002814
223.7	1.051	8.393e-05	8.393e-05	0	0	NA	NA	NA	3.645e-05	3.645e-05	0.01683	NA	NA	NA	NA	NA	NA	NA	1.486e-05	NA	NA	NA	NA	NA	NA	NA	NA	NA	NA	6.907e-05	NA	NA	NA	NA	NA	NA	0.000991	0.000991	1.234e-45	1.234e-45	2.012e-07	2.012e-07	1.003e-08	1.003e-08	0.0004829	0.0004829	0.0001792	0.0001792	0.002814
223.7	1.051	8.393e-05	8.393e-05	0	0	NA	NA	NA	3.645e-05	3.645e-05	0.01683	NA	NA	NA	NA	NA	NA	NA	1.486e-05	NA	NA	NA	NA	NA	NA	NA	NA	NA	NA	6.907e-05	NA	NA	NA	NA	NA	NA	0.0009909	0.0009909	1.233e-45	1.233e-45	2.016e-07	2.016e-07	1.005e-08	1.005e-08	0.0004829	0.0004829	0.0001792	0.0001792	0.002814
223.7	1.051	8.392e-05	8.392e-05	0	0	NA	NA	NA	3.646e-05	3.646e-05	0.01683	NA	NA	NA	NA	NA	NA	NA	1.485e-05	NA	NA	NA	NA	NA	NA	NA	NA	NA	NA	6.907e-05	NA	NA	NA	NA	NA	NA	0.0009909	0.0009909	1.231e-45	1.231e-45	2.021e-07	2.021e-07	1.008e-08	1.008e-08	0.0004829	0.0004829	0.0001791	0.0001791	0.002814
223.7	1.051	8.392e-05	8.392e-05	0	0	NA	NA	NA	3.646e-05	3.646e-05	0.01683	NA	NA	NA	NA	NA	NA	NA	1.485e-05	NA	NA	NA	NA	NA	NA	NA	NA	NA	NA	6.907e-05	NA	NA	NA	NA	NA	NA	0.0009909	0.0009909	1.23e-45	1.23e-45	2.026e-07	2.026e-07	1.01e-08	1.01e-08	0.0004829	0.0004829	0.0001791	0.0001791	0.002814
223.7	1.052	8.392e-05	8.392e-05	0	0	NA	NA	NA	3.647e-05	3.647e-05	0.01683	NA	NA	NA	NA	NA	NA	NA	1.485e-05	NA	NA	NA	NA	NA	NA	NA	NA	NA	NA	6.907e-05	NA	NA	NA	NA	NA	NA	0.0009909	0.0009909	1.229e-45	1.229e-45	2.03e-07	2.03e-07	1.012e-08	1.012e-08	0.0004829	0.0004829	0.0001791	0.0001791	0.002814
223.7	1.052	8.391e-05	8.391e-05	0	0	NA	NA	NA	3.647e-05	3.647e-05	0.01683	NA	NA	NA	NA	NA	NA	NA	1.485e-05	NA	NA	NA	NA	NA	NA	NA	NA	NA	NA	6.906e-05	NA	NA	NA	NA	NA	NA	0.0009908	0.0009908	1.228e-45	1.228e-45	2.035e-07	2.035e-07	1.015e-08	1.015e-08	0.0004829	0.0004829	0.0001791	0.0001791	0.002814
223.7	1.052	8.391e-05	8.391e-05	0	0	NA	NA	NA	3.647e-05	3.647e-05	0.01683	NA	NA	NA	NA	NA	NA	NA	1.485e-05	NA	NA	NA	NA	NA	NA	NA	NA	NA	NA	6.906e-05	NA	NA	NA	NA	NA	NA	0.0009908	0.0009908	1.226e-45	1.226e-45	2.04e-07	2.04e-07	1.017e-08	1.017e-08	0.0004829	0.0004829	0.0001791	0.0001791	0.002814
223.7	1.052	8.391e-05	8.391e-05	0	0	NA	NA	NA	3.648e-05	3.648e-05	0.01683	NA	NA	NA	NA	NA	NA	NA	1.485e-05	NA	NA	NA	NA	NA	NA	NA	NA	NA	NA	6.906e-05	NA	NA	NA	NA	NA	NA	0.0009908	0.0009908	1.225e-45	1.225e-45	2.044e-07	2.044e-07	1.019e-08	1.019e-08	0.0004829	0.0004829	0.0001791	0.0001791	0.002814
223.7	1.052	8.391e-05	8.391e-05	0	0	NA	NA	NA	3.648e-05	3.648e-05	0.01683	NA	NA	NA	NA	NA	NA	NA	1.485e-05	NA	NA	NA	NA	NA	NA	NA	NA	NA	NA	6.906e-05	NA	NA	NA	NA	NA	NA	0.0009908	0.0009908	1.224e-45	1.224e-45	2.049e-07	2.049e-07	1.022e-08	1.022e-08	0.0004829	0.0004829	0.0001791	0.0001791	0.002814
223.7	1.052	8.391e-05	8.391e-05	0	0	NA	NA	NA	3.649e-05	3.649e-05	0.01683	NA	NA	NA	NA	NA	NA	NA	1.485e-05	NA	NA	NA	NA	NA	NA	NA	NA	NA	NA	6.906e-05	NA	NA	NA	NA	NA	NA	0.0009908	0.0009908	1.223e-45	1.223e-45	2.054e-07	2.054e-07	1.024e-08	1.024e-08	0.0004829	0.0004829	0.0001791	0.0001791	0.002814
223.7	1.052	8.391e-05	8.391e-05	0	0	NA	NA	NA	3.649e-05	3.649e-05	0.01683	NA	NA	NA	NA	NA	NA	NA	1.485e-05	NA	NA	NA	NA	NA	NA	NA	NA	NA	NA	6.906e-05	NA	NA	NA	NA	NA	NA	0.0009907	0.0009907	1.221e-45	1.221e-45	2.058e-07	2.058e-07	1.026e-08	1.026e-08	0.0004829	0.0004829	0.0001791	0.0001791	0.002814
223.7	1.052	8.391e-05	8.391e-05	0	0	NA	NA	NA	3.65e-05	3.65e-05	0.01683	NA	NA	NA	NA	NA	NA	NA	1.485e-05	NA	NA	NA	NA	NA	NA	NA	NA	NA	NA	6.906e-05	NA	NA	NA	NA	NA	NA	0.0009907	0.0009907	1.22e-45	1.22e-45	2.063e-07	2.063e-07	1.029e-08	1.029e-08	0.0004829	0.0004829	0.0001791	0.0001791	0.002814
223.7	1.052	8.39e-05	8.39e-05	0	0	NA	NA	NA	3.65e-05	3.65e-05	0.01683	NA	NA	NA	NA	NA	NA	NA	1.485e-05	NA	NA	NA	NA	NA	NA	NA	NA	NA	NA	6.905e-05	NA	NA	NA	NA	NA	NA	0.0009907	0.0009907	1.219e-45	1.219e-45	2.068e-07	2.068e-07	1.031e-08	1.031e-08	0.0004829	0.0004829	0.0001791	0.0001791	0.002814
223.7	1.052	8.39e-05	8.39e-05	0	0	NA	NA	NA	3.651e-05	3.651e-05	0.01683	NA	NA	NA	NA	NA	NA	NA	1.485e-05	NA	NA	NA	NA	NA	NA	NA	NA	NA	NA	6.905e-05	NA	NA	NA	NA	NA	NA	0.0009907	0.0009907	1.217e-45	1.217e-45	2.072e-07	2.072e-07	1.033e-08	1.033e-08	0.0004829	0.0004829	0.0001791	0.0001791	0.002813
223.7	1.052	8.39e-05	8.39e-05	0	0	NA	NA	NA	3.651e-05	3.651e-05	0.01683	NA	NA	NA	NA	NA	NA	NA	1.485e-05	NA	NA	NA	NA	NA	NA	NA	NA	NA	NA	6.905e-05	NA	NA	NA	NA	NA	NA	0.0009906	0.0009906	1.216e-45	1.216e-45	2.077e-07	2.077e-07	1.036e-08	1.036e-08	0.0004829	0.0004829	0.0001791	0.0001791	0.002813
223.7	1.052	8.39e-05	8.39e-05	0	0	NA	NA	NA	3.652e-05	3.652e-05	0.01683	NA	NA	NA	NA	NA	NA	NA	1.485e-05	NA	NA	NA	NA	NA	NA	NA	NA	NA	NA	6.905e-05	NA	NA	NA	NA	NA	NA	0.0009906	0.0009906	1.215e-45	1.215e-45	2.082e-07	2.082e-07	1.038e-08	1.038e-08	0.0004829	0.0004829	0.0001791	0.0001791	0.002813
223.7	1.052	8.39e-05	8.39e-05	0	0	NA	NA	NA	3.652e-05	3.652e-05	0.01683	NA	NA	NA	NA	NA	NA	NA	1.485e-05	NA	NA	NA	NA	NA	NA	NA	NA	NA	NA	6.905e-05	NA	NA	NA	NA	NA	NA	0.0009906	0.0009906	1.214e-45	1.214e-45	2.087e-07	2.087e-07	1.04e-08	1.04e-08	0.0004829	0.0004829	0.0001791	0.0001791	0.002813
223.7	1.052	8.39e-05	8.39e-05	0	0	NA	NA	NA	3.652e-05	3.652e-05	0.01683	NA	NA	NA	NA	NA	NA	NA	1.485e-05	NA	NA	NA	NA	NA	NA	NA	NA	NA	NA	6.905e-05	NA	NA	NA	NA	NA	NA	0.0009906	0.0009906	1.212e-45	1.212e-45	2.091e-07	2.091e-07	1.043e-08	1.043e-08	0.0004829	0.0004829	0.0001791	0.0001791	0.002813
223.7	1.052	8.39e-05	8.39e-05	0	0	NA	NA	NA	3.653e-05	3.653e-05	0.01683	NA	NA	NA	NA	NA	NA	NA	1.485e-05	NA	NA	NA	NA	NA	NA	NA	NA	NA	NA	6.905e-05	NA	NA	NA	NA	NA	NA	0.0009905	0.0009905	1.211e-45	1.211e-45	2.096e-07	2.096e-07	1.045e-08	1.045e-08	0.0004829	0.0004829	0.0001791	0.0001791	0.002813
223.6	1.052	8.389e-05	8.389e-05	0	0	NA	NA	NA	3.653e-05	3.653e-05	0.01683	NA	NA	NA	NA	NA	NA	NA	1.485e-05	NA	NA	NA	NA	NA	NA	NA	NA	NA	NA	6.904e-05	NA	NA	NA	NA	NA	NA	0.0009905	0.0009905	1.21e-45	1.21e-45	2.101e-07	2.101e-07	1.048e-08	1.048e-08	0.0004829	0.0004829	0.0001791	0.0001791	0.002813
223.6	1.052	8.389e-05	8.389e-05	0	0	NA	NA	NA	3.654e-05	3.654e-05	0.01683	NA	NA	NA	NA	NA	NA	NA	1.485e-05	NA	NA	NA	NA	NA	NA	NA	NA	NA	NA	6.904e-05	NA	NA	NA	NA	NA	NA	0.0009905	0.0009905	1.209e-45	1.209e-45	2.106e-07	2.106e-07	1.05e-08	1.05e-08	0.0004829	0.0004829	0.000179	0.000179	0.002813
223.6	1.052	8.389e-05	8.389e-05	0	0	NA	NA	NA	3.654e-05	3.654e-05	0.01683	NA	NA	NA	NA	NA	NA	NA	1.485e-05	NA	NA	NA	NA	NA	NA	NA	NA	NA	NA	6.904e-05	NA	NA	NA	NA	NA	NA	0.0009905	0.0009905	1.207e-45	1.207e-45	2.111e-07	2.111e-07	1.052e-08	1.052e-08	0.0004829	0.0004829	0.000179	0.000179	0.002813
223.6	1.052	8.389e-05	8.389e-05	0	0	NA	NA	NA	3.655e-05	3.655e-05	0.01682	NA	NA	NA	NA	NA	NA	NA	1.485e-05	NA	NA	NA	NA	NA	NA	NA	NA	NA	NA	6.904e-05	NA	NA	NA	NA	NA	NA	0.0009904	0.0009904	1.206e-45	1.206e-45	2.115e-07	2.115e-07	1.055e-08	1.055e-08	0.0004829	0.0004829	0.000179	0.000179	0.002813
223.6	1.052	8.389e-05	8.389e-05	0	0	NA	NA	NA	3.655e-05	3.655e-05	0.01682	NA	NA	NA	NA	NA	NA	NA	1.485e-05	NA	NA	NA	NA	NA	NA	NA	NA	NA	NA	6.904e-05	NA	NA	NA	NA	NA	NA	0.0009904	0.0009904	1.205e-45	1.205e-45	2.12e-07	2.12e-07	1.057e-08	1.057e-08	0.0004829	0.0004829	0.000179	0.000179	0.002813
223.6	1.052	8.389e-05	8.389e-05	0	0	NA	NA	NA	3.656e-05	3.656e-05	0.01682	NA	NA	NA	NA	NA	NA	NA	1.485e-05	NA	NA	NA	NA	NA	NA	NA	NA	NA	NA	6.904e-05	NA	NA	NA	NA	NA	NA	0.0009904	0.0009904	1.204e-45	1.204e-45	2.125e-07	2.125e-07	1.06e-08	1.06e-08	0.0004829	0.0004829	0.000179	0.000179	0.002813
223.6	1.052	8.388e-05	8.388e-05	0	0	NA	NA	NA	3.656e-05	3.656e-05	0.01682	NA	NA	NA	NA	NA	NA	NA	1.485e-05	NA	NA	NA	NA	NA	NA	NA	NA	NA	NA	6.903e-05	NA	NA	NA	NA	NA	NA	0.0009904	0.0009904	1.202e-45	1.202e-45	2.13e-07	2.13e-07	1.062e-08	1.062e-08	0.0004829	0.0004829	0.000179	0.000179	0.002813
223.6	1.052	8.388e-05	8.388e-05	0	0	NA	NA	NA	3.657e-05	3.657e-05	0.01682	NA	NA	NA	NA	NA	NA	NA	1.485e-05	NA	NA	NA	NA	NA	NA	NA	NA	NA	NA	6.903e-05	NA	NA	NA	NA	NA	NA	0.0009903	0.0009903	1.201e-45	1.201e-45	2.135e-07	2.135e-07	1.064e-08	1.064e-08	0.0004829	0.0004829	0.000179	0.000179	0.002813
223.6	1.052	8.388e-05	8.388e-05	0	0	NA	NA	NA	3.657e-05	3.657e-05	0.01682	NA	NA	NA	NA	NA	NA	NA	1.485e-05	NA	NA	NA	NA	NA	NA	NA	NA	NA	NA	6.903e-05	NA	NA	NA	NA	NA	NA	0.0009903	0.0009903	1.2e-45	1.2e-45	2.14e-07	2.14e-07	1.067e-08	1.067e-08	0.0004829	0.0004829	0.000179	0.000179	0.002813
223.6	1.052	8.388e-05	8.388e-05	0	0	NA	NA	NA	3.658e-05	3.658e-05	0.01682	NA	NA	NA	NA	NA	NA	NA	1.485e-05	NA	NA	NA	NA	NA	NA	NA	NA	NA	NA	6.903e-05	NA	NA	NA	NA	NA	NA	0.0009903	0.0009903	1.198e-45	1.198e-45	2.144e-07	2.144e-07	1.069e-08	1.069e-08	0.0004829	0.0004829	0.000179	0.000179	0.002812
223.6	1.052	8.388e-05	8.388e-05	0	0	NA	NA	NA	3.658e-05	3.658e-05	0.01682	NA	NA	NA	NA	NA	NA	NA	1.485e-05	NA	NA	NA	NA	NA	NA	NA	NA	NA	NA	6.903e-05	NA	NA	NA	NA	NA	NA	0.0009903	0.0009903	1.197e-45	1.197e-45	2.149e-07	2.149e-07	1.072e-08	1.072e-08	0.000483	0.000483	0.000179	0.000179	0.002812
223.6	1.052	8.387e-05	8.387e-05	0	0	NA	NA	NA	3.659e-05	3.659e-05	0.01682	NA	NA	NA	NA	NA	NA	NA	1.484e-05	NA	NA	NA	NA	NA	NA	NA	NA	NA	NA	6.903e-05	NA	NA	NA	NA	NA	NA	0.0009902	0.0009902	1.196e-45	1.196e-45	2.154e-07	2.154e-07	1.074e-08	1.074e-08	0.000483	0.000483	0.000179	0.000179	0.002812
223.6	1.052	8.387e-05	8.387e-05	0	0	NA	NA	NA	3.659e-05	3.659e-05	0.01682	NA	NA	NA	NA	NA	NA	NA	1.484e-05	NA	NA	NA	NA	NA	NA	NA	NA	NA	NA	6.903e-05	NA	NA	NA	NA	NA	NA	0.0009902	0.0009902	1.195e-45	1.195e-45	2.159e-07	2.159e-07	1.077e-08	1.077e-08	0.000483	0.000483	0.000179	0.000179	0.002812
223.6	1.052	8.386e-05	8.386e-05	0	0	NA	NA	NA	3.66e-05	3.66e-05	0.01682	NA	NA	NA	NA	NA	NA	NA	1.484e-05	NA	NA	NA	NA	NA	NA	NA	NA	NA	NA	6.902e-05	NA	NA	NA	NA	NA	NA	0.0009902	0.0009902	1.193e-45	1.193e-45	2.164e-07	2.164e-07	1.079e-08	1.079e-08	0.000483	0.000483	0.000179	0.000179	0.002812
223.6	1.052	8.386e-05	8.386e-05	0	0	NA	NA	NA	3.66e-05	3.66e-05	0.01682	NA	NA	NA	NA	NA	NA	NA	1.484e-05	NA	NA	NA	NA	NA	NA	NA	NA	NA	NA	6.902e-05	NA	NA	NA	NA	NA	NA	0.0009902	0.0009902	1.192e-45	1.192e-45	2.169e-07	2.169e-07	1.081e-08	1.081e-08	0.000483	0.000483	0.000179	0.000179	0.002812
223.6	1.052	8.386e-05	8.386e-05	0	0	NA	NA	NA	3.661e-05	3.661e-05	0.01682	NA	NA	NA	NA	NA	NA	NA	1.484e-05	NA	NA	NA	NA	NA	NA	NA	NA	NA	NA	6.902e-05	NA	NA	NA	NA	NA	NA	0.0009902	0.0009902	1.191e-45	1.191e-45	2.174e-07	2.174e-07	1.084e-08	1.084e-08	0.000483	0.000483	0.000179	0.000179	0.002812
223.6	1.052	8.386e-05	8.386e-05	0	0	NA	NA	NA	3.661e-05	3.661e-05	0.01682	NA	NA	NA	NA	NA	NA	NA	1.484e-05	NA	NA	NA	NA	NA	NA	NA	NA	NA	NA	6.902e-05	NA	NA	NA	NA	NA	NA	0.0009901	0.0009901	1.189e-45	1.189e-45	2.179e-07	2.179e-07	1.086e-08	1.086e-08	0.000483	0.000483	0.000179	0.000179	0.002812
223.6	1.052	8.386e-05	8.386e-05	0	0	NA	NA	NA	3.661e-05	3.661e-05	0.01682	NA	NA	NA	NA	NA	NA	NA	1.484e-05	NA	NA	NA	NA	NA	NA	NA	NA	NA	NA	6.902e-05	NA	NA	NA	NA	NA	NA	0.0009901	0.0009901	1.188e-45	1.188e-45	2.184e-07	2.184e-07	1.089e-08	1.089e-08	0.000483	0.000483	0.000179	0.000179	0.002812
223.5	1.052	8.386e-05	8.386e-05	0	0	NA	NA	NA	3.662e-05	3.662e-05	0.01682	NA	NA	NA	NA	NA	NA	NA	1.484e-05	NA	NA	NA	NA	NA	NA	NA	NA	NA	NA	6.902e-05	NA	NA	NA	NA	NA	NA	0.0009901	0.0009901	1.187e-45	1.187e-45	2.189e-07	2.189e-07	1.091e-08	1.091e-08	0.000483	0.000483	0.0001789	0.0001789	0.002812
223.5	1.052	8.385e-05	8.385e-05	0	0	NA	NA	NA	3.662e-05	3.662e-05	0.01682	NA	NA	NA	NA	NA	NA	NA	1.484e-05	NA	NA	NA	NA	NA	NA	NA	NA	NA	NA	6.901e-05	NA	NA	NA	NA	NA	NA	0.0009901	0.0009901	1.185e-45	1.185e-45	2.194e-07	2.194e-07	1.094e-08	1.094e-08	0.000483	0.000483	0.0001789	0.0001789	0.002812
223.5	1.052	8.385e-05	8.385e-05	0	0	NA	NA	NA	3.663e-05	3.663e-05	0.01682	NA	NA	NA	NA	NA	NA	NA	1.484e-05	NA	NA	NA	NA	NA	NA	NA	NA	NA	NA	6.901e-05	NA	NA	NA	NA	NA	NA	0.00099	0.00099	1.184e-45	1.184e-45	2.199e-07	2.199e-07	1.096e-08	1.096e-08	0.000483	0.000483	0.0001789	0.0001789	0.002812
223.5	1.052	8.385e-05	8.385e-05	0	0	NA	NA	NA	3.663e-05	3.663e-05	0.01682	NA	NA	NA	NA	NA	NA	NA	1.484e-05	NA	NA	NA	NA	NA	NA	NA	NA	NA	NA	6.901e-05	NA	NA	NA	NA	NA	NA	0.00099	0.00099	1.183e-45	1.183e-45	2.204e-07	2.204e-07	1.099e-08	1.099e-08	0.000483	0.000483	0.0001789	0.0001789	0.002812
223.5	1.052	8.385e-05	8.385e-05	0	0	NA	NA	NA	3.664e-05	3.664e-05	0.01682	NA	NA	NA	NA	NA	NA	NA	1.484e-05	NA	NA	NA	NA	NA	NA	NA	NA	NA	NA	6.901e-05	NA	NA	NA	NA	NA	NA	0.00099	0.00099	1.182e-45	1.182e-45	2.209e-07	2.209e-07	1.101e-08	1.101e-08	0.000483	0.000483	0.0001789	0.0001789	0.002812
223.5	1.052	8.385e-05	8.385e-05	0	0	NA	NA	NA	3.664e-05	3.664e-05	0.01682	NA	NA	NA	NA	NA	NA	NA	1.484e-05	NA	NA	NA	NA	NA	NA	NA	NA	NA	NA	6.901e-05	NA	NA	NA	NA	NA	NA	0.0009899	0.0009899	1.18e-45	1.18e-45	2.214e-07	2.214e-07	1.104e-08	1.104e-08	0.000483	0.000483	0.0001789	0.0001789	0.002811
223.5	1.053	8.385e-05	8.385e-05	0	0	NA	NA	NA	3.665e-05	3.665e-05	0.01682	NA	NA	NA	NA	NA	NA	NA	1.484e-05	NA	NA	NA	NA	NA	NA	NA	NA	NA	NA	6.901e-05	NA	NA	NA	NA	NA	NA	0.0009899	0.0009899	1.179e-45	1.179e-45	2.219e-07	2.219e-07	1.106e-08	1.106e-08	0.000483	0.000483	0.0001789	0.0001789	0.002811
223.5	1.053	8.385e-05	8.385e-05	0	0	NA	NA	NA	3.665e-05	3.665e-05	0.01682	NA	NA	NA	NA	NA	NA	NA	1.484e-05	NA	NA	NA	NA	NA	NA	NA	NA	NA	NA	6.901e-05	NA	NA	NA	NA	NA	NA	0.0009899	0.0009899	1.178e-45	1.178e-45	2.224e-07	2.224e-07	1.109e-08	1.109e-08	0.000483	0.000483	0.0001789	0.0001789	0.002811
223.5	1.053	8.384e-05	8.384e-05	0	0	NA	NA	NA	3.666e-05	3.666e-05	0.01681	NA	NA	NA	NA	NA	NA	NA	1.484e-05	NA	NA	NA	NA	NA	NA	NA	NA	NA	NA	6.9e-05	NA	NA	NA	NA	NA	NA	0.0009899	0.0009899	1.176e-45	1.176e-45	2.229e-07	2.229e-07	1.111e-08	1.111e-08	0.000483	0.000483	0.0001789	0.0001789	0.002811
223.5	1.053	8.384e-05	8.384e-05	0	0	NA	NA	NA	3.666e-05	3.666e-05	0.01681	NA	NA	NA	NA	NA	NA	NA	1.484e-05	NA	NA	NA	NA	NA	NA	NA	NA	NA	NA	6.9e-05	NA	NA	NA	NA	NA	NA	0.0009898	0.0009898	1.175e-45	1.175e-45	2.234e-07	2.234e-07	1.114e-08	1.114e-08	0.000483	0.000483	0.0001789	0.0001789	0.002811
223.5	1.053	8.384e-05	8.384e-05	0	0	NA	NA	NA	3.667e-05	3.667e-05	0.01681	NA	NA	NA	NA	NA	NA	NA	1.484e-05	NA	NA	NA	NA	NA	NA	NA	NA	NA	NA	6.9e-05	NA	NA	NA	NA	NA	NA	0.0009898	0.0009898	1.174e-45	1.174e-45	2.239e-07	2.239e-07	1.117e-08	1.117e-08	0.000483	0.000483	0.0001789	0.0001789	0.002811
223.5	1.053	8.384e-05	8.384e-05	0	0	NA	NA	NA	3.667e-05	3.667e-05	0.01681	NA	NA	NA	NA	NA	NA	NA	1.484e-05	NA	NA	NA	NA	NA	NA	NA	NA	NA	NA	6.9e-05	NA	NA	NA	NA	NA	NA	0.0009898	0.0009898	1.172e-45	1.172e-45	2.244e-07	2.244e-07	1.119e-08	1.119e-08	0.000483	0.000483	0.0001789	0.0001789	0.002811
223.5	1.053	8.384e-05	8.384e-05	0	0	NA	NA	NA	3.668e-05	3.668e-05	0.01681	NA	NA	NA	NA	NA	NA	NA	1.484e-05	NA	NA	NA	NA	NA	NA	NA	NA	NA	NA	6.9e-05	NA	NA	NA	NA	NA	NA	0.0009898	0.0009898	1.171e-45	1.171e-45	2.249e-07	2.249e-07	1.122e-08	1.122e-08	0.000483	0.000483	0.0001789	0.0001789	0.002811
223.5	1.053	8.384e-05	8.384e-05	0	0	NA	NA	NA	3.668e-05	3.668e-05	0.01681	NA	NA	NA	NA	NA	NA	NA	1.484e-05	NA	NA	NA	NA	NA	NA	NA	NA	NA	NA	6.9e-05	NA	NA	NA	NA	NA	NA	0.0009897	0.0009897	1.17e-45	1.17e-45	2.255e-07	2.255e-07	1.124e-08	1.124e-08	0.000483	0.000483	0.0001789	0.0001789	0.002811
223.5	1.053	8.383e-05	8.383e-05	0	0	NA	NA	NA	3.669e-05	3.669e-05	0.01681	NA	NA	NA	NA	NA	NA	NA	1.484e-05	NA	NA	NA	NA	NA	NA	NA	NA	NA	NA	6.899e-05	NA	NA	NA	NA	NA	NA	0.0009897	0.0009897	1.168e-45	1.168e-45	2.26e-07	2.26e-07	1.127e-08	1.127e-08	0.000483	0.000483	0.0001789	0.0001789	0.002811
223.5	1.053	8.383e-05	8.383e-05	0	0	NA	NA	NA	3.669e-05	3.669e-05	0.01681	NA	NA	NA	NA	NA	NA	NA	1.484e-05	NA	NA	NA	NA	NA	NA	NA	NA	NA	NA	6.899e-05	NA	NA	NA	NA	NA	NA	0.0009897	0.0009897	1.167e-45	1.167e-45	2.265e-07	2.265e-07	1.129e-08	1.129e-08	0.000483	0.000483	0.0001789	0.0001789	0.002811
223.5	1.053	8.383e-05	8.383e-05	0	0	NA	NA	NA	3.67e-05	3.67e-05	0.01681	NA	NA	NA	NA	NA	NA	NA	1.484e-05	NA	NA	NA	NA	NA	NA	NA	NA	NA	NA	6.899e-05	NA	NA	NA	NA	NA	NA	0.0009897	0.0009897	1.166e-45	1.166e-45	2.27e-07	2.27e-07	1.132e-08	1.132e-08	0.000483	0.000483	0.0001788	0.0001788	0.002811
223.5	1.053	8.383e-05	8.383e-05	0	0	NA	NA	NA	3.67e-05	3.67e-05	0.01681	NA	NA	NA	NA	NA	NA	NA	1.484e-05	NA	NA	NA	NA	NA	NA	NA	NA	NA	NA	6.899e-05	NA	NA	NA	NA	NA	NA	0.0009896	0.0009896	1.164e-45	1.164e-45	2.275e-07	2.275e-07	1.134e-08	1.134e-08	0.000483	0.000483	0.0001788	0.0001788	0.002811
223.4	1.053	8.383e-05	8.383e-05	0	0	NA	NA	NA	3.671e-05	3.671e-05	0.01681	NA	NA	NA	NA	NA	NA	NA	1.484e-05	NA	NA	NA	NA	NA	NA	NA	NA	NA	NA	6.899e-05	NA	NA	NA	NA	NA	NA	0.0009896	0.0009896	1.163e-45	1.163e-45	2.28e-07	2.28e-07	1.137e-08	1.137e-08	0.000483	0.000483	0.0001788	0.0001788	0.002811
223.4	1.053	8.383e-05	8.383e-05	0	0	NA	NA	NA	3.671e-05	3.671e-05	0.01681	NA	NA	NA	NA	NA	NA	NA	1.484e-05	NA	NA	NA	NA	NA	NA	NA	NA	NA	NA	6.899e-05	NA	NA	NA	NA	NA	NA	0.0009896	0.0009896	1.162e-45	1.162e-45	2.286e-07	2.286e-07	1.14e-08	1.14e-08	0.000483	0.000483	0.0001788	0.0001788	0.00281
223.4	1.053	8.381e-05	8.381e-05	0	0	NA	NA	NA	3.672e-05	3.672e-05	0.01681	NA	NA	NA	NA	NA	NA	NA	1.483e-05	NA	NA	NA	NA	NA	NA	NA	NA	NA	NA	6.898e-05	NA	NA	NA	NA	NA	NA	0.0009896	0.0009896	1.16e-45	1.16e-45	2.291e-07	2.291e-07	1.142e-08	1.142e-08	0.000483	0.000483	0.0001788	0.0001788	0.00281
223.4	1.053	8.381e-05	8.381e-05	0	0	NA	NA	NA	3.672e-05	3.672e-05	0.01681	NA	NA	NA	NA	NA	NA	NA	1.483e-05	NA	NA	NA	NA	NA	NA	NA	NA	NA	NA	6.898e-05	NA	NA	NA	NA	NA	NA	0.0009895	0.0009895	1.159e-45	1.159e-45	2.296e-07	2.296e-07	1.145e-08	1.145e-08	0.000483	0.000483	0.0001788	0.0001788	0.00281
223.4	1.053	8.381e-05	8.381e-05	0	0	NA	NA	NA	3.673e-05	3.673e-05	0.01681	NA	NA	NA	NA	NA	NA	NA	1.483e-05	NA	NA	NA	NA	NA	NA	NA	NA	NA	NA	6.898e-05	NA	NA	NA	NA	NA	NA	0.0009895	0.0009895	1.158e-45	1.158e-45	2.301e-07	2.301e-07	1.147e-08	1.147e-08	0.000483	0.000483	0.0001788	0.0001788	0.00281
223.4	1.053	8.381e-05	8.381e-05	0	0	NA	NA	NA	3.673e-05	3.673e-05	0.01681	NA	NA	NA	NA	NA	NA	NA	1.483e-05	NA	NA	NA	NA	NA	NA	NA	NA	NA	NA	6.898e-05	NA	NA	NA	NA	NA	NA	0.0009895	0.0009895	1.157e-45	1.157e-45	2.307e-07	2.307e-07	1.15e-08	1.15e-08	0.000483	0.000483	0.0001788	0.0001788	0.00281
223.4	1.053	8.381e-05	8.381e-05	0	0	NA	NA	NA	3.674e-05	3.674e-05	0.01681	NA	NA	NA	NA	NA	NA	NA	1.483e-05	NA	NA	NA	NA	NA	NA	NA	NA	NA	NA	6.898e-05	NA	NA	NA	NA	NA	NA	0.0009895	0.0009895	1.155e-45	1.155e-45	2.312e-07	2.312e-07	1.153e-08	1.153e-08	0.000483	0.000483	0.0001788	0.0001788	0.00281
223.4	1.053	8.381e-05	8.381e-05	0	0	NA	NA	NA	3.674e-05	3.674e-05	0.01681	NA	NA	NA	NA	NA	NA	NA	1.483e-05	NA	NA	NA	NA	NA	NA	NA	NA	NA	NA	6.898e-05	NA	NA	NA	NA	NA	NA	0.0009894	0.0009894	1.154e-45	1.154e-45	2.317e-07	2.317e-07	1.155e-08	1.155e-08	0.000483	0.000483	0.0001788	0.0001788	0.00281
223.4	1.053	8.38e-05	8.38e-05	0	0	NA	NA	NA	3.675e-05	3.675e-05	0.01681	NA	NA	NA	NA	NA	NA	NA	1.483e-05	NA	NA	NA	NA	NA	NA	NA	NA	NA	NA	6.897e-05	NA	NA	NA	NA	NA	NA	0.0009894	0.0009894	1.152e-45	1.152e-45	2.322e-07	2.322e-07	1.158e-08	1.158e-08	0.000483	0.000483	0.0001788	0.0001788	0.00281
223.4	1.053	8.38e-05	8.38e-05	0	0	NA	NA	NA	3.676e-05	3.676e-05	0.01681	NA	NA	NA	NA	NA	NA	NA	1.483e-05	NA	NA	NA	NA	NA	NA	NA	NA	NA	NA	6.897e-05	NA	NA	NA	NA	NA	NA	0.0009894	0.0009894	1.151e-45	1.151e-45	2.328e-07	2.328e-07	1.161e-08	1.161e-08	0.000483	0.000483	0.0001788	0.0001788	0.00281
223.4	1.053	8.38e-05	8.38e-05	0	0	NA	NA	NA	3.676e-05	3.676e-05	0.01681	NA	NA	NA	NA	NA	NA	NA	1.483e-05	NA	NA	NA	NA	NA	NA	NA	NA	NA	NA	6.897e-05	NA	NA	NA	NA	NA	NA	0.0009894	0.0009894	1.15e-45	1.15e-45	2.333e-07	2.333e-07	1.163e-08	1.163e-08	0.000483	0.000483	0.0001788	0.0001788	0.00281
223.4	1.053	8.38e-05	8.38e-05	0	0	NA	NA	NA	3.677e-05	3.677e-05	0.01681	NA	NA	NA	NA	NA	NA	NA	1.483e-05	NA	NA	NA	NA	NA	NA	NA	NA	NA	NA	6.897e-05	NA	NA	NA	NA	NA	NA	0.0009893	0.0009893	1.148e-45	1.148e-45	2.338e-07	2.338e-07	1.166e-08	1.166e-08	0.000483	0.000483	0.0001788	0.0001788	0.00281
223.4	1.053	8.38e-05	8.38e-05	0	0	NA	NA	NA	3.677e-05	3.677e-05	0.01681	NA	NA	NA	NA	NA	NA	NA	1.483e-05	NA	NA	NA	NA	NA	NA	NA	NA	NA	NA	6.897e-05	NA	NA	NA	NA	NA	NA	0.0009893	0.0009893	1.147e-45	1.147e-45	2.344e-07	2.344e-07	1.169e-08	1.169e-08	0.000483	0.000483	0.0001788	0.0001788	0.00281
223.4	1.053	8.38e-05	8.38e-05	0	0	NA	NA	NA	3.678e-05	3.678e-05	0.0168	NA	NA	NA	NA	NA	NA	NA	1.483e-05	NA	NA	NA	NA	NA	NA	NA	NA	NA	NA	6.897e-05	NA	NA	NA	NA	NA	NA	0.0009893	0.0009893	1.146e-45	1.146e-45	2.349e-07	2.349e-07	1.171e-08	1.171e-08	0.000483	0.000483	0.0001788	0.0001788	0.00281
223.4	1.053	8.379e-05	8.379e-05	0	0	NA	NA	NA	3.678e-05	3.678e-05	0.0168	NA	NA	NA	NA	NA	NA	NA	1.483e-05	NA	NA	NA	NA	NA	NA	NA	NA	NA	NA	6.896e-05	NA	NA	NA	NA	NA	NA	0.0009892	0.0009892	1.144e-45	1.144e-45	2.354e-07	2.354e-07	1.174e-08	1.174e-08	0.0004831	0.0004831	0.0001787	0.0001787	0.002809
223.4	1.053	8.379e-05	8.379e-05	0	0	NA	NA	NA	3.679e-05	3.679e-05	0.0168	NA	NA	NA	NA	NA	NA	NA	1.483e-05	NA	NA	NA	NA	NA	NA	NA	NA	NA	NA	6.896e-05	NA	NA	NA	NA	NA	NA	0.0009892	0.0009892	1.143e-45	1.143e-45	2.36e-07	2.36e-07	1.177e-08	1.177e-08	0.0004831	0.0004831	0.0001787	0.0001787	0.002809
223.4	1.053	8.379e-05	8.379e-05	0	0	NA	NA	NA	3.679e-05	3.679e-05	0.0168	NA	NA	NA	NA	NA	NA	NA	1.483e-05	NA	NA	NA	NA	NA	NA	NA	NA	NA	NA	6.896e-05	NA	NA	NA	NA	NA	NA	0.0009892	0.0009892	1.142e-45	1.142e-45	2.365e-07	2.365e-07	1.179e-08	1.179e-08	0.0004831	0.0004831	0.0001787	0.0001787	0.002809
223.3	1.053	8.379e-05	8.379e-05	0	0	NA	NA	NA	3.68e-05	3.68e-05	0.0168	NA	NA	NA	NA	NA	NA	NA	1.483e-05	NA	NA	NA	NA	NA	NA	NA	NA	NA	NA	6.896e-05	NA	NA	NA	NA	NA	NA	0.0009892	0.0009892	1.14e-45	1.14e-45	2.37e-07	2.37e-07	1.182e-08	1.182e-08	0.0004831	0.0004831	0.0001787	0.0001787	0.002809
223.3	1.053	8.379e-05	8.379e-05	0	0	NA	NA	NA	3.68e-05	3.68e-05	0.0168	NA	NA	NA	NA	NA	NA	NA	1.483e-05	NA	NA	NA	NA	NA	NA	NA	NA	NA	NA	6.896e-05	NA	NA	NA	NA	NA	NA	0.0009891	0.0009891	1.139e-45	1.139e-45	2.376e-07	2.376e-07	1.185e-08	1.185e-08	0.0004831	0.0004831	0.0001787	0.0001787	0.002809
223.3	1.053	8.379e-05	8.379e-05	0	0	NA	NA	NA	3.681e-05	3.681e-05	0.0168	NA	NA	NA	NA	NA	NA	NA	1.483e-05	NA	NA	NA	NA	NA	NA	NA	NA	NA	NA	6.896e-05	NA	NA	NA	NA	NA	NA	0.0009891	0.0009891	1.138e-45	1.138e-45	2.381e-07	2.381e-07	1.187e-08	1.187e-08	0.0004831	0.0004831	0.0001787	0.0001787	0.002809
223.3	1.053	8.378e-05	8.378e-05	0	0	NA	NA	NA	3.681e-05	3.681e-05	0.0168	NA	NA	NA	NA	NA	NA	NA	1.483e-05	NA	NA	NA	NA	NA	NA	NA	NA	NA	NA	6.895e-05	NA	NA	NA	NA	NA	NA	0.0009891	0.0009891	1.136e-45	1.136e-45	2.387e-07	2.387e-07	1.19e-08	1.19e-08	0.0004831	0.0004831	0.0001787	0.0001787	0.002809
223.3	1.053	8.378e-05	8.378e-05	0	0	NA	NA	NA	3.682e-05	3.682e-05	0.0168	NA	NA	NA	NA	NA	NA	NA	1.483e-05	NA	NA	NA	NA	NA	NA	NA	NA	NA	NA	6.895e-05	NA	NA	NA	NA	NA	NA	0.0009891	0.0009891	1.135e-45	1.135e-45	2.392e-07	2.392e-07	1.193e-08	1.193e-08	0.0004831	0.0004831	0.0001787	0.0001787	0.002809
223.3	1.053	8.378e-05	8.378e-05	0	0	NA	NA	NA	3.682e-05	3.682e-05	0.0168	NA	NA	NA	NA	NA	NA	NA	1.483e-05	NA	NA	NA	NA	NA	NA	NA	NA	NA	NA	6.895e-05	NA	NA	NA	NA	NA	NA	0.000989	0.000989	1.134e-45	1.134e-45	2.397e-07	2.397e-07	1.195e-08	1.195e-08	0.0004831	0.0004831	0.0001787	0.0001787	0.002809
223.3	1.054	8.378e-05	8.378e-05	0	0	NA	NA	NA	3.683e-05	3.683e-05	0.0168	NA	NA	NA	NA	NA	NA	NA	1.483e-05	NA	NA	NA	NA	NA	NA	NA	NA	NA	NA	6.895e-05	NA	NA	NA	NA	NA	NA	0.000989	0.000989	1.132e-45	1.132e-45	2.403e-07	2.403e-07	1.198e-08	1.198e-08	0.0004831	0.0004831	0.0001787	0.0001787	0.002809
223.3	1.054	8.378e-05	8.378e-05	0	0	NA	NA	NA	3.683e-05	3.683e-05	0.0168	NA	NA	NA	NA	NA	NA	NA	1.483e-05	NA	NA	NA	NA	NA	NA	NA	NA	NA	NA	6.895e-05	NA	NA	NA	NA	NA	NA	0.000989	0.000989	1.131e-45	1.131e-45	2.408e-07	2.408e-07	1.201e-08	1.201e-08	0.0004831	0.0004831	0.0001787	0.0001787	0.002809
223.3	1.054	8.378e-05	8.378e-05	0	0	NA	NA	NA	3.684e-05	3.684e-05	0.0168	NA	NA	NA	NA	NA	NA	NA	1.483e-05	NA	NA	NA	NA	NA	NA	NA	NA	NA	NA	6.895e-05	NA	NA	NA	NA	NA	NA	0.0009889	0.0009889	1.13e-45	1.13e-45	2.414e-07	2.414e-07	1.204e-08	1.204e-08	0.0004831	0.0004831	0.0001787	0.0001787	0.002809
223.3	1.054	8.377e-05	8.377e-05	0	0	NA	NA	NA	3.685e-05	3.685e-05	0.0168	NA	NA	NA	NA	NA	NA	NA	1.483e-05	NA	NA	NA	NA	NA	NA	NA	NA	NA	NA	6.894e-05	NA	NA	NA	NA	NA	NA	0.0009889	0.0009889	1.128e-45	1.128e-45	2.419e-07	2.419e-07	1.206e-08	1.206e-08	0.0004831	0.0004831	0.0001787	0.0001787	0.002809
223.3	1.054	8.376e-05	8.376e-05	0	0	NA	NA	NA	3.685e-05	3.685e-05	0.0168	NA	NA	NA	NA	NA	NA	NA	1.482e-05	NA	NA	NA	NA	NA	NA	NA	NA	NA	NA	6.894e-05	NA	NA	NA	NA	NA	NA	0.0009889	0.0009889	1.127e-45	1.127e-45	2.425e-07	2.425e-07	1.209e-08	1.209e-08	0.0004831	0.0004831	0.0001787	0.0001787	0.002808
223.3	1.054	8.376e-05	8.376e-05	0	0	NA	NA	NA	3.686e-05	3.686e-05	0.0168	NA	NA	NA	NA	NA	NA	NA	1.482e-05	NA	NA	NA	NA	NA	NA	NA	NA	NA	NA	6.894e-05	NA	NA	NA	NA	NA	NA	0.0009889	0.0009889	1.125e-45	1.125e-45	2.43e-07	2.43e-07	1.212e-08	1.212e-08	0.0004831	0.0004831	0.0001787	0.0001787	0.002808
223.3	1.054	8.376e-05	8.376e-05	0	0	NA	NA	NA	3.686e-05	3.686e-05	0.0168	NA	NA	NA	NA	NA	NA	NA	1.482e-05	NA	NA	NA	NA	NA	NA	NA	NA	NA	NA	6.894e-05	NA	NA	NA	NA	NA	NA	0.0009888	0.0009888	1.124e-45	1.124e-45	2.436e-07	2.436e-07	1.215e-08	1.215e-08	0.0004831	0.0004831	0.0001787	0.0001787	0.002808
223.3	1.054	8.376e-05	8.376e-05	0	0	NA	NA	NA	3.687e-05	3.687e-05	0.0168	NA	NA	NA	NA	NA	NA	NA	1.482e-05	NA	NA	NA	NA	NA	NA	NA	NA	NA	NA	6.894e-05	NA	NA	NA	NA	NA	NA	0.0009888	0.0009888	1.123e-45	1.123e-45	2.442e-07	2.442e-07	1.217e-08	1.217e-08	0.0004831	0.0004831	0.0001786	0.0001786	0.002808
223.3	1.054	8.376e-05	8.376e-05	0	0	NA	NA	NA	3.687e-05	3.687e-05	0.0168	NA	NA	NA	NA	NA	NA	NA	1.482e-05	NA	NA	NA	NA	NA	NA	NA	NA	NA	NA	6.894e-05	NA	NA	NA	NA	NA	NA	0.0009888	0.0009888	1.121e-45	1.121e-45	2.447e-07	2.447e-07	1.22e-08	1.22e-08	0.0004831	0.0004831	0.0001786	0.0001786	0.002808
223.3	1.054	8.375e-05	8.375e-05	0	0	NA	NA	NA	3.688e-05	3.688e-05	0.0168	NA	NA	NA	NA	NA	NA	NA	1.482e-05	NA	NA	NA	NA	NA	NA	NA	NA	NA	NA	6.893e-05	NA	NA	NA	NA	NA	NA	0.0009888	0.0009888	1.12e-45	1.12e-45	2.453e-07	2.453e-07	1.223e-08	1.223e-08	0.0004831	0.0004831	0.0001786	0.0001786	0.002808
223.2	1.054	8.375e-05	8.375e-05	0	0	NA	NA	NA	3.688e-05	3.688e-05	0.0168	NA	NA	NA	NA	NA	NA	NA	1.482e-05	NA	NA	NA	NA	NA	NA	NA	NA	NA	NA	6.893e-05	NA	NA	NA	NA	NA	NA	0.0009887	0.0009887	1.119e-45	1.119e-45	2.458e-07	2.458e-07	1.226e-08	1.226e-08	0.0004831	0.0004831	0.0001786	0.0001786	0.002808
223.2	1.054	8.375e-05	8.375e-05	0	0	NA	NA	NA	3.689e-05	3.689e-05	0.0168	NA	NA	NA	NA	NA	NA	NA	1.482e-05	NA	NA	NA	NA	NA	NA	NA	NA	NA	NA	6.893e-05	NA	NA	NA	NA	NA	NA	0.0009887	0.0009887	1.117e-45	1.117e-45	2.464e-07	2.464e-07	1.229e-08	1.229e-08	0.0004831	0.0004831	0.0001786	0.0001786	0.002808
223.2	1.054	8.375e-05	8.375e-05	0	0	NA	NA	NA	3.689e-05	3.689e-05	0.01679	NA	NA	NA	NA	NA	NA	NA	1.482e-05	NA	NA	NA	NA	NA	NA	NA	NA	NA	NA	6.893e-05	NA	NA	NA	NA	NA	NA	0.0009887	0.0009887	1.116e-45	1.116e-45	2.469e-07	2.469e-07	1.231e-08	1.231e-08	0.0004831	0.0004831	0.0001786	0.0001786	0.002808
223.2	1.054	8.375e-05	8.375e-05	0	0	NA	NA	NA	3.69e-05	3.69e-05	0.01679	NA	NA	NA	NA	NA	NA	NA	1.482e-05	NA	NA	NA	NA	NA	NA	NA	NA	NA	NA	6.893e-05	NA	NA	NA	NA	NA	NA	0.0009886	0.0009886	1.114e-45	1.114e-45	2.475e-07	2.475e-07	1.234e-08	1.234e-08	0.0004831	0.0004831	0.0001786	0.0001786	0.002808
223.2	1.054	8.374e-05	8.374e-05	0	0	NA	NA	NA	3.691e-05	3.691e-05	0.01679	NA	NA	NA	NA	NA	NA	NA	1.482e-05	NA	NA	NA	NA	NA	NA	NA	NA	NA	NA	6.892e-05	NA	NA	NA	NA	NA	NA	0.0009886	0.0009886	1.113e-45	1.113e-45	2.481e-07	2.481e-07	1.237e-08	1.237e-08	0.0004831	0.0004831	0.0001786	0.0001786	0.002808
223.2	1.054	8.374e-05	8.374e-05	0	0	NA	NA	NA	3.691e-05	3.691e-05	0.01679	NA	NA	NA	NA	NA	NA	NA	1.482e-05	NA	NA	NA	NA	NA	NA	NA	NA	NA	NA	6.892e-05	NA	NA	NA	NA	NA	NA	0.0009886	0.0009886	1.112e-45	1.112e-45	2.486e-07	2.486e-07	1.24e-08	1.24e-08	0.0004831	0.0004831	0.0001786	0.0001786	0.002808
223.2	1.054	8.374e-05	8.374e-05	0	0	NA	NA	NA	3.692e-05	3.692e-05	0.01679	NA	NA	NA	NA	NA	NA	NA	1.482e-05	NA	NA	NA	NA	NA	NA	NA	NA	NA	NA	6.892e-05	NA	NA	NA	NA	NA	NA	0.0009886	0.0009886	1.11e-45	1.11e-45	2.492e-07	2.492e-07	1.243e-08	1.243e-08	0.0004831	0.0004831	0.0001786	0.0001786	0.002808
223.2	1.054	8.374e-05	8.374e-05	0	0	NA	NA	NA	3.692e-05	3.692e-05	0.01679	NA	NA	NA	NA	NA	NA	NA	1.482e-05	NA	NA	NA	NA	NA	NA	NA	NA	NA	NA	6.892e-05	NA	NA	NA	NA	NA	NA	0.0009885	0.0009885	1.109e-45	1.109e-45	2.498e-07	2.498e-07	1.245e-08	1.245e-08	0.0004831	0.0004831	0.0001786	0.0001786	0.002807
223.2	1.054	8.374e-05	8.374e-05	0	0	NA	NA	NA	3.693e-05	3.693e-05	0.01679	NA	NA	NA	NA	NA	NA	NA	1.482e-05	NA	NA	NA	NA	NA	NA	NA	NA	NA	NA	6.892e-05	NA	NA	NA	NA	NA	NA	0.0009885	0.0009885	1.108e-45	1.108e-45	2.503e-07	2.503e-07	1.248e-08	1.248e-08	0.0004831	0.0004831	0.0001786	0.0001786	0.002807
223.2	1.054	8.374e-05	8.374e-05	0	0	NA	NA	NA	3.693e-05	3.693e-05	0.01679	NA	NA	NA	NA	NA	NA	NA	1.482e-05	NA	NA	NA	NA	NA	NA	NA	NA	NA	NA	6.892e-05	NA	NA	NA	NA	NA	NA	0.0009885	0.0009885	1.106e-45	1.106e-45	2.509e-07	2.509e-07	1.251e-08	1.251e-08	0.0004831	0.0004831	0.0001786	0.0001786	0.002807
223.2	1.054	8.373e-05	8.373e-05	0	0	NA	NA	NA	3.694e-05	3.694e-05	0.01679	NA	NA	NA	NA	NA	NA	NA	1.482e-05	NA	NA	NA	NA	NA	NA	NA	NA	NA	NA	6.891e-05	NA	NA	NA	NA	NA	NA	0.0009884	0.0009884	1.105e-45	1.105e-45	2.515e-07	2.515e-07	1.254e-08	1.254e-08	0.0004831	0.0004831	0.0001786	0.0001786	0.002807
223.2	1.054	8.373e-05	8.373e-05	0	0	NA	NA	NA	3.694e-05	3.694e-05	0.01679	NA	NA	NA	NA	NA	NA	NA	1.482e-05	NA	NA	NA	NA	NA	NA	NA	NA	NA	NA	6.891e-05	NA	NA	NA	NA	NA	NA	0.0009884	0.0009884	1.103e-45	1.103e-45	2.521e-07	2.521e-07	1.257e-08	1.257e-08	0.0004831	0.0004831	0.0001786	0.0001786	0.002807
223.2	1.054	8.373e-05	8.373e-05	0	0	NA	NA	NA	3.695e-05	3.695e-05	0.01679	NA	NA	NA	NA	NA	NA	NA	1.482e-05	NA	NA	NA	NA	NA	NA	NA	NA	NA	NA	6.891e-05	NA	NA	NA	NA	NA	NA	0.0009884	0.0009884	1.102e-45	1.102e-45	2.526e-07	2.526e-07	1.26e-08	1.26e-08	0.0004831	0.0004831	0.0001785	0.0001785	0.002807
223.2	1.054	8.373e-05	8.373e-05	0	0	NA	NA	NA	3.696e-05	3.696e-05	0.01679	NA	NA	NA	NA	NA	NA	NA	1.482e-05	NA	NA	NA	NA	NA	NA	NA	NA	NA	NA	6.891e-05	NA	NA	NA	NA	NA	NA	0.0009884	0.0009884	1.101e-45	1.101e-45	2.532e-07	2.532e-07	1.263e-08	1.263e-08	0.0004831	0.0004831	0.0001785	0.0001785	0.002807
223.2	1.054	8.373e-05	8.373e-05	0	0	NA	NA	NA	3.696e-05	3.696e-05	0.01679	NA	NA	NA	NA	NA	NA	NA	1.482e-05	NA	NA	NA	NA	NA	NA	NA	NA	NA	NA	6.891e-05	NA	NA	NA	NA	NA	NA	0.0009883	0.0009883	1.099e-45	1.099e-45	2.538e-07	2.538e-07	1.265e-08	1.265e-08	0.0004831	0.0004831	0.0001785	0.0001785	0.002807
223.2	1.054	8.372e-05	8.372e-05	0	0	NA	NA	NA	3.697e-05	3.697e-05	0.01679	NA	NA	NA	NA	NA	NA	NA	1.482e-05	NA	NA	NA	NA	NA	NA	NA	NA	NA	NA	6.89e-05	NA	NA	NA	NA	NA	NA	0.0009883	0.0009883	1.098e-45	1.098e-45	2.544e-07	2.544e-07	1.268e-08	1.268e-08	0.0004831	0.0004831	0.0001785	0.0001785	0.002807
223.1	1.054	8.372e-05	8.372e-05	0	0	NA	NA	NA	3.697e-05	3.697e-05	0.01679	NA	NA	NA	NA	NA	NA	NA	1.482e-05	NA	NA	NA	NA	NA	NA	NA	NA	NA	NA	6.89e-05	NA	NA	NA	NA	NA	NA	0.0009883	0.0009883	1.096e-45	1.096e-45	2.549e-07	2.549e-07	1.271e-08	1.271e-08	0.0004831	0.0004831	0.0001785	0.0001785	0.002807
223.1	1.054	8.372e-05	8.372e-05	0	0	NA	NA	NA	3.698e-05	3.698e-05	0.01679	NA	NA	NA	NA	NA	NA	NA	1.482e-05	NA	NA	NA	NA	NA	NA	NA	NA	NA	NA	6.89e-05	NA	NA	NA	NA	NA	NA	0.0009882	0.0009882	1.095e-45	1.095e-45	2.555e-07	2.555e-07	1.274e-08	1.274e-08	0.0004831	0.0004831	0.0001785	0.0001785	0.002807
223.1	1.054	8.371e-05	8.371e-05	0	0	NA	NA	NA	3.698e-05	3.698e-05	0.01679	NA	NA	NA	NA	NA	NA	NA	1.481e-05	NA	NA	NA	NA	NA	NA	NA	NA	NA	NA	6.89e-05	NA	NA	NA	NA	NA	NA	0.0009882	0.0009882	1.094e-45	1.094e-45	2.561e-07	2.561e-07	1.277e-08	1.277e-08	0.0004832	0.0004832	0.0001785	0.0001785	0.002807
223.1	1.054	8.371e-05	8.371e-05	0	0	NA	NA	NA	3.699e-05	3.699e-05	0.01679	NA	NA	NA	NA	NA	NA	NA	1.481e-05	NA	NA	NA	NA	NA	NA	NA	NA	NA	NA	6.89e-05	NA	NA	NA	NA	NA	NA	0.0009882	0.0009882	1.092e-45	1.092e-45	2.567e-07	2.567e-07	1.28e-08	1.28e-08	0.0004832	0.0004832	0.0001785	0.0001785	0.002806
223.1	1.054	8.371e-05	8.371e-05	0	0	NA	NA	NA	3.7e-05	3.7e-05	0.01679	NA	NA	NA	NA	NA	NA	NA	1.481e-05	NA	NA	NA	NA	NA	NA	NA	NA	NA	NA	6.89e-05	NA	NA	NA	NA	NA	NA	0.0009882	0.0009882	1.091e-45	1.091e-45	2.573e-07	2.573e-07	1.283e-08	1.283e-08	0.0004832	0.0004832	0.0001785	0.0001785	0.002806
223.1	1.054	8.37e-05	8.37e-05	0	0	NA	NA	NA	3.7e-05	3.7e-05	0.01679	NA	NA	NA	NA	NA	NA	NA	1.481e-05	NA	NA	NA	NA	NA	NA	NA	NA	NA	NA	6.889e-05	NA	NA	NA	NA	NA	NA	0.0009881	0.0009881	1.089e-45	1.089e-45	2.578e-07	2.578e-07	1.286e-08	1.286e-08	0.0004832	0.0004832	0.0001785	0.0001785	0.002806
223.1	1.054	8.37e-05	8.37e-05	0	0	NA	NA	NA	3.701e-05	3.701e-05	0.01678	NA	NA	NA	NA	NA	NA	NA	1.481e-05	NA	NA	NA	NA	NA	NA	NA	NA	NA	NA	6.889e-05	NA	NA	NA	NA	NA	NA	0.0009881	0.0009881	1.088e-45	1.088e-45	2.584e-07	2.584e-07	1.289e-08	1.289e-08	0.0004832	0.0004832	0.0001785	0.0001785	0.002806
223.1	1.055	8.37e-05	8.37e-05	0	0	NA	NA	NA	3.701e-05	3.701e-05	0.01678	NA	NA	NA	NA	NA	NA	NA	1.481e-05	NA	NA	NA	NA	NA	NA	NA	NA	NA	NA	6.889e-05	NA	NA	NA	NA	NA	NA	0.0009881	0.0009881	1.087e-45	1.087e-45	2.59e-07	2.59e-07	1.292e-08	1.292e-08	0.0004832	0.0004832	0.0001785	0.0001785	0.002806
223.1	1.055	8.37e-05	8.37e-05	0	0	NA	NA	NA	3.702e-05	3.702e-05	0.01678	NA	NA	NA	NA	NA	NA	NA	1.481e-05	NA	NA	NA	NA	NA	NA	NA	NA	NA	NA	6.889e-05	NA	NA	NA	NA	NA	NA	0.000988	0.000988	1.085e-45	1.085e-45	2.596e-07	2.596e-07	1.295e-08	1.295e-08	0.0004832	0.0004832	0.0001785	0.0001785	0.002806
223.1	1.055	8.37e-05	8.37e-05	0	0	NA	NA	NA	3.702e-05	3.702e-05	0.01678	NA	NA	NA	NA	NA	NA	NA	1.481e-05	NA	NA	NA	NA	NA	NA	NA	NA	NA	NA	6.889e-05	NA	NA	NA	NA	NA	NA	0.000988	0.000988	1.084e-45	1.084e-45	2.602e-07	2.602e-07	1.297e-08	1.297e-08	0.0004832	0.0004832	0.0001785	0.0001785	0.002806
223.1	1.055	8.369e-05	8.369e-05	0	0	NA	NA	NA	3.703e-05	3.703e-05	0.01678	NA	NA	NA	NA	NA	NA	NA	1.481e-05	NA	NA	NA	NA	NA	NA	NA	NA	NA	NA	6.888e-05	NA	NA	NA	NA	NA	NA	0.000988	0.000988	1.082e-45	1.082e-45	2.608e-07	2.608e-07	1.3e-08	1.3e-08	0.0004832	0.0004832	0.0001784	0.0001784	0.002806
223.1	1.055	8.369e-05	8.369e-05	0	0	NA	NA	NA	3.704e-05	3.704e-05	0.01678	NA	NA	NA	NA	NA	NA	NA	1.481e-05	NA	NA	NA	NA	NA	NA	NA	NA	NA	NA	6.888e-05	NA	NA	NA	NA	NA	NA	0.0009879	0.0009879	1.081e-45	1.081e-45	2.614e-07	2.614e-07	1.303e-08	1.303e-08	0.0004832	0.0004832	0.0001784	0.0001784	0.002806
223.1	1.055	8.369e-05	8.369e-05	0	0	NA	NA	NA	3.704e-05	3.704e-05	0.01678	NA	NA	NA	NA	NA	NA	NA	1.481e-05	NA	NA	NA	NA	NA	NA	NA	NA	NA	NA	6.888e-05	NA	NA	NA	NA	NA	NA	0.0009879	0.0009879	1.08e-45	1.08e-45	2.62e-07	2.62e-07	1.306e-08	1.306e-08	0.0004832	0.0004832	0.0001784	0.0001784	0.002806
223.1	1.055	8.369e-05	8.369e-05	0	0	NA	NA	NA	3.705e-05	3.705e-05	0.01678	NA	NA	NA	NA	NA	NA	NA	1.481e-05	NA	NA	NA	NA	NA	NA	NA	NA	NA	NA	6.888e-05	NA	NA	NA	NA	NA	NA	0.0009879	0.0009879	1.078e-45	1.078e-45	2.626e-07	2.626e-07	1.309e-08	1.309e-08	0.0004832	0.0004832	0.0001784	0.0001784	0.002806
223.1	1.055	8.369e-05	8.369e-05	0	0	NA	NA	NA	3.705e-05	3.705e-05	0.01678	NA	NA	NA	NA	NA	NA	NA	1.481e-05	NA	NA	NA	NA	NA	NA	NA	NA	NA	NA	6.888e-05	NA	NA	NA	NA	NA	NA	0.0009879	0.0009879	1.077e-45	1.077e-45	2.632e-07	2.632e-07	1.312e-08	1.312e-08	0.0004832	0.0004832	0.0001784	0.0001784	0.002806
223	1.055	8.369e-05	8.369e-05	0	0	NA	NA	NA	3.706e-05	3.706e-05	0.01678	NA	NA	NA	NA	NA	NA	NA	1.481e-05	NA	NA	NA	NA	NA	NA	NA	NA	NA	NA	6.888e-05	NA	NA	NA	NA	NA	NA	0.0009878	0.0009878	1.075e-45	1.075e-45	2.638e-07	2.638e-07	1.315e-08	1.315e-08	0.0004832	0.0004832	0.0001784	0.0001784	0.002805
223	1.055	8.368e-05	8.368e-05	0	0	NA	NA	NA	3.707e-05	3.707e-05	0.01678	NA	NA	NA	NA	NA	NA	NA	1.481e-05	NA	NA	NA	NA	NA	NA	NA	NA	NA	NA	6.887e-05	NA	NA	NA	NA	NA	NA	0.0009878	0.0009878	1.074e-45	1.074e-45	2.644e-07	2.644e-07	1.318e-08	1.318e-08	0.0004832	0.0004832	0.0001784	0.0001784	0.002805
223	1.055	8.368e-05	8.368e-05	0	0	NA	NA	NA	3.707e-05	3.707e-05	0.01678	NA	NA	NA	NA	NA	NA	NA	1.481e-05	NA	NA	NA	NA	NA	NA	NA	NA	NA	NA	6.887e-05	NA	NA	NA	NA	NA	NA	0.0009878	0.0009878	1.072e-45	1.072e-45	2.65e-07	2.65e-07	1.321e-08	1.321e-08	0.0004832	0.0004832	0.0001784	0.0001784	0.002805
223	1.055	8.368e-05	8.368e-05	0	0	NA	NA	NA	3.708e-05	3.708e-05	0.01678	NA	NA	NA	NA	NA	NA	NA	1.481e-05	NA	NA	NA	NA	NA	NA	NA	NA	NA	NA	6.887e-05	NA	NA	NA	NA	NA	NA	0.0009877	0.0009877	1.071e-45	1.071e-45	2.656e-07	2.656e-07	1.324e-08	1.324e-08	0.0004832	0.0004832	0.0001784	0.0001784	0.002805
223	1.055	8.368e-05	8.368e-05	0	0	NA	NA	NA	3.708e-05	3.708e-05	0.01678	NA	NA	NA	NA	NA	NA	NA	1.481e-05	NA	NA	NA	NA	NA	NA	NA	NA	NA	NA	6.887e-05	NA	NA	NA	NA	NA	NA	0.0009877	0.0009877	1.07e-45	1.07e-45	2.662e-07	2.662e-07	1.327e-08	1.327e-08	0.0004832	0.0004832	0.0001784	0.0001784	0.002805
223	1.055	8.368e-05	8.368e-05	0	0	NA	NA	NA	3.709e-05	3.709e-05	0.01678	NA	NA	NA	NA	NA	NA	NA	1.481e-05	NA	NA	NA	NA	NA	NA	NA	NA	NA	NA	6.887e-05	NA	NA	NA	NA	NA	NA	0.0009877	0.0009877	1.068e-45	1.068e-45	2.668e-07	2.668e-07	1.33e-08	1.33e-08	0.0004832	0.0004832	0.0001784	0.0001784	0.002805
223	1.055	8.367e-05	8.367e-05	0	0	NA	NA	NA	3.71e-05	3.71e-05	0.01678	NA	NA	NA	NA	NA	NA	NA	1.481e-05	NA	NA	NA	NA	NA	NA	NA	NA	NA	NA	6.886e-05	NA	NA	NA	NA	NA	NA	0.0009876	0.0009876	1.067e-45	1.067e-45	2.674e-07	2.674e-07	1.333e-08	1.333e-08	0.0004832	0.0004832	0.0001784	0.0001784	0.002805
223	1.055	8.367e-05	8.367e-05	0	0	NA	NA	NA	3.71e-05	3.71e-05	0.01678	NA	NA	NA	NA	NA	NA	NA	1.481e-05	NA	NA	NA	NA	NA	NA	NA	NA	NA	NA	6.886e-05	NA	NA	NA	NA	NA	NA	0.0009876	0.0009876	1.065e-45	1.065e-45	2.68e-07	2.68e-07	1.336e-08	1.336e-08	0.0004832	0.0004832	0.0001784	0.0001784	0.002805
223	1.055	8.367e-05	8.367e-05	0	0	NA	NA	NA	3.711e-05	3.711e-05	0.01678	NA	NA	NA	NA	NA	NA	NA	1.481e-05	NA	NA	NA	NA	NA	NA	NA	NA	NA	NA	6.886e-05	NA	NA	NA	NA	NA	NA	0.0009876	0.0009876	1.064e-45	1.064e-45	2.686e-07	2.686e-07	1.339e-08	1.339e-08	0.0004832	0.0004832	0.0001784	0.0001784	0.002805
223	1.055	8.366e-05	8.366e-05	0	0	NA	NA	NA	3.711e-05	3.711e-05	0.01678	NA	NA	NA	NA	NA	NA	NA	1.48e-05	NA	NA	NA	NA	NA	NA	NA	NA	NA	NA	6.886e-05	NA	NA	NA	NA	NA	NA	0.0009876	0.0009876	1.063e-45	1.063e-45	2.692e-07	2.692e-07	1.342e-08	1.342e-08	0.0004832	0.0004832	0.0001783	0.0001783	0.002805
223	1.055	8.366e-05	8.366e-05	0	0	NA	NA	NA	3.712e-05	3.712e-05	0.01678	NA	NA	NA	NA	NA	NA	NA	1.48e-05	NA	NA	NA	NA	NA	NA	NA	NA	NA	NA	6.886e-05	NA	NA	NA	NA	NA	NA	0.0009875	0.0009875	1.061e-45	1.061e-45	2.698e-07	2.698e-07	1.345e-08	1.345e-08	0.0004832	0.0004832	0.0001783	0.0001783	0.002805
223	1.055	8.365e-05	8.365e-05	0	0	NA	NA	NA	3.713e-05	3.713e-05	0.01677	NA	NA	NA	NA	NA	NA	NA	1.48e-05	NA	NA	NA	NA	NA	NA	NA	NA	NA	NA	6.885e-05	NA	NA	NA	NA	NA	NA	0.0009875	0.0009875	1.06e-45	1.06e-45	2.704e-07	2.704e-07	1.349e-08	1.349e-08	0.0004832	0.0004832	0.0001783	0.0001783	0.002804
223	1.055	8.365e-05	8.365e-05	0	0	NA	NA	NA	3.713e-05	3.713e-05	0.01677	NA	NA	NA	NA	NA	NA	NA	1.48e-05	NA	NA	NA	NA	NA	NA	NA	NA	NA	NA	6.885e-05	NA	NA	NA	NA	NA	NA	0.0009875	0.0009875	1.058e-45	1.058e-45	2.711e-07	2.711e-07	1.352e-08	1.352e-08	0.0004832	0.0004832	0.0001783	0.0001783	0.002804
223	1.055	8.365e-05	8.365e-05	0	0	NA	NA	NA	3.714e-05	3.714e-05	0.01677	NA	NA	NA	NA	NA	NA	NA	1.48e-05	NA	NA	NA	NA	NA	NA	NA	NA	NA	NA	6.885e-05	NA	NA	NA	NA	NA	NA	0.0009874	0.0009874	1.057e-45	1.057e-45	2.717e-07	2.717e-07	1.355e-08	1.355e-08	0.0004832	0.0004832	0.0001783	0.0001783	0.002804
223	1.055	8.365e-05	8.365e-05	0	0	NA	NA	NA	3.714e-05	3.714e-05	0.01677	NA	NA	NA	NA	NA	NA	NA	1.48e-05	NA	NA	NA	NA	NA	NA	NA	NA	NA	NA	6.885e-05	NA	NA	NA	NA	NA	NA	0.0009874	0.0009874	1.055e-45	1.055e-45	2.723e-07	2.723e-07	1.358e-08	1.358e-08	0.0004832	0.0004832	0.0001783	0.0001783	0.002804
222.9	1.055	8.365e-05	8.365e-05	0	0	NA	NA	NA	3.715e-05	3.715e-05	0.01677	NA	NA	NA	NA	NA	NA	NA	1.48e-05	NA	NA	NA	NA	NA	NA	NA	NA	NA	NA	6.885e-05	NA	NA	NA	NA	NA	NA	0.0009874	0.0009874	1.054e-45	1.054e-45	2.729e-07	2.729e-07	1.361e-08	1.361e-08	0.0004832	0.0004832	0.0001783	0.0001783	0.002804
222.9	1.055	8.364e-05	8.364e-05	0	0	NA	NA	NA	3.716e-05	3.716e-05	0.01677	NA	NA	NA	NA	NA	NA	NA	1.48e-05	NA	NA	NA	NA	NA	NA	NA	NA	NA	NA	6.884e-05	NA	NA	NA	NA	NA	NA	0.0009873	0.0009873	1.052e-45	1.052e-45	2.735e-07	2.735e-07	1.364e-08	1.364e-08	0.0004832	0.0004832	0.0001783	0.0001783	0.002804
222.9	1.055	8.364e-05	8.364e-05	0	0	NA	NA	NA	3.716e-05	3.716e-05	0.01677	NA	NA	NA	NA	NA	NA	NA	1.48e-05	NA	NA	NA	NA	NA	NA	NA	NA	NA	NA	6.884e-05	NA	NA	NA	NA	NA	NA	0.0009873	0.0009873	1.051e-45	1.051e-45	2.742e-07	2.742e-07	1.367e-08	1.367e-08	0.0004832	0.0004832	0.0001783	0.0001783	0.002804
222.9	1.055	8.364e-05	8.364e-05	0	0	NA	NA	NA	3.717e-05	3.717e-05	0.01677	NA	NA	NA	NA	NA	NA	NA	1.48e-05	NA	NA	NA	NA	NA	NA	NA	NA	NA	NA	6.884e-05	NA	NA	NA	NA	NA	NA	0.0009873	0.0009873	1.05e-45	1.05e-45	2.748e-07	2.748e-07	1.37e-08	1.37e-08	0.0004832	0.0004832	0.0001783	0.0001783	0.002804
222.9	1.055	8.364e-05	8.364e-05	0	0	NA	NA	NA	3.718e-05	3.718e-05	0.01677	NA	NA	NA	NA	NA	NA	NA	1.48e-05	NA	NA	NA	NA	NA	NA	NA	NA	NA	NA	6.884e-05	NA	NA	NA	NA	NA	NA	0.0009872	0.0009872	1.048e-45	1.048e-45	2.754e-07	2.754e-07	1.373e-08	1.373e-08	0.0004832	0.0004832	0.0001783	0.0001783	0.002804
222.9	1.055	8.364e-05	8.364e-05	0	0	NA	NA	NA	3.718e-05	3.718e-05	0.01677	NA	NA	NA	NA	NA	NA	NA	1.48e-05	NA	NA	NA	NA	NA	NA	NA	NA	NA	NA	6.884e-05	NA	NA	NA	NA	NA	NA	0.0009872	0.0009872	1.047e-45	1.047e-45	2.76e-07	2.76e-07	1.376e-08	1.376e-08	0.0004833	0.0004833	0.0001783	0.0001783	0.002804
222.9	1.055	8.363e-05	8.363e-05	0	0	NA	NA	NA	3.719e-05	3.719e-05	0.01677	NA	NA	NA	NA	NA	NA	NA	1.48e-05	NA	NA	NA	NA	NA	NA	NA	NA	NA	NA	6.883e-05	NA	NA	NA	NA	NA	NA	0.0009872	0.0009872	1.045e-45	1.045e-45	2.767e-07	2.767e-07	1.38e-08	1.38e-08	0.0004833	0.0004833	0.0001783	0.0001783	0.002804
222.9	1.055	8.363e-05	8.363e-05	0	0	NA	NA	NA	3.719e-05	3.719e-05	0.01677	NA	NA	NA	NA	NA	NA	NA	1.48e-05	NA	NA	NA	NA	NA	NA	NA	NA	NA	NA	6.883e-05	NA	NA	NA	NA	NA	NA	0.0009872	0.0009872	1.044e-45	1.044e-45	2.773e-07	2.773e-07	1.383e-08	1.383e-08	0.0004833	0.0004833	0.0001783	0.0001783	0.002804
222.9	1.056	8.363e-05	8.363e-05	0	0	NA	NA	NA	3.72e-05	3.72e-05	0.01677	NA	NA	NA	NA	NA	NA	NA	1.48e-05	NA	NA	NA	NA	NA	NA	NA	NA	NA	NA	6.883e-05	NA	NA	NA	NA	NA	NA	0.0009871	0.0009871	1.042e-45	1.042e-45	2.779e-07	2.779e-07	1.386e-08	1.386e-08	0.0004833	0.0004833	0.0001782	0.0001782	0.002803
222.9	1.056	8.363e-05	8.363e-05	0	0	NA	NA	NA	3.721e-05	3.721e-05	0.01677	NA	NA	NA	NA	NA	NA	NA	1.48e-05	NA	NA	NA	NA	NA	NA	NA	NA	NA	NA	6.883e-05	NA	NA	NA	NA	NA	NA	0.0009871	0.0009871	1.041e-45	1.041e-45	2.786e-07	2.786e-07	1.389e-08	1.389e-08	0.0004833	0.0004833	0.0001782	0.0001782	0.002803
222.9	1.056	8.363e-05	8.363e-05	0	0	NA	NA	NA	3.721e-05	3.721e-05	0.01677	NA	NA	NA	NA	NA	NA	NA	1.48e-05	NA	NA	NA	NA	NA	NA	NA	NA	NA	NA	6.883e-05	NA	NA	NA	NA	NA	NA	0.0009871	0.0009871	1.039e-45	1.039e-45	2.792e-07	2.792e-07	1.392e-08	1.392e-08	0.0004833	0.0004833	0.0001782	0.0001782	0.002803
222.9	1.056	8.362e-05	8.362e-05	0	0	NA	NA	NA	3.722e-05	3.722e-05	0.01677	NA	NA	NA	NA	NA	NA	NA	1.48e-05	NA	NA	NA	NA	NA	NA	NA	NA	NA	NA	6.882e-05	NA	NA	NA	NA	NA	NA	0.000987	0.000987	1.038e-45	1.038e-45	2.798e-07	2.798e-07	1.395e-08	1.395e-08	0.0004833	0.0004833	0.0001782	0.0001782	0.002803
222.9	1.056	8.362e-05	8.362e-05	0	0	NA	NA	NA	3.723e-05	3.723e-05	0.01677	NA	NA	NA	NA	NA	NA	NA	1.48e-05	NA	NA	NA	NA	NA	NA	NA	NA	NA	NA	6.882e-05	NA	NA	NA	NA	NA	NA	0.000987	0.000987	1.037e-45	1.037e-45	2.805e-07	2.805e-07	1.398e-08	1.398e-08	0.0004833	0.0004833	0.0001782	0.0001782	0.002803
222.9	1.056	8.362e-05	8.362e-05	0	0	NA	NA	NA	3.723e-05	3.723e-05	0.01677	NA	NA	NA	NA	NA	NA	NA	1.48e-05	NA	NA	NA	NA	NA	NA	NA	NA	NA	NA	6.882e-05	NA	NA	NA	NA	NA	NA	0.000987	0.000987	1.035e-45	1.035e-45	2.811e-07	2.811e-07	1.402e-08	1.402e-08	0.0004833	0.0004833	0.0001782	0.0001782	0.002803
222.8	1.056	8.362e-05	8.362e-05	0	0	NA	NA	NA	3.724e-05	3.724e-05	0.01677	NA	NA	NA	NA	NA	NA	NA	1.48e-05	NA	NA	NA	NA	NA	NA	NA	NA	NA	NA	6.882e-05	NA	NA	NA	NA	NA	NA	0.0009869	0.0009869	1.034e-45	1.034e-45	2.817e-07	2.817e-07	1.405e-08	1.405e-08	0.0004833	0.0004833	0.0001782	0.0001782	0.002803
222.8	1.056	8.362e-05	8.362e-05	0	0	NA	NA	NA	3.724e-05	3.724e-05	0.01676	NA	NA	NA	NA	NA	NA	NA	1.48e-05	NA	NA	NA	NA	NA	NA	NA	NA	NA	NA	6.882e-05	NA	NA	NA	NA	NA	NA	0.0009869	0.0009869	1.032e-45	1.032e-45	2.824e-07	2.824e-07	1.408e-08	1.408e-08	0.0004833	0.0004833	0.0001782	0.0001782	0.002803
222.8	1.056	8.36e-05	8.36e-05	0	0	NA	NA	NA	3.725e-05	3.725e-05	0.01676	NA	NA	NA	NA	NA	NA	NA	1.479e-05	NA	NA	NA	NA	NA	NA	NA	NA	NA	NA	6.881e-05	NA	NA	NA	NA	NA	NA	0.0009869	0.0009869	1.031e-45	1.031e-45	2.83e-07	2.83e-07	1.411e-08	1.411e-08	0.0004833	0.0004833	0.0001782	0.0001782	0.002803
222.8	1.056	8.36e-05	8.36e-05	0	0	NA	NA	NA	3.726e-05	3.726e-05	0.01676	NA	NA	NA	NA	NA	NA	NA	1.479e-05	NA	NA	NA	NA	NA	NA	NA	NA	NA	NA	6.881e-05	NA	NA	NA	NA	NA	NA	0.0009868	0.0009868	1.029e-45	1.029e-45	2.837e-07	2.837e-07	1.414e-08	1.414e-08	0.0004833	0.0004833	0.0001782	0.0001782	0.002803
222.8	1.056	8.36e-05	8.36e-05	0	0	NA	NA	NA	3.726e-05	3.726e-05	0.01676	NA	NA	NA	NA	NA	NA	NA	1.479e-05	NA	NA	NA	NA	NA	NA	NA	NA	NA	NA	6.881e-05	NA	NA	NA	NA	NA	NA	0.0009868	0.0009868	1.028e-45	1.028e-45	2.843e-07	2.843e-07	1.418e-08	1.418e-08	0.0004833	0.0004833	0.0001782	0.0001782	0.002803
222.8	1.056	8.36e-05	8.36e-05	0	0	NA	NA	NA	3.727e-05	3.727e-05	0.01676	NA	NA	NA	NA	NA	NA	NA	1.479e-05	NA	NA	NA	NA	NA	NA	NA	NA	NA	NA	6.881e-05	NA	NA	NA	NA	NA	NA	0.0009868	0.0009868	1.026e-45	1.026e-45	2.849e-07	2.849e-07	1.421e-08	1.421e-08	0.0004833	0.0004833	0.0001782	0.0001782	0.002802
222.8	1.056	8.36e-05	8.36e-05	0	0	NA	NA	NA	3.728e-05	3.728e-05	0.01676	NA	NA	NA	NA	NA	NA	NA	1.479e-05	NA	NA	NA	NA	NA	NA	NA	NA	NA	NA	6.881e-05	NA	NA	NA	NA	NA	NA	0.0009867	0.0009867	1.025e-45	1.025e-45	2.856e-07	2.856e-07	1.424e-08	1.424e-08	0.0004833	0.0004833	0.0001782	0.0001782	0.002802
222.8	1.056	8.359e-05	8.359e-05	0	0	NA	NA	NA	3.728e-05	3.728e-05	0.01676	NA	NA	NA	NA	NA	NA	NA	1.479e-05	NA	NA	NA	NA	NA	NA	NA	NA	NA	NA	6.88e-05	NA	NA	NA	NA	NA	NA	0.0009867	0.0009867	1.023e-45	1.023e-45	2.862e-07	2.862e-07	1.427e-08	1.427e-08	0.0004833	0.0004833	0.0001782	0.0001782	0.002802
222.8	1.056	8.359e-05	8.359e-05	0	0	NA	NA	NA	3.729e-05	3.729e-05	0.01676	NA	NA	NA	NA	NA	NA	NA	1.479e-05	NA	NA	NA	NA	NA	NA	NA	NA	NA	NA	6.88e-05	NA	NA	NA	NA	NA	NA	0.0009867	0.0009867	1.022e-45	1.022e-45	2.869e-07	2.869e-07	1.431e-08	1.431e-08	0.0004833	0.0004833	0.0001781	0.0001781	0.002802
222.8	1.056	8.359e-05	8.359e-05	0	0	NA	NA	NA	3.73e-05	3.73e-05	0.01676	NA	NA	NA	NA	NA	NA	NA	1.479e-05	NA	NA	NA	NA	NA	NA	NA	NA	NA	NA	6.88e-05	NA	NA	NA	NA	NA	NA	0.0009866	0.0009866	1.021e-45	1.021e-45	2.875e-07	2.875e-07	1.434e-08	1.434e-08	0.0004833	0.0004833	0.0001781	0.0001781	0.002802
222.8	1.056	8.359e-05	8.359e-05	0	0	NA	NA	NA	3.73e-05	3.73e-05	0.01676	NA	NA	NA	NA	NA	NA	NA	1.479e-05	NA	NA	NA	NA	NA	NA	NA	NA	NA	NA	6.88e-05	NA	NA	NA	NA	NA	NA	0.0009866	0.0009866	1.019e-45	1.019e-45	2.882e-07	2.882e-07	1.437e-08	1.437e-08	0.0004833	0.0004833	0.0001781	0.0001781	0.002802
222.8	1.056	8.359e-05	8.359e-05	0	0	NA	NA	NA	3.731e-05	3.731e-05	0.01676	NA	NA	NA	NA	NA	NA	NA	1.479e-05	NA	NA	NA	NA	NA	NA	NA	NA	NA	NA	6.88e-05	NA	NA	NA	NA	NA	NA	0.0009866	0.0009866	1.018e-45	1.018e-45	2.889e-07	2.889e-07	1.44e-08	1.44e-08	0.0004833	0.0004833	0.0001781	0.0001781	0.002802
222.8	1.056	8.358e-05	8.358e-05	0	0	NA	NA	NA	3.732e-05	3.732e-05	0.01676	NA	NA	NA	NA	NA	NA	NA	1.479e-05	NA	NA	NA	NA	NA	NA	NA	NA	NA	NA	6.879e-05	NA	NA	NA	NA	NA	NA	0.0009865	0.0009865	1.016e-45	1.016e-45	2.895e-07	2.895e-07	1.444e-08	1.444e-08	0.0004833	0.0004833	0.0001781	0.0001781	0.002802
222.8	1.056	8.358e-05	8.358e-05	0	0	NA	NA	NA	3.732e-05	3.732e-05	0.01676	NA	NA	NA	NA	NA	NA	NA	1.479e-05	NA	NA	NA	NA	NA	NA	NA	NA	NA	NA	6.879e-05	NA	NA	NA	NA	NA	NA	0.0009865	0.0009865	1.015e-45	1.015e-45	2.902e-07	2.902e-07	1.447e-08	1.447e-08	0.0004833	0.0004833	0.0001781	0.0001781	0.002802
222.7	1.056	8.358e-05	8.358e-05	0	0	NA	NA	NA	3.733e-05	3.733e-05	0.01676	NA	NA	NA	NA	NA	NA	NA	1.479e-05	NA	NA	NA	NA	NA	NA	NA	NA	NA	NA	6.879e-05	NA	NA	NA	NA	NA	NA	0.0009865	0.0009865	1.013e-45	1.013e-45	2.908e-07	2.908e-07	1.45e-08	1.45e-08	0.0004833	0.0004833	0.0001781	0.0001781	0.002802
222.7	1.056	8.358e-05	8.358e-05	0	0	NA	NA	NA	3.733e-05	3.733e-05	0.01676	NA	NA	NA	NA	NA	NA	NA	1.479e-05	NA	NA	NA	NA	NA	NA	NA	NA	NA	NA	6.879e-05	NA	NA	NA	NA	NA	NA	0.0009864	0.0009864	1.012e-45	1.012e-45	2.915e-07	2.915e-07	1.454e-08	1.454e-08	0.0004833	0.0004833	0.0001781	0.0001781	0.002801
222.7	1.056	8.358e-05	8.358e-05	0	0	NA	NA	NA	3.734e-05	3.734e-05	0.01676	NA	NA	NA	NA	NA	NA	NA	1.479e-05	NA	NA	NA	NA	NA	NA	NA	NA	NA	NA	6.879e-05	NA	NA	NA	NA	NA	NA	0.0009864	0.0009864	1.01e-45	1.01e-45	2.921e-07	2.921e-07	1.457e-08	1.457e-08	0.0004833	0.0004833	0.0001781	0.0001781	0.002801
222.7	1.056	8.357e-05	8.357e-05	0	0	NA	NA	NA	3.735e-05	3.735e-05	0.01676	NA	NA	NA	NA	NA	NA	NA	1.479e-05	NA	NA	NA	NA	NA	NA	NA	NA	NA	NA	6.878e-05	NA	NA	NA	NA	NA	NA	0.0009864	0.0009864	1.009e-45	1.009e-45	2.928e-07	2.928e-07	1.46e-08	1.46e-08	0.0004833	0.0004833	0.0001781	0.0001781	0.002801
222.7	1.056	8.357e-05	8.357e-05	0	0	NA	NA	NA	3.735e-05	3.735e-05	0.01676	NA	NA	NA	NA	NA	NA	NA	1.479e-05	NA	NA	NA	NA	NA	NA	NA	NA	NA	NA	6.878e-05	NA	NA	NA	NA	NA	NA	0.0009863	0.0009863	1.007e-45	1.007e-45	2.935e-07	2.935e-07	1.463e-08	1.463e-08	0.0004833	0.0004833	0.0001781	0.0001781	0.002801
222.7	1.056	8.357e-05	8.357e-05	0	0	NA	NA	NA	3.736e-05	3.736e-05	0.01675	NA	NA	NA	NA	NA	NA	NA	1.479e-05	NA	NA	NA	NA	NA	NA	NA	NA	NA	NA	6.878e-05	NA	NA	NA	NA	NA	NA	0.0009863	0.0009863	1.006e-45	1.006e-45	2.941e-07	2.941e-07	1.467e-08	1.467e-08	0.0004833	0.0004833	0.0001781	0.0001781	0.002801
222.7	1.056	8.357e-05	8.357e-05	0	0	NA	NA	NA	3.737e-05	3.737e-05	0.01675	NA	NA	NA	NA	NA	NA	NA	1.479e-05	NA	NA	NA	NA	NA	NA	NA	NA	NA	NA	6.878e-05	NA	NA	NA	NA	NA	NA	0.0009863	0.0009863	1.004e-45	1.004e-45	2.948e-07	2.948e-07	1.47e-08	1.47e-08	0.0004833	0.0004833	0.0001781	0.0001781	0.002801
222.7	1.056	8.356e-05	8.356e-05	0	0	NA	NA	NA	3.737e-05	3.737e-05	0.01675	NA	NA	NA	NA	NA	NA	NA	1.479e-05	NA	NA	NA	NA	NA	NA	NA	NA	NA	NA	6.877e-05	NA	NA	NA	NA	NA	NA	0.0009862	0.0009862	1.003e-45	1.003e-45	2.955e-07	2.955e-07	1.473e-08	1.473e-08	0.0004833	0.0004833	0.000178	0.000178	0.002801
222.7	1.056	8.355e-05	8.355e-05	0	0	NA	NA	NA	3.738e-05	3.738e-05	0.01675	NA	NA	NA	NA	NA	NA	NA	1.478e-05	NA	NA	NA	NA	NA	NA	NA	NA	NA	NA	6.877e-05	NA	NA	NA	NA	NA	NA	0.0009862	0.0009862	1.001e-45	1.001e-45	2.962e-07	2.962e-07	1.477e-08	1.477e-08	0.0004833	0.0004833	0.000178	0.000178	0.002801
222.7	1.057	8.355e-05	8.355e-05	0	0	NA	NA	NA	3.739e-05	3.739e-05	0.01675	NA	NA	NA	NA	NA	NA	NA	1.478e-05	NA	NA	NA	NA	NA	NA	NA	NA	NA	NA	6.877e-05	NA	NA	NA	NA	NA	NA	0.0009862	0.0009862	9.999e-46	9.999e-46	2.968e-07	2.968e-07	1.48e-08	1.48e-08	0.0004834	0.0004834	0.000178	0.000178	0.002801
222.7	1.057	8.355e-05	8.355e-05	0	0	NA	NA	NA	3.739e-05	3.739e-05	0.01675	NA	NA	NA	NA	NA	NA	NA	1.478e-05	NA	NA	NA	NA	NA	NA	NA	NA	NA	NA	6.877e-05	NA	NA	NA	NA	NA	NA	0.0009861	0.0009861	9.984e-46	9.984e-46	2.975e-07	2.975e-07	1.483e-08	1.483e-08	0.0004834	0.0004834	0.000178	0.000178	0.002801
222.7	1.057	8.355e-05	8.355e-05	0	0	NA	NA	NA	3.74e-05	3.74e-05	0.01675	NA	NA	NA	NA	NA	NA	NA	1.478e-05	NA	NA	NA	NA	NA	NA	NA	NA	NA	NA	6.877e-05	NA	NA	NA	NA	NA	NA	0.0009861	0.0009861	9.969e-46	9.969e-46	2.982e-07	2.982e-07	1.487e-08	1.487e-08	0.0004834	0.0004834	0.000178	0.000178	0.002801
222.7	1.057	8.354e-05	8.354e-05	0	0	NA	NA	NA	3.741e-05	3.741e-05	0.01675	NA	NA	NA	NA	NA	NA	NA	1.478e-05	NA	NA	NA	NA	NA	NA	NA	NA	NA	NA	6.876e-05	NA	NA	NA	NA	NA	NA	0.0009861	0.0009861	9.954e-46	9.954e-46	2.989e-07	2.989e-07	1.49e-08	1.49e-08	0.0004834	0.0004834	0.000178	0.000178	0.0028
222.6	1.057	8.354e-05	8.354e-05	0	0	NA	NA	NA	3.741e-05	3.741e-05	0.01675	NA	NA	NA	NA	NA	NA	NA	1.478e-05	NA	NA	NA	NA	NA	NA	NA	NA	NA	NA	6.876e-05	NA	NA	NA	NA	NA	NA	0.000986	0.000986	9.939e-46	9.939e-46	2.995e-07	2.995e-07	1.494e-08	1.494e-08	0.0004834	0.0004834	0.000178	0.000178	0.0028
222.6	1.057	8.354e-05	8.354e-05	0	0	NA	NA	NA	3.742e-05	3.742e-05	0.01675	NA	NA	NA	NA	NA	NA	NA	1.478e-05	NA	NA	NA	NA	NA	NA	NA	NA	NA	NA	6.876e-05	NA	NA	NA	NA	NA	NA	0.000986	0.000986	9.924e-46	9.924e-46	3.002e-07	3.002e-07	1.497e-08	1.497e-08	0.0004834	0.0004834	0.000178	0.000178	0.0028
222.6	1.057	8.354e-05	8.354e-05	0	0	NA	NA	NA	3.743e-05	3.743e-05	0.01675	NA	NA	NA	NA	NA	NA	NA	1.478e-05	NA	NA	NA	NA	NA	NA	NA	NA	NA	NA	6.876e-05	NA	NA	NA	NA	NA	NA	0.000986	0.000986	9.909e-46	9.909e-46	3.009e-07	3.009e-07	1.5e-08	1.5e-08	0.0004834	0.0004834	0.000178	0.000178	0.0028
222.6	1.057	8.354e-05	8.354e-05	0	0	NA	NA	NA	3.744e-05	3.744e-05	0.01675	NA	NA	NA	NA	NA	NA	NA	1.478e-05	NA	NA	NA	NA	NA	NA	NA	NA	NA	NA	6.876e-05	NA	NA	NA	NA	NA	NA	0.0009859	0.0009859	9.895e-46	9.895e-46	3.016e-07	3.016e-07	1.504e-08	1.504e-08	0.0004834	0.0004834	0.000178	0.000178	0.0028
222.6	1.057	8.353e-05	8.353e-05	0	0	NA	NA	NA	3.744e-05	3.744e-05	0.01675	NA	NA	NA	NA	NA	NA	NA	1.478e-05	NA	NA	NA	NA	NA	NA	NA	NA	NA	NA	6.875e-05	NA	NA	NA	NA	NA	NA	0.0009859	0.0009859	9.88e-46	9.88e-46	3.023e-07	3.023e-07	1.507e-08	1.507e-08	0.0004834	0.0004834	0.000178	0.000178	0.0028
222.6	1.057	8.353e-05	8.353e-05	0	0	NA	NA	NA	3.745e-05	3.745e-05	0.01675	NA	NA	NA	NA	NA	NA	NA	1.478e-05	NA	NA	NA	NA	NA	NA	NA	NA	NA	NA	6.875e-05	NA	NA	NA	NA	NA	NA	0.0009859	0.0009859	9.865e-46	9.865e-46	3.029e-07	3.029e-07	1.511e-08	1.511e-08	0.0004834	0.0004834	0.000178	0.000178	0.0028
222.6	1.057	8.353e-05	8.353e-05	0	0	NA	NA	NA	3.746e-05	3.746e-05	0.01675	NA	NA	NA	NA	NA	NA	NA	1.478e-05	NA	NA	NA	NA	NA	NA	NA	NA	NA	NA	6.875e-05	NA	NA	NA	NA	NA	NA	0.0009858	0.0009858	9.85e-46	9.85e-46	3.036e-07	3.036e-07	1.514e-08	1.514e-08	0.0004834	0.0004834	0.000178	0.000178	0.0028
222.6	1.057	8.353e-05	8.353e-05	0	0	NA	NA	NA	3.746e-05	3.746e-05	0.01675	NA	NA	NA	NA	NA	NA	NA	1.478e-05	NA	NA	NA	NA	NA	NA	NA	NA	NA	NA	6.875e-05	NA	NA	NA	NA	NA	NA	0.0009858	0.0009858	9.835e-46	9.835e-46	3.043e-07	3.043e-07	1.518e-08	1.518e-08	0.0004834	0.0004834	0.0001779	0.0001779	0.0028
222.6	1.057	8.352e-05	8.352e-05	0	0	NA	NA	NA	3.747e-05	3.747e-05	0.01675	NA	NA	NA	NA	NA	NA	NA	1.478e-05	NA	NA	NA	NA	NA	NA	NA	NA	NA	NA	6.874e-05	NA	NA	NA	NA	NA	NA	0.0009858	0.0009858	9.82e-46	9.82e-46	3.05e-07	3.05e-07	1.521e-08	1.521e-08	0.0004834	0.0004834	0.0001779	0.0001779	0.0028
222.6	1.057	8.352e-05	8.352e-05	0	0	NA	NA	NA	3.748e-05	3.748e-05	0.01674	NA	NA	NA	NA	NA	NA	NA	1.478e-05	NA	NA	NA	NA	NA	NA	NA	NA	NA	NA	6.874e-05	NA	NA	NA	NA	NA	NA	0.0009857	0.0009857	9.805e-46	9.805e-46	3.057e-07	3.057e-07	1.524e-08	1.524e-08	0.0004834	0.0004834	0.0001779	0.0001779	0.002799
222.6	1.057	8.352e-05	8.352e-05	0	0	NA	NA	NA	3.748e-05	3.748e-05	0.01674	NA	NA	NA	NA	NA	NA	NA	1.478e-05	NA	NA	NA	NA	NA	NA	NA	NA	NA	NA	6.874e-05	NA	NA	NA	NA	NA	NA	0.0009857	0.0009857	9.79e-46	9.79e-46	3.064e-07	3.064e-07	1.528e-08	1.528e-08	0.0004834	0.0004834	0.0001779	0.0001779	0.002799
222.6	1.057	8.352e-05	8.352e-05	0	0	NA	NA	NA	3.749e-05	3.749e-05	0.01674	NA	NA	NA	NA	NA	NA	NA	1.478e-05	NA	NA	NA	NA	NA	NA	NA	NA	NA	NA	6.874e-05	NA	NA	NA	NA	NA	NA	0.0009857	0.0009857	9.775e-46	9.775e-46	3.071e-07	3.071e-07	1.531e-08	1.531e-08	0.0004834	0.0004834	0.0001779	0.0001779	0.002799
222.6	1.057	8.352e-05	8.352e-05	0	0	NA	NA	NA	3.75e-05	3.75e-05	0.01674	NA	NA	NA	NA	NA	NA	NA	1.478e-05	NA	NA	NA	NA	NA	NA	NA	NA	NA	NA	6.874e-05	NA	NA	NA	NA	NA	NA	0.0009856	0.0009856	9.76e-46	9.76e-46	3.078e-07	3.078e-07	1.535e-08	1.535e-08	0.0004834	0.0004834	0.0001779	0.0001779	0.002799
222.5	1.057	8.351e-05	8.351e-05	0	0	NA	NA	NA	3.75e-05	3.75e-05	0.01674	NA	NA	NA	NA	NA	NA	NA	1.478e-05	NA	NA	NA	NA	NA	NA	NA	NA	NA	NA	6.873e-05	NA	NA	NA	NA	NA	NA	0.0009856	0.0009856	9.745e-46	9.745e-46	3.085e-07	3.085e-07	1.538e-08	1.538e-08	0.0004834	0.0004834	0.0001779	0.0001779	0.002799
222.5	1.057	8.351e-05	8.351e-05	0	0	NA	NA	NA	3.751e-05	3.751e-05	0.01674	NA	NA	NA	NA	NA	NA	NA	1.478e-05	NA	NA	NA	NA	NA	NA	NA	NA	NA	NA	6.873e-05	NA	NA	NA	NA	NA	NA	0.0009856	0.0009856	9.73e-46	9.73e-46	3.092e-07	3.092e-07	1.542e-08	1.542e-08	0.0004834	0.0004834	0.0001779	0.0001779	0.002799
222.5	1.057	8.35e-05	8.35e-05	0	0	NA	NA	NA	3.752e-05	3.752e-05	0.01674	NA	NA	NA	NA	NA	NA	NA	1.477e-05	NA	NA	NA	NA	NA	NA	NA	NA	NA	NA	6.873e-05	NA	NA	NA	NA	NA	NA	0.0009855	0.0009855	9.715e-46	9.715e-46	3.099e-07	3.099e-07	1.545e-08	1.545e-08	0.0004834	0.0004834	0.0001779	0.0001779	0.002799
222.5	1.057	8.35e-05	8.35e-05	0	0	NA	NA	NA	3.753e-05	3.753e-05	0.01674	NA	NA	NA	NA	NA	NA	NA	1.477e-05	NA	NA	NA	NA	NA	NA	NA	NA	NA	NA	6.873e-05	NA	NA	NA	NA	NA	NA	0.0009855	0.0009855	9.7e-46	9.7e-46	3.106e-07	3.106e-07	1.549e-08	1.549e-08	0.0004834	0.0004834	0.0001779	0.0001779	0.002799
222.5	1.057	8.349e-05	8.349e-05	0	0	NA	NA	NA	3.753e-05	3.753e-05	0.01674	NA	NA	NA	NA	NA	NA	NA	1.477e-05	NA	NA	NA	NA	NA	NA	NA	NA	NA	NA	6.872e-05	NA	NA	NA	NA	NA	NA	0.0009854	0.0009854	9.685e-46	9.685e-46	3.113e-07	3.113e-07	1.552e-08	1.552e-08	0.0004834	0.0004834	0.0001779	0.0001779	0.002799
222.5	1.057	8.349e-05	8.349e-05	0	0	NA	NA	NA	3.754e-05	3.754e-05	0.01674	NA	NA	NA	NA	NA	NA	NA	1.477e-05	NA	NA	NA	NA	NA	NA	NA	NA	NA	NA	6.872e-05	NA	NA	NA	NA	NA	NA	0.0009854	0.0009854	9.67e-46	9.67e-46	3.12e-07	3.12e-07	1.556e-08	1.556e-08	0.0004834	0.0004834	0.0001779	0.0001779	0.002799
222.5	1.057	8.349e-05	8.349e-05	0	0	NA	NA	NA	3.755e-05	3.755e-05	0.01674	NA	NA	NA	NA	NA	NA	NA	1.477e-05	NA	NA	NA	NA	NA	NA	NA	NA	NA	NA	6.872e-05	NA	NA	NA	NA	NA	NA	0.0009854	0.0009854	9.655e-46	9.655e-46	3.127e-07	3.127e-07	1.559e-08	1.559e-08	0.0004834	0.0004834	0.0001778	0.0001778	0.002798
222.5	1.057	8.349e-05	8.349e-05	0	0	NA	NA	NA	3.755e-05	3.755e-05	0.01674	NA	NA	NA	NA	NA	NA	NA	1.477e-05	NA	NA	NA	NA	NA	NA	NA	NA	NA	NA	6.872e-05	NA	NA	NA	NA	NA	NA	0.0009853	0.0009853	9.64e-46	9.64e-46	3.134e-07	3.134e-07	1.563e-08	1.563e-08	0.0004834	0.0004834	0.0001778	0.0001778	0.002798
222.5	1.057	8.349e-05	8.349e-05	0	0	NA	NA	NA	3.756e-05	3.756e-05	0.01674	NA	NA	NA	NA	NA	NA	NA	1.477e-05	NA	NA	NA	NA	NA	NA	NA	NA	NA	NA	6.872e-05	NA	NA	NA	NA	NA	NA	0.0009853	0.0009853	9.625e-46	9.625e-46	3.141e-07	3.141e-07	1.566e-08	1.566e-08	0.0004834	0.0004834	0.0001778	0.0001778	0.002798
222.5	1.057	8.348e-05	8.348e-05	0	0	NA	NA	NA	3.757e-05	3.757e-05	0.01674	NA	NA	NA	NA	NA	NA	NA	1.477e-05	NA	NA	NA	NA	NA	NA	NA	NA	NA	NA	6.871e-05	NA	NA	NA	NA	NA	NA	0.0009853	0.0009853	9.609e-46	9.609e-46	3.149e-07	3.149e-07	1.57e-08	1.57e-08	0.0004834	0.0004834	0.0001778	0.0001778	0.002798
222.5	1.058	8.348e-05	8.348e-05	0	0	NA	NA	NA	3.758e-05	3.758e-05	0.01674	NA	NA	NA	NA	NA	NA	NA	1.477e-05	NA	NA	NA	NA	NA	NA	NA	NA	NA	NA	6.871e-05	NA	NA	NA	NA	NA	NA	0.0009852	0.0009852	9.594e-46	9.594e-46	3.156e-07	3.156e-07	1.574e-08	1.574e-08	0.0004834	0.0004834	0.0001778	0.0001778	0.002798
222.5	1.058	8.348e-05	8.348e-05	0	0	NA	NA	NA	3.758e-05	3.758e-05	0.01674	NA	NA	NA	NA	NA	NA	NA	1.477e-05	NA	NA	NA	NA	NA	NA	NA	NA	NA	NA	6.871e-05	NA	NA	NA	NA	NA	NA	0.0009852	0.0009852	9.579e-46	9.579e-46	3.163e-07	3.163e-07	1.577e-08	1.577e-08	0.0004834	0.0004834	0.0001778	0.0001778	0.002798
222.5	1.058	8.348e-05	8.348e-05	0	0	NA	NA	NA	3.759e-05	3.759e-05	0.01674	NA	NA	NA	NA	NA	NA	NA	1.477e-05	NA	NA	NA	NA	NA	NA	NA	NA	NA	NA	6.871e-05	NA	NA	NA	NA	NA	NA	0.0009852	0.0009852	9.564e-46	9.564e-46	3.17e-07	3.17e-07	1.581e-08	1.581e-08	0.0004835	0.0004835	0.0001778	0.0001778	0.002798
222.4	1.058	8.347e-05	8.347e-05	0	0	NA	NA	NA	3.76e-05	3.76e-05	0.01673	NA	NA	NA	NA	NA	NA	NA	1.477e-05	NA	NA	NA	NA	NA	NA	NA	NA	NA	NA	6.87e-05	NA	NA	NA	NA	NA	NA	0.0009851	0.0009851	9.549e-46	9.549e-46	3.177e-07	3.177e-07	1.584e-08	1.584e-08	0.0004835	0.0004835	0.0001778	0.0001778	0.002798
222.4	1.058	8.347e-05	8.347e-05	0	0	NA	NA	NA	3.76e-05	3.76e-05	0.01673	NA	NA	NA	NA	NA	NA	NA	1.477e-05	NA	NA	NA	NA	NA	NA	NA	NA	NA	NA	6.87e-05	NA	NA	NA	NA	NA	NA	0.0009851	0.0009851	9.534e-46	9.534e-46	3.184e-07	3.184e-07	1.588e-08	1.588e-08	0.0004835	0.0004835	0.0001778	0.0001778	0.002798
222.4	1.058	8.347e-05	8.347e-05	0	0	NA	NA	NA	3.761e-05	3.761e-05	0.01673	NA	NA	NA	NA	NA	NA	NA	1.477e-05	NA	NA	NA	NA	NA	NA	NA	NA	NA	NA	6.87e-05	NA	NA	NA	NA	NA	NA	0.0009851	0.0009851	9.519e-46	9.519e-46	3.192e-07	3.192e-07	1.592e-08	1.592e-08	0.0004835	0.0004835	0.0001778	0.0001778	0.002798
222.4	1.058	8.347e-05	8.347e-05	0	0	NA	NA	NA	3.762e-05	3.762e-05	0.01673	NA	NA	NA	NA	NA	NA	NA	1.477e-05	NA	NA	NA	NA	NA	NA	NA	NA	NA	NA	6.87e-05	NA	NA	NA	NA	NA	NA	0.000985	0.000985	9.503e-46	9.503e-46	3.199e-07	3.199e-07	1.595e-08	1.595e-08	0.0004835	0.0004835	0.0001778	0.0001778	0.002797
222.4	1.058	8.346e-05	8.346e-05	0	0	NA	NA	NA	3.763e-05	3.763e-05	0.01673	NA	NA	NA	NA	NA	NA	NA	1.477e-05	NA	NA	NA	NA	NA	NA	NA	NA	NA	NA	6.869e-05	NA	NA	NA	NA	NA	NA	0.000985	0.000985	9.488e-46	9.488e-46	3.206e-07	3.206e-07	1.599e-08	1.599e-08	0.0004835	0.0004835	0.0001778	0.0001778	0.002797
222.4	1.058	8.346e-05	8.346e-05	0	0	NA	NA	NA	3.763e-05	3.763e-05	0.01673	NA	NA	NA	NA	NA	NA	NA	1.477e-05	NA	NA	NA	NA	NA	NA	NA	NA	NA	NA	6.869e-05	NA	NA	NA	NA	NA	NA	0.0009849	0.0009849	9.473e-46	9.473e-46	3.213e-07	3.213e-07	1.602e-08	1.602e-08	0.0004835	0.0004835	0.0001778	0.0001778	0.002797
222.4	1.058	8.346e-05	8.346e-05	0	0	NA	NA	NA	3.764e-05	3.764e-05	0.01673	NA	NA	NA	NA	NA	NA	NA	1.477e-05	NA	NA	NA	NA	NA	NA	NA	NA	NA	NA	6.869e-05	NA	NA	NA	NA	NA	NA	0.0009849	0.0009849	9.458e-46	9.458e-46	3.221e-07	3.221e-07	1.606e-08	1.606e-08	0.0004835	0.0004835	0.0001777	0.0001777	0.002797
222.4	1.058	8.346e-05	8.346e-05	0	0	NA	NA	NA	3.765e-05	3.765e-05	0.01673	NA	NA	NA	NA	NA	NA	NA	1.477e-05	NA	NA	NA	NA	NA	NA	NA	NA	NA	NA	6.869e-05	NA	NA	NA	NA	NA	NA	0.0009849	0.0009849	9.442e-46	9.442e-46	3.228e-07	3.228e-07	1.61e-08	1.61e-08	0.0004835	0.0004835	0.0001777	0.0001777	0.002797
222.4	1.058	8.345e-05	8.345e-05	0	0	NA	NA	NA	3.766e-05	3.766e-05	0.01673	NA	NA	NA	NA	NA	NA	NA	1.476e-05	NA	NA	NA	NA	NA	NA	NA	NA	NA	NA	6.869e-05	NA	NA	NA	NA	NA	NA	0.0009848	0.0009848	9.427e-46	9.427e-46	3.235e-07	3.235e-07	1.613e-08	1.613e-08	0.0004835	0.0004835	0.0001777	0.0001777	0.002797
222.4	1.058	8.344e-05	8.344e-05	0	0	NA	NA	NA	3.766e-05	3.766e-05	0.01673	NA	NA	NA	NA	NA	NA	NA	1.476e-05	NA	NA	NA	NA	NA	NA	NA	NA	NA	NA	6.868e-05	NA	NA	NA	NA	NA	NA	0.0009848	0.0009848	9.412e-46	9.412e-46	3.243e-07	3.243e-07	1.617e-08	1.617e-08	0.0004835	0.0004835	0.0001777	0.0001777	0.002797
222.4	1.058	8.344e-05	8.344e-05	0	0	NA	NA	NA	3.767e-05	3.767e-05	0.01673	NA	NA	NA	NA	NA	NA	NA	1.476e-05	NA	NA	NA	NA	NA	NA	NA	NA	NA	NA	6.868e-05	NA	NA	NA	NA	NA	NA	0.0009848	0.0009848	9.397e-46	9.397e-46	3.25e-07	3.25e-07	1.621e-08	1.621e-08	0.0004835	0.0004835	0.0001777	0.0001777	0.002797
222.4	1.058	8.344e-05	8.344e-05	0	0	NA	NA	NA	3.768e-05	3.768e-05	0.01673	NA	NA	NA	NA	NA	NA	NA	1.476e-05	NA	NA	NA	NA	NA	NA	NA	NA	NA	NA	6.868e-05	NA	NA	NA	NA	NA	NA	0.0009847	0.0009847	9.381e-46	9.381e-46	3.257e-07	3.257e-07	1.624e-08	1.624e-08	0.0004835	0.0004835	0.0001777	0.0001777	0.002797
222.3	1.058	8.344e-05	8.344e-05	0	0	NA	NA	NA	3.768e-05	3.768e-05	0.01673	NA	NA	NA	NA	NA	NA	NA	1.476e-05	NA	NA	NA	NA	NA	NA	NA	NA	NA	NA	6.868e-05	NA	NA	NA	NA	NA	NA	0.0009847	0.0009847	9.366e-46	9.366e-46	3.265e-07	3.265e-07	1.628e-08	1.628e-08	0.0004835	0.0004835	0.0001777	0.0001777	0.002797
222.3	1.058	8.343e-05	8.343e-05	0	0	NA	NA	NA	3.769e-05	3.769e-05	0.01673	NA	NA	NA	NA	NA	NA	NA	1.476e-05	NA	NA	NA	NA	NA	NA	NA	NA	NA	NA	6.867e-05	NA	NA	NA	NA	NA	NA	0.0009847	0.0009847	9.351e-46	9.351e-46	3.272e-07	3.272e-07	1.632e-08	1.632e-08	0.0004835	0.0004835	0.0001777	0.0001777	0.002796
222.3	1.058	8.343e-05	8.343e-05	0	0	NA	NA	NA	3.77e-05	3.77e-05	0.01673	NA	NA	NA	NA	NA	NA	NA	1.476e-05	NA	NA	NA	NA	NA	NA	NA	NA	NA	NA	6.867e-05	NA	NA	NA	NA	NA	NA	0.0009846	0.0009846	9.336e-46	9.336e-46	3.28e-07	3.28e-07	1.635e-08	1.635e-08	0.0004835	0.0004835	0.0001777	0.0001777	0.002796
222.3	1.058	8.343e-05	8.343e-05	0	0	NA	NA	NA	3.771e-05	3.771e-05	0.01673	NA	NA	NA	NA	NA	NA	NA	1.476e-05	NA	NA	NA	NA	NA	NA	NA	NA	NA	NA	6.867e-05	NA	NA	NA	NA	NA	NA	0.0009846	0.0009846	9.32e-46	9.32e-46	3.287e-07	3.287e-07	1.639e-08	1.639e-08	0.0004835	0.0004835	0.0001777	0.0001777	0.002796
222.3	1.058	8.343e-05	8.343e-05	0	0	NA	NA	NA	3.771e-05	3.771e-05	0.01672	NA	NA	NA	NA	NA	NA	NA	1.476e-05	NA	NA	NA	NA	NA	NA	NA	NA	NA	NA	6.867e-05	NA	NA	NA	NA	NA	NA	0.0009845	0.0009845	9.305e-46	9.305e-46	3.294e-07	3.294e-07	1.643e-08	1.643e-08	0.0004835	0.0004835	0.0001777	0.0001777	0.002796
222.3	1.058	8.342e-05	8.342e-05	0	0	NA	NA	NA	3.772e-05	3.772e-05	0.01672	NA	NA	NA	NA	NA	NA	NA	1.476e-05	NA	NA	NA	NA	NA	NA	NA	NA	NA	NA	6.866e-05	NA	NA	NA	NA	NA	NA	0.0009845	0.0009845	9.29e-46	9.29e-46	3.302e-07	3.302e-07	1.647e-08	1.647e-08	0.0004835	0.0004835	0.0001777	0.0001777	0.002796
222.3	1.058	8.342e-05	8.342e-05	0	0	NA	NA	NA	3.773e-05	3.773e-05	0.01672	NA	NA	NA	NA	NA	NA	NA	1.476e-05	NA	NA	NA	NA	NA	NA	NA	NA	NA	NA	6.866e-05	NA	NA	NA	NA	NA	NA	0.0009845	0.0009845	9.274e-46	9.274e-46	3.309e-07	3.309e-07	1.65e-08	1.65e-08	0.0004835	0.0004835	0.0001776	0.0001776	0.002796
222.3	1.058	8.342e-05	8.342e-05	0	0	NA	NA	NA	3.774e-05	3.774e-05	0.01672	NA	NA	NA	NA	NA	NA	NA	1.476e-05	NA	NA	NA	NA	NA	NA	NA	NA	NA	NA	6.866e-05	NA	NA	NA	NA	NA	NA	0.0009844	0.0009844	9.259e-46	9.259e-46	3.317e-07	3.317e-07	1.654e-08	1.654e-08	0.0004835	0.0004835	0.0001776	0.0001776	0.002796
222.3	1.058	8.342e-05	8.342e-05	0	0	NA	NA	NA	3.774e-05	3.774e-05	0.01672	NA	NA	NA	NA	NA	NA	NA	1.476e-05	NA	NA	NA	NA	NA	NA	NA	NA	NA	NA	6.866e-05	NA	NA	NA	NA	NA	NA	0.0009844	0.0009844	9.244e-46	9.244e-46	3.324e-07	3.324e-07	1.658e-08	1.658e-08	0.0004835	0.0004835	0.0001776	0.0001776	0.002796
222.3	1.058	8.341e-05	8.341e-05	0	0	NA	NA	NA	3.775e-05	3.775e-05	0.01672	NA	NA	NA	NA	NA	NA	NA	1.476e-05	NA	NA	NA	NA	NA	NA	NA	NA	NA	NA	6.865e-05	NA	NA	NA	NA	NA	NA	0.0009844	0.0009844	9.228e-46	9.228e-46	3.332e-07	3.332e-07	1.662e-08	1.662e-08	0.0004835	0.0004835	0.0001776	0.0001776	0.002796
222.3	1.059	8.341e-05	8.341e-05	0	0	NA	NA	NA	3.776e-05	3.776e-05	0.01672	NA	NA	NA	NA	NA	NA	NA	1.476e-05	NA	NA	NA	NA	NA	NA	NA	NA	NA	NA	6.865e-05	NA	NA	NA	NA	NA	NA	0.0009843	0.0009843	9.213e-46	9.213e-46	3.34e-07	3.34e-07	1.665e-08	1.665e-08	0.0004835	0.0004835	0.0001776	0.0001776	0.002795
222.3	1.059	8.341e-05	8.341e-05	0	0	NA	NA	NA	3.777e-05	3.777e-05	0.01672	NA	NA	NA	NA	NA	NA	NA	1.476e-05	NA	NA	NA	NA	NA	NA	NA	NA	NA	NA	6.865e-05	NA	NA	NA	NA	NA	NA	0.0009843	0.0009843	9.198e-46	9.198e-46	3.347e-07	3.347e-07	1.669e-08	1.669e-08	0.0004835	0.0004835	0.0001776	0.0001776	0.002795
222.2	1.059	8.341e-05	8.341e-05	0	0	NA	NA	NA	3.778e-05	3.778e-05	0.01672	NA	NA	NA	NA	NA	NA	NA	1.476e-05	NA	NA	NA	NA	NA	NA	NA	NA	NA	NA	6.865e-05	NA	NA	NA	NA	NA	NA	0.0009842	0.0009842	9.182e-46	9.182e-46	3.355e-07	3.355e-07	1.673e-08	1.673e-08	0.0004835	0.0004835	0.0001776	0.0001776	0.002795
222.2	1.059	8.34e-05	8.34e-05	0	0	NA	NA	NA	3.778e-05	3.778e-05	0.01672	NA	NA	NA	NA	NA	NA	NA	1.476e-05	NA	NA	NA	NA	NA	NA	NA	NA	NA	NA	6.864e-05	NA	NA	NA	NA	NA	NA	0.0009842	0.0009842	9.167e-46	9.167e-46	3.362e-07	3.362e-07	1.677e-08	1.677e-08	0.0004835	0.0004835	0.0001776	0.0001776	0.002795
222.2	1.059	8.339e-05	8.339e-05	0	0	NA	NA	NA	3.779e-05	3.779e-05	0.01672	NA	NA	NA	NA	NA	NA	NA	1.475e-05	NA	NA	NA	NA	NA	NA	NA	NA	NA	NA	6.864e-05	NA	NA	NA	NA	NA	NA	0.0009842	0.0009842	9.152e-46	9.152e-46	3.37e-07	3.37e-07	1.68e-08	1.68e-08	0.0004835	0.0004835	0.0001776	0.0001776	0.002795
222.2	1.059	8.339e-05	8.339e-05	0	0	NA	NA	NA	3.78e-05	3.78e-05	0.01672	NA	NA	NA	NA	NA	NA	NA	1.475e-05	NA	NA	NA	NA	NA	NA	NA	NA	NA	NA	6.864e-05	NA	NA	NA	NA	NA	NA	0.0009841	0.0009841	9.136e-46	9.136e-46	3.378e-07	3.378e-07	1.684e-08	1.684e-08	0.0004836	0.0004836	0.0001776	0.0001776	0.002795
222.2	1.059	8.339e-05	8.339e-05	0	0	NA	NA	NA	3.781e-05	3.781e-05	0.01672	NA	NA	NA	NA	NA	NA	NA	1.475e-05	NA	NA	NA	NA	NA	NA	NA	NA	NA	NA	6.864e-05	NA	NA	NA	NA	NA	NA	0.0009841	0.0009841	9.121e-46	9.121e-46	3.385e-07	3.385e-07	1.688e-08	1.688e-08	0.0004836	0.0004836	0.0001776	0.0001776	0.002795
222.2	1.059	8.339e-05	8.339e-05	0	0	NA	NA	NA	3.781e-05	3.781e-05	0.01672	NA	NA	NA	NA	NA	NA	NA	1.475e-05	NA	NA	NA	NA	NA	NA	NA	NA	NA	NA	6.864e-05	NA	NA	NA	NA	NA	NA	0.000984	0.000984	9.105e-46	9.105e-46	3.393e-07	3.393e-07	1.692e-08	1.692e-08	0.0004836	0.0004836	0.0001776	0.0001776	0.002795
222.2	1.059	8.338e-05	8.338e-05	0	0	NA	NA	NA	3.782e-05	3.782e-05	0.01672	NA	NA	NA	NA	NA	NA	NA	1.475e-05	NA	NA	NA	NA	NA	NA	NA	NA	NA	NA	6.863e-05	NA	NA	NA	NA	NA	NA	0.000984	0.000984	9.09e-46	9.09e-46	3.401e-07	3.401e-07	1.696e-08	1.696e-08	0.0004836	0.0004836	0.0001775	0.0001775	0.002795
222.2	1.059	8.338e-05	8.338e-05	0	0	NA	NA	NA	3.783e-05	3.783e-05	0.01672	NA	NA	NA	NA	NA	NA	NA	1.475e-05	NA	NA	NA	NA	NA	NA	NA	NA	NA	NA	6.863e-05	NA	NA	NA	NA	NA	NA	0.000984	0.000984	9.074e-46	9.074e-46	3.408e-07	3.408e-07	1.7e-08	1.7e-08	0.0004836	0.0004836	0.0001775	0.0001775	0.002794
222.2	1.059	8.338e-05	8.338e-05	0	0	NA	NA	NA	3.784e-05	3.784e-05	0.01671	NA	NA	NA	NA	NA	NA	NA	1.475e-05	NA	NA	NA	NA	NA	NA	NA	NA	NA	NA	6.863e-05	NA	NA	NA	NA	NA	NA	0.0009839	0.0009839	9.059e-46	9.059e-46	3.416e-07	3.416e-07	1.703e-08	1.703e-08	0.0004836	0.0004836	0.0001775	0.0001775	0.002794
222.2	1.059	8.338e-05	8.338e-05	0	0	NA	NA	NA	3.784e-05	3.784e-05	0.01671	NA	NA	NA	NA	NA	NA	NA	1.475e-05	NA	NA	NA	NA	NA	NA	NA	NA	NA	NA	6.863e-05	NA	NA	NA	NA	NA	NA	0.0009839	0.0009839	9.043e-46	9.043e-46	3.424e-07	3.424e-07	1.707e-08	1.707e-08	0.0004836	0.0004836	0.0001775	0.0001775	0.002794
222.2	1.059	8.337e-05	8.337e-05	0	0	NA	NA	NA	3.785e-05	3.785e-05	0.01671	NA	NA	NA	NA	NA	NA	NA	1.475e-05	NA	NA	NA	NA	NA	NA	NA	NA	NA	NA	6.862e-05	NA	NA	NA	NA	NA	NA	0.0009839	0.0009839	9.028e-46	9.028e-46	3.431e-07	3.431e-07	1.711e-08	1.711e-08	0.0004836	0.0004836	0.0001775	0.0001775	0.002794
222.1	1.059	8.337e-05	8.337e-05	0	0	NA	NA	NA	3.786e-05	3.786e-05	0.01671	NA	NA	NA	NA	NA	NA	NA	1.475e-05	NA	NA	NA	NA	NA	NA	NA	NA	NA	NA	6.862e-05	NA	NA	NA	NA	NA	NA	0.0009838	0.0009838	9.012e-46	9.012e-46	3.439e-07	3.439e-07	1.715e-08	1.715e-08	0.0004836	0.0004836	0.0001775	0.0001775	0.002794
222.1	1.059	8.337e-05	8.337e-05	0	0	NA	NA	NA	3.787e-05	3.787e-05	0.01671	NA	NA	NA	NA	NA	NA	NA	1.475e-05	NA	NA	NA	NA	NA	NA	NA	NA	NA	NA	6.862e-05	NA	NA	NA	NA	NA	NA	0.0009838	0.0009838	8.997e-46	8.997e-46	3.447e-07	3.447e-07	1.719e-08	1.719e-08	0.0004836	0.0004836	0.0001775	0.0001775	0.002794
222.1	1.059	8.337e-05	8.337e-05	0	0	NA	NA	NA	3.788e-05	3.788e-05	0.01671	NA	NA	NA	NA	NA	NA	NA	1.475e-05	NA	NA	NA	NA	NA	NA	NA	NA	NA	NA	6.862e-05	NA	NA	NA	NA	NA	NA	0.0009837	0.0009837	8.981e-46	8.981e-46	3.455e-07	3.455e-07	1.723e-08	1.723e-08	0.0004836	0.0004836	0.0001775	0.0001775	0.002794
222.1	1.059	8.336e-05	8.336e-05	0	0	NA	NA	NA	3.788e-05	3.788e-05	0.01671	NA	NA	NA	NA	NA	NA	NA	1.475e-05	NA	NA	NA	NA	NA	NA	NA	NA	NA	NA	6.861e-05	NA	NA	NA	NA	NA	NA	0.0009837	0.0009837	8.966e-46	8.966e-46	3.463e-07	3.463e-07	1.727e-08	1.727e-08	0.0004836	0.0004836	0.0001775	0.0001775	0.002794
222.1	1.059	8.336e-05	8.336e-05	0	0	NA	NA	NA	3.789e-05	3.789e-05	0.01671	NA	NA	NA	NA	NA	NA	NA	1.475e-05	NA	NA	NA	NA	NA	NA	NA	NA	NA	NA	6.861e-05	NA	NA	NA	NA	NA	NA	0.0009837	0.0009837	8.951e-46	8.951e-46	3.471e-07	3.471e-07	1.731e-08	1.731e-08	0.0004836	0.0004836	0.0001775	0.0001775	0.002794
222.1	1.059	8.336e-05	8.336e-05	0	0	NA	NA	NA	3.79e-05	3.79e-05	0.01671	NA	NA	NA	NA	NA	NA	NA	1.475e-05	NA	NA	NA	NA	NA	NA	NA	NA	NA	NA	6.861e-05	NA	NA	NA	NA	NA	NA	0.0009836	0.0009836	8.935e-46	8.935e-46	3.478e-07	3.478e-07	1.735e-08	1.735e-08	0.0004836	0.0004836	0.0001775	0.0001775	0.002793
222.1	1.059	8.336e-05	8.336e-05	0	0	NA	NA	NA	3.791e-05	3.791e-05	0.01671	NA	NA	NA	NA	NA	NA	NA	1.475e-05	NA	NA	NA	NA	NA	NA	NA	NA	NA	NA	6.861e-05	NA	NA	NA	NA	NA	NA	0.0009836	0.0009836	8.919e-46	8.919e-46	3.486e-07	3.486e-07	1.739e-08	1.739e-08	0.0004836	0.0004836	0.0001774	0.0001774	0.002793
222.1	1.059	8.335e-05	8.335e-05	0	0	NA	NA	NA	3.792e-05	3.792e-05	0.01671	NA	NA	NA	NA	NA	NA	NA	1.475e-05	NA	NA	NA	NA	NA	NA	NA	NA	NA	NA	6.86e-05	NA	NA	NA	NA	NA	NA	0.0009835	0.0009835	8.904e-46	8.904e-46	3.494e-07	3.494e-07	1.742e-08	1.742e-08	0.0004836	0.0004836	0.0001774	0.0001774	0.002793
222.1	1.059	8.334e-05	8.334e-05	0	0	NA	NA	NA	3.792e-05	3.792e-05	0.01671	NA	NA	NA	NA	NA	NA	NA	1.474e-05	NA	NA	NA	NA	NA	NA	NA	NA	NA	NA	6.86e-05	NA	NA	NA	NA	NA	NA	0.0009835	0.0009835	8.888e-46	8.888e-46	3.502e-07	3.502e-07	1.746e-08	1.746e-08	0.0004836	0.0004836	0.0001774	0.0001774	0.002793
222.1	1.059	8.334e-05	8.334e-05	0	0	NA	NA	NA	3.793e-05	3.793e-05	0.01671	NA	NA	NA	NA	NA	NA	NA	1.474e-05	NA	NA	NA	NA	NA	NA	NA	NA	NA	NA	6.86e-05	NA	NA	NA	NA	NA	NA	0.0009835	0.0009835	8.873e-46	8.873e-46	3.51e-07	3.51e-07	1.75e-08	1.75e-08	0.0004836	0.0004836	0.0001774	0.0001774	0.002793
222.1	1.059	8.334e-05	8.334e-05	0	0	NA	NA	NA	3.794e-05	3.794e-05	0.01671	NA	NA	NA	NA	NA	NA	NA	1.474e-05	NA	NA	NA	NA	NA	NA	NA	NA	NA	NA	6.86e-05	NA	NA	NA	NA	NA	NA	0.0009834	0.0009834	8.857e-46	8.857e-46	3.518e-07	3.518e-07	1.754e-08	1.754e-08	0.0004836	0.0004836	0.0001774	0.0001774	0.002793
222.1	1.06	8.333e-05	8.333e-05	0	0	NA	NA	NA	3.795e-05	3.795e-05	0.01671	NA	NA	NA	NA	NA	NA	NA	1.474e-05	NA	NA	NA	NA	NA	NA	NA	NA	NA	NA	6.859e-05	NA	NA	NA	NA	NA	NA	0.0009834	0.0009834	8.842e-46	8.842e-46	3.526e-07	3.526e-07	1.758e-08	1.758e-08	0.0004836	0.0004836	0.0001774	0.0001774	0.002793
222	1.06	8.333e-05	8.333e-05	0	0	NA	NA	NA	3.796e-05	3.796e-05	0.0167	NA	NA	NA	NA	NA	NA	NA	1.474e-05	NA	NA	NA	NA	NA	NA	NA	NA	NA	NA	6.859e-05	NA	NA	NA	NA	NA	NA	0.0009833	0.0009833	8.826e-46	8.826e-46	3.534e-07	3.534e-07	1.762e-08	1.762e-08	0.0004836	0.0004836	0.0001774	0.0001774	0.002793
222	1.06	8.333e-05	8.333e-05	0	0	NA	NA	NA	3.796e-05	3.796e-05	0.0167	NA	NA	NA	NA	NA	NA	NA	1.474e-05	NA	NA	NA	NA	NA	NA	NA	NA	NA	NA	6.859e-05	NA	NA	NA	NA	NA	NA	0.0009833	0.0009833	8.811e-46	8.811e-46	3.542e-07	3.542e-07	1.766e-08	1.766e-08	0.0004836	0.0004836	0.0001774	0.0001774	0.002793
222	1.06	8.332e-05	8.332e-05	0	0	NA	NA	NA	3.797e-05	3.797e-05	0.0167	NA	NA	NA	NA	NA	NA	NA	1.474e-05	NA	NA	NA	NA	NA	NA	NA	NA	NA	NA	6.858e-05	NA	NA	NA	NA	NA	NA	0.0009833	0.0009833	8.795e-46	8.795e-46	3.55e-07	3.55e-07	1.77e-08	1.77e-08	0.0004836	0.0004836	0.0001774	0.0001774	0.002792
222	1.06	8.332e-05	8.332e-05	0	0	NA	NA	NA	3.798e-05	3.798e-05	0.0167	NA	NA	NA	NA	NA	NA	NA	1.474e-05	NA	NA	NA	NA	NA	NA	NA	NA	NA	NA	6.858e-05	NA	NA	NA	NA	NA	NA	0.0009832	0.0009832	8.779e-46	8.779e-46	3.558e-07	3.558e-07	1.774e-08	1.774e-08	0.0004836	0.0004836	0.0001774	0.0001774	0.002792
222	1.06	8.332e-05	8.332e-05	0	0	NA	NA	NA	3.799e-05	3.799e-05	0.0167	NA	NA	NA	NA	NA	NA	NA	1.474e-05	NA	NA	NA	NA	NA	NA	NA	NA	NA	NA	6.858e-05	NA	NA	NA	NA	NA	NA	0.0009832	0.0009832	8.764e-46	8.764e-46	3.566e-07	3.566e-07	1.778e-08	1.778e-08	0.0004836	0.0004836	0.0001774	0.0001774	0.002792
222	1.06	8.332e-05	8.332e-05	0	0	NA	NA	NA	3.8e-05	3.8e-05	0.0167	NA	NA	NA	NA	NA	NA	NA	1.474e-05	NA	NA	NA	NA	NA	NA	NA	NA	NA	NA	6.858e-05	NA	NA	NA	NA	NA	NA	0.0009831	0.0009831	8.748e-46	8.748e-46	3.574e-07	3.574e-07	1.782e-08	1.782e-08	0.0004836	0.0004836	0.0001773	0.0001773	0.002792
222	1.06	8.331e-05	8.331e-05	0	0	NA	NA	NA	3.801e-05	3.801e-05	0.0167	NA	NA	NA	NA	NA	NA	NA	1.474e-05	NA	NA	NA	NA	NA	NA	NA	NA	NA	NA	6.857e-05	NA	NA	NA	NA	NA	NA	0.0009831	0.0009831	8.733e-46	8.733e-46	3.582e-07	3.582e-07	1.786e-08	1.786e-08	0.0004837	0.0004837	0.0001773	0.0001773	0.002792
222	1.06	8.331e-05	8.331e-05	0	0	NA	NA	NA	3.801e-05	3.801e-05	0.0167	NA	NA	NA	NA	NA	NA	NA	1.474e-05	NA	NA	NA	NA	NA	NA	NA	NA	NA	NA	6.857e-05	NA	NA	NA	NA	NA	NA	0.0009831	0.0009831	8.717e-46	8.717e-46	3.59e-07	3.59e-07	1.79e-08	1.79e-08	0.0004837	0.0004837	0.0001773	0.0001773	0.002792
222	1.06	8.331e-05	8.331e-05	0	0	NA	NA	NA	3.802e-05	3.802e-05	0.0167	NA	NA	NA	NA	NA	NA	NA	1.474e-05	NA	NA	NA	NA	NA	NA	NA	NA	NA	NA	6.857e-05	NA	NA	NA	NA	NA	NA	0.000983	0.000983	8.701e-46	8.701e-46	3.598e-07	3.598e-07	1.794e-08	1.794e-08	0.0004837	0.0004837	0.0001773	0.0001773	0.002792
222	1.06	8.331e-05	8.331e-05	0	0	NA	NA	NA	3.803e-05	3.803e-05	0.0167	NA	NA	NA	NA	NA	NA	NA	1.474e-05	NA	NA	NA	NA	NA	NA	NA	NA	NA	NA	6.857e-05	NA	NA	NA	NA	NA	NA	0.000983	0.000983	8.686e-46	8.686e-46	3.607e-07	3.607e-07	1.799e-08	1.799e-08	0.0004837	0.0004837	0.0001773	0.0001773	0.002792
222	1.06	8.33e-05	8.33e-05	0	0	NA	NA	NA	3.804e-05	3.804e-05	0.0167	NA	NA	NA	NA	NA	NA	NA	1.474e-05	NA	NA	NA	NA	NA	NA	NA	NA	NA	NA	6.856e-05	NA	NA	NA	NA	NA	NA	0.0009829	0.0009829	8.67e-46	8.67e-46	3.615e-07	3.615e-07	1.803e-08	1.803e-08	0.0004837	0.0004837	0.0001773	0.0001773	0.002792
221.9	1.06	8.33e-05	8.33e-05	0	0	NA	NA	NA	3.805e-05	3.805e-05	0.0167	NA	NA	NA	NA	NA	NA	NA	1.474e-05	NA	NA	NA	NA	NA	NA	NA	NA	NA	NA	6.856e-05	NA	NA	NA	NA	NA	NA	0.0009829	0.0009829	8.654e-46	8.654e-46	3.623e-07	3.623e-07	1.807e-08	1.807e-08	0.0004837	0.0004837	0.0001773	0.0001773	0.002791
221.9	1.06	8.33e-05	8.33e-05	0	0	NA	NA	NA	3.805e-05	3.805e-05	0.0167	NA	NA	NA	NA	NA	NA	NA	1.474e-05	NA	NA	NA	NA	NA	NA	NA	NA	NA	NA	6.856e-05	NA	NA	NA	NA	NA	NA	0.0009829	0.0009829	8.639e-46	8.639e-46	3.631e-07	3.631e-07	1.811e-08	1.811e-08	0.0004837	0.0004837	0.0001773	0.0001773	0.002791
221.9	1.06	8.329e-05	8.329e-05	0	0	NA	NA	NA	3.806e-05	3.806e-05	0.0167	NA	NA	NA	NA	NA	NA	NA	1.473e-05	NA	NA	NA	NA	NA	NA	NA	NA	NA	NA	6.856e-05	NA	NA	NA	NA	NA	NA	0.0009828	0.0009828	8.623e-46	8.623e-46	3.639e-07	3.639e-07	1.815e-08	1.815e-08	0.0004837	0.0004837	0.0001773	0.0001773	0.002791
221.9	1.06	8.328e-05	8.328e-05	0	0	NA	NA	NA	3.807e-05	3.807e-05	0.0167	NA	NA	NA	NA	NA	NA	NA	1.473e-05	NA	NA	NA	NA	NA	NA	NA	NA	NA	NA	6.855e-05	NA	NA	NA	NA	NA	NA	0.0009828	0.0009828	8.607e-46	8.607e-46	3.648e-07	3.648e-07	1.819e-08	1.819e-08	0.0004837	0.0004837	0.0001773	0.0001773	0.002791
221.9	1.06	8.328e-05	8.328e-05	0	0	NA	NA	NA	3.808e-05	3.808e-05	0.01669	NA	NA	NA	NA	NA	NA	NA	1.473e-05	NA	NA	NA	NA	NA	NA	NA	NA	NA	NA	6.855e-05	NA	NA	NA	NA	NA	NA	0.0009827	0.0009827	8.592e-46	8.592e-46	3.656e-07	3.656e-07	1.823e-08	1.823e-08	0.0004837	0.0004837	0.0001773	0.0001773	0.002791
221.9	1.06	8.328e-05	8.328e-05	0	0	NA	NA	NA	3.809e-05	3.809e-05	0.01669	NA	NA	NA	NA	NA	NA	NA	1.473e-05	NA	NA	NA	NA	NA	NA	NA	NA	NA	NA	6.855e-05	NA	NA	NA	NA	NA	NA	0.0009827	0.0009827	8.576e-46	8.576e-46	3.664e-07	3.664e-07	1.827e-08	1.827e-08	0.0004837	0.0004837	0.0001773	0.0001773	0.002791
221.9	1.06	8.328e-05	8.328e-05	0	0	NA	NA	NA	3.81e-05	3.81e-05	0.01669	NA	NA	NA	NA	NA	NA	NA	1.473e-05	NA	NA	NA	NA	NA	NA	NA	NA	NA	NA	6.855e-05	NA	NA	NA	NA	NA	NA	0.0009827	0.0009827	8.56e-46	8.56e-46	3.672e-07	3.672e-07	1.831e-08	1.831e-08	0.0004837	0.0004837	0.0001772	0.0001772	0.002791
221.9	1.06	8.327e-05	8.327e-05	0	0	NA	NA	NA	3.811e-05	3.811e-05	0.01669	NA	NA	NA	NA	NA	NA	NA	1.473e-05	NA	NA	NA	NA	NA	NA	NA	NA	NA	NA	6.854e-05	NA	NA	NA	NA	NA	NA	0.0009826	0.0009826	8.545e-46	8.545e-46	3.681e-07	3.681e-07	1.836e-08	1.836e-08	0.0004837	0.0004837	0.0001772	0.0001772	0.002791
221.9	1.06	8.327e-05	8.327e-05	0	0	NA	NA	NA	3.811e-05	3.811e-05	0.01669	NA	NA	NA	NA	NA	NA	NA	1.473e-05	NA	NA	NA	NA	NA	NA	NA	NA	NA	NA	6.854e-05	NA	NA	NA	NA	NA	NA	0.0009826	0.0009826	8.529e-46	8.529e-46	3.689e-07	3.689e-07	1.84e-08	1.84e-08	0.0004837	0.0004837	0.0001772	0.0001772	0.00279
221.9	1.06	8.327e-05	8.327e-05	0	0	NA	NA	NA	3.812e-05	3.812e-05	0.01669	NA	NA	NA	NA	NA	NA	NA	1.473e-05	NA	NA	NA	NA	NA	NA	NA	NA	NA	NA	6.854e-05	NA	NA	NA	NA	NA	NA	0.0009825	0.0009825	8.513e-46	8.513e-46	3.697e-07	3.697e-07	1.844e-08	1.844e-08	0.0004837	0.0004837	0.0001772	0.0001772	0.00279
221.9	1.06	8.326e-05	8.326e-05	0	0	NA	NA	NA	3.813e-05	3.813e-05	0.01669	NA	NA	NA	NA	NA	NA	NA	1.473e-05	NA	NA	NA	NA	NA	NA	NA	NA	NA	NA	6.853e-05	NA	NA	NA	NA	NA	NA	0.0009825	0.0009825	8.497e-46	8.497e-46	3.706e-07	3.706e-07	1.848e-08	1.848e-08	0.0004837	0.0004837	0.0001772	0.0001772	0.00279
221.8	1.061	8.326e-05	8.326e-05	0	0	NA	NA	NA	3.814e-05	3.814e-05	0.01669	NA	NA	NA	NA	NA	NA	NA	1.473e-05	NA	NA	NA	NA	NA	NA	NA	NA	NA	NA	6.853e-05	NA	NA	NA	NA	NA	NA	0.0009824	0.0009824	8.482e-46	8.482e-46	3.714e-07	3.714e-07	1.852e-08	1.852e-08	0.0004837	0.0004837	0.0001772	0.0001772	0.00279
221.8	1.061	8.326e-05	8.326e-05	0	0	NA	NA	NA	3.815e-05	3.815e-05	0.01669	NA	NA	NA	NA	NA	NA	NA	1.473e-05	NA	NA	NA	NA	NA	NA	NA	NA	NA	NA	6.853e-05	NA	NA	NA	NA	NA	NA	0.0009824	0.0009824	8.466e-46	8.466e-46	3.723e-07	3.723e-07	1.856e-08	1.856e-08	0.0004837	0.0004837	0.0001772	0.0001772	0.00279
221.8	1.061	8.326e-05	8.326e-05	0	0	NA	NA	NA	3.816e-05	3.816e-05	0.01669	NA	NA	NA	NA	NA	NA	NA	1.473e-05	NA	NA	NA	NA	NA	NA	NA	NA	NA	NA	6.853e-05	NA	NA	NA	NA	NA	NA	0.0009824	0.0009824	8.45e-46	8.45e-46	3.731e-07	3.731e-07	1.861e-08	1.861e-08	0.0004837	0.0004837	0.0001772	0.0001772	0.00279
221.8	1.061	8.325e-05	8.325e-05	0	0	NA	NA	NA	3.817e-05	3.817e-05	0.01669	NA	NA	NA	NA	NA	NA	NA	1.473e-05	NA	NA	NA	NA	NA	NA	NA	NA	NA	NA	6.852e-05	NA	NA	NA	NA	NA	NA	0.0009823	0.0009823	8.434e-46	8.434e-46	3.739e-07	3.739e-07	1.865e-08	1.865e-08	0.0004837	0.0004837	0.0001772	0.0001772	0.00279
221.8	1.061	8.325e-05	8.325e-05	0	0	NA	NA	NA	3.817e-05	3.817e-05	0.01669	NA	NA	NA	NA	NA	NA	NA	1.473e-05	NA	NA	NA	NA	NA	NA	NA	NA	NA	NA	6.852e-05	NA	NA	NA	NA	NA	NA	0.0009823	0.0009823	8.419e-46	8.419e-46	3.748e-07	3.748e-07	1.869e-08	1.869e-08	0.0004837	0.0004837	0.0001772	0.0001772	0.00279
221.8	1.061	8.325e-05	8.325e-05	0	0	NA	NA	NA	3.818e-05	3.818e-05	0.01669	NA	NA	NA	NA	NA	NA	NA	1.473e-05	NA	NA	NA	NA	NA	NA	NA	NA	NA	NA	6.852e-05	NA	NA	NA	NA	NA	NA	0.0009822	0.0009822	8.403e-46	8.403e-46	3.756e-07	3.756e-07	1.873e-08	1.873e-08	0.0004837	0.0004837	0.0001771	0.0001771	0.00279
221.8	1.061	8.325e-05	8.325e-05	0	0	NA	NA	NA	3.819e-05	3.819e-05	0.01669	NA	NA	NA	NA	NA	NA	NA	1.473e-05	NA	NA	NA	NA	NA	NA	NA	NA	NA	NA	6.852e-05	NA	NA	NA	NA	NA	NA	0.0009822	0.0009822	8.387e-46	8.387e-46	3.765e-07	3.765e-07	1.877e-08	1.877e-08	0.0004837	0.0004837	0.0001771	0.0001771	0.002789
221.8	1.061	8.323e-05	8.323e-05	0	0	NA	NA	NA	3.82e-05	3.82e-05	0.01668	NA	NA	NA	NA	NA	NA	NA	1.472e-05	NA	NA	NA	NA	NA	NA	NA	NA	NA	NA	6.851e-05	NA	NA	NA	NA	NA	NA	0.0009821	0.0009821	8.371e-46	8.371e-46	3.773e-07	3.773e-07	1.882e-08	1.882e-08	0.0004837	0.0004837	0.0001771	0.0001771	0.002789
221.8	1.061	8.323e-05	8.323e-05	0	0	NA	NA	NA	3.821e-05	3.821e-05	0.01668	NA	NA	NA	NA	NA	NA	NA	1.472e-05	NA	NA	NA	NA	NA	NA	NA	NA	NA	NA	6.851e-05	NA	NA	NA	NA	NA	NA	0.0009821	0.0009821	8.356e-46	8.356e-46	3.782e-07	3.782e-07	1.886e-08	1.886e-08	0.0004838	0.0004838	0.0001771	0.0001771	0.002789
221.8	1.061	8.323e-05	8.323e-05	0	0	NA	NA	NA	3.822e-05	3.822e-05	0.01668	NA	NA	NA	NA	NA	NA	NA	1.472e-05	NA	NA	NA	NA	NA	NA	NA	NA	NA	NA	6.851e-05	NA	NA	NA	NA	NA	NA	0.0009821	0.0009821	8.34e-46	8.34e-46	3.79e-07	3.79e-07	1.89e-08	1.89e-08	0.0004838	0.0004838	0.0001771	0.0001771	0.002789
221.7	1.061	8.322e-05	8.322e-05	0	0	NA	NA	NA	3.823e-05	3.823e-05	0.01668	NA	NA	NA	NA	NA	NA	NA	1.472e-05	NA	NA	NA	NA	NA	NA	NA	NA	NA	NA	6.85e-05	NA	NA	NA	NA	NA	NA	0.000982	0.000982	8.324e-46	8.324e-46	3.799e-07	3.799e-07	1.895e-08	1.895e-08	0.0004838	0.0004838	0.0001771	0.0001771	0.002789
221.7	1.061	8.322e-05	8.322e-05	0	0	NA	NA	NA	3.823e-05	3.823e-05	0.01668	NA	NA	NA	NA	NA	NA	NA	1.472e-05	NA	NA	NA	NA	NA	NA	NA	NA	NA	NA	6.85e-05	NA	NA	NA	NA	NA	NA	0.000982	0.000982	8.308e-46	8.308e-46	3.808e-07	3.808e-07	1.899e-08	1.899e-08	0.0004838	0.0004838	0.0001771	0.0001771	0.002789
221.7	1.061	8.322e-05	8.322e-05	0	0	NA	NA	NA	3.824e-05	3.824e-05	0.01668	NA	NA	NA	NA	NA	NA	NA	1.472e-05	NA	NA	NA	NA	NA	NA	NA	NA	NA	NA	6.85e-05	NA	NA	NA	NA	NA	NA	0.0009819	0.0009819	8.292e-46	8.292e-46	3.816e-07	3.816e-07	1.903e-08	1.903e-08	0.0004838	0.0004838	0.0001771	0.0001771	0.002789
221.7	1.061	8.322e-05	8.322e-05	0	0	NA	NA	NA	3.825e-05	3.825e-05	0.01668	NA	NA	NA	NA	NA	NA	NA	1.472e-05	NA	NA	NA	NA	NA	NA	NA	NA	NA	NA	6.85e-05	NA	NA	NA	NA	NA	NA	0.0009819	0.0009819	8.277e-46	8.277e-46	3.825e-07	3.825e-07	1.907e-08	1.907e-08	0.0004838	0.0004838	0.0001771	0.0001771	0.002789
221.7	1.061	8.321e-05	8.321e-05	0	0	NA	NA	NA	3.826e-05	3.826e-05	0.01668	NA	NA	NA	NA	NA	NA	NA	1.472e-05	NA	NA	NA	NA	NA	NA	NA	NA	NA	NA	6.849e-05	NA	NA	NA	NA	NA	NA	0.0009818	0.0009818	8.261e-46	8.261e-46	3.833e-07	3.833e-07	1.912e-08	1.912e-08	0.0004838	0.0004838	0.0001771	0.0001771	0.002788
221.7	1.061	8.321e-05	8.321e-05	0	0	NA	NA	NA	3.827e-05	3.827e-05	0.01668	NA	NA	NA	NA	NA	NA	NA	1.472e-05	NA	NA	NA	NA	NA	NA	NA	NA	NA	NA	6.849e-05	NA	NA	NA	NA	NA	NA	0.0009818	0.0009818	8.245e-46	8.245e-46	3.842e-07	3.842e-07	1.916e-08	1.916e-08	0.0004838	0.0004838	0.0001771	0.0001771	0.002788
221.7	1.061	8.321e-05	8.321e-05	0	0	NA	NA	NA	3.828e-05	3.828e-05	0.01668	NA	NA	NA	NA	NA	NA	NA	1.472e-05	NA	NA	NA	NA	NA	NA	NA	NA	NA	NA	6.849e-05	NA	NA	NA	NA	NA	NA	0.0009818	0.0009818	8.229e-46	8.229e-46	3.851e-07	3.851e-07	1.92e-08	1.92e-08	0.0004838	0.0004838	0.000177	0.000177	0.002788
221.7	1.061	8.321e-05	8.321e-05	0	0	NA	NA	NA	3.829e-05	3.829e-05	0.01668	NA	NA	NA	NA	NA	NA	NA	1.472e-05	NA	NA	NA	NA	NA	NA	NA	NA	NA	NA	6.849e-05	NA	NA	NA	NA	NA	NA	0.0009817	0.0009817	8.213e-46	8.213e-46	3.86e-07	3.86e-07	1.925e-08	1.925e-08	0.0004838	0.0004838	0.000177	0.000177	0.002788
221.7	1.061	8.32e-05	8.32e-05	0	0	NA	NA	NA	3.83e-05	3.83e-05	0.01668	NA	NA	NA	NA	NA	NA	NA	1.472e-05	NA	NA	NA	NA	NA	NA	NA	NA	NA	NA	6.848e-05	NA	NA	NA	NA	NA	NA	0.0009817	0.0009817	8.198e-46	8.198e-46	3.868e-07	3.868e-07	1.929e-08	1.929e-08	0.0004838	0.0004838	0.000177	0.000177	0.002788
221.7	1.061	8.32e-05	8.32e-05	0	0	NA	NA	NA	3.831e-05	3.831e-05	0.01668	NA	NA	NA	NA	NA	NA	NA	1.472e-05	NA	NA	NA	NA	NA	NA	NA	NA	NA	NA	6.848e-05	NA	NA	NA	NA	NA	NA	0.0009816	0.0009816	8.182e-46	8.182e-46	3.877e-07	3.877e-07	1.933e-08	1.933e-08	0.0004838	0.0004838	0.000177	0.000177	0.002788
221.6	1.061	8.32e-05	8.32e-05	0	0	NA	NA	NA	3.831e-05	3.831e-05	0.01667	NA	NA	NA	NA	NA	NA	NA	1.472e-05	NA	NA	NA	NA	NA	NA	NA	NA	NA	NA	6.848e-05	NA	NA	NA	NA	NA	NA	0.0009816	0.0009816	8.166e-46	8.166e-46	3.886e-07	3.886e-07	1.938e-08	1.938e-08	0.0004838	0.0004838	0.000177	0.000177	0.002788
221.6	1.062	8.319e-05	8.319e-05	0	0	NA	NA	NA	3.832e-05	3.832e-05	0.01667	NA	NA	NA	NA	NA	NA	NA	1.472e-05	NA	NA	NA	NA	NA	NA	NA	NA	NA	NA	6.847e-05	NA	NA	NA	NA	NA	NA	0.0009815	0.0009815	8.15e-46	8.15e-46	3.895e-07	3.895e-07	1.942e-08	1.942e-08	0.0004838	0.0004838	0.000177	0.000177	0.002788
221.6	1.062	8.318e-05	8.318e-05	0	0	NA	NA	NA	3.833e-05	3.833e-05	0.01667	NA	NA	NA	NA	NA	NA	NA	1.471e-05	NA	NA	NA	NA	NA	NA	NA	NA	NA	NA	6.847e-05	NA	NA	NA	NA	NA	NA	0.0009815	0.0009815	8.134e-46	8.134e-46	3.903e-07	3.903e-07	1.947e-08	1.947e-08	0.0004838	0.0004838	0.000177	0.000177	0.002787
221.6	1.062	8.318e-05	8.318e-05	0	0	NA	NA	NA	3.834e-05	3.834e-05	0.01667	NA	NA	NA	NA	NA	NA	NA	1.471e-05	NA	NA	NA	NA	NA	NA	NA	NA	NA	NA	6.847e-05	NA	NA	NA	NA	NA	NA	0.0009814	0.0009814	8.118e-46	8.118e-46	3.912e-07	3.912e-07	1.951e-08	1.951e-08	0.0004838	0.0004838	0.000177	0.000177	0.002787
221.6	1.062	8.318e-05	8.318e-05	0	0	NA	NA	NA	3.835e-05	3.835e-05	0.01667	NA	NA	NA	NA	NA	NA	NA	1.471e-05	NA	NA	NA	NA	NA	NA	NA	NA	NA	NA	6.847e-05	NA	NA	NA	NA	NA	NA	0.0009814	0.0009814	8.102e-46	8.102e-46	3.921e-07	3.921e-07	1.955e-08	1.955e-08	0.0004838	0.0004838	0.000177	0.000177	0.002787
221.6	1.062	8.317e-05	8.317e-05	0	0	NA	NA	NA	3.836e-05	3.836e-05	0.01667	NA	NA	NA	NA	NA	NA	NA	1.471e-05	NA	NA	NA	NA	NA	NA	NA	NA	NA	NA	6.846e-05	NA	NA	NA	NA	NA	NA	0.0009814	0.0009814	8.087e-46	8.087e-46	3.93e-07	3.93e-07	1.96e-08	1.96e-08	0.0004838	0.0004838	0.000177	0.000177	0.002787
221.6	1.062	8.317e-05	8.317e-05	0	0	NA	NA	NA	3.837e-05	3.837e-05	0.01667	NA	NA	NA	NA	NA	NA	NA	1.471e-05	NA	NA	NA	NA	NA	NA	NA	NA	NA	NA	6.846e-05	NA	NA	NA	NA	NA	NA	0.0009813	0.0009813	8.071e-46	8.071e-46	3.939e-07	3.939e-07	1.964e-08	1.964e-08	0.0004838	0.0004838	0.000177	0.000177	0.002787
221.6	1.062	8.317e-05	8.317e-05	0	0	NA	NA	NA	3.838e-05	3.838e-05	0.01667	NA	NA	NA	NA	NA	NA	NA	1.471e-05	NA	NA	NA	NA	NA	NA	NA	NA	NA	NA	6.846e-05	NA	NA	NA	NA	NA	NA	0.0009813	0.0009813	8.055e-46	8.055e-46	3.948e-07	3.948e-07	1.969e-08	1.969e-08	0.0004838	0.0004838	0.0001769	0.0001769	0.002787
221.6	1.062	8.316e-05	8.316e-05	0	0	NA	NA	NA	3.839e-05	3.839e-05	0.01667	NA	NA	NA	NA	NA	NA	NA	1.471e-05	NA	NA	NA	NA	NA	NA	NA	NA	NA	NA	6.845e-05	NA	NA	NA	NA	NA	NA	0.0009812	0.0009812	8.039e-46	8.039e-46	3.957e-07	3.957e-07	1.973e-08	1.973e-08	0.0004838	0.0004838	0.0001769	0.0001769	0.002787
221.6	1.062	8.316e-05	8.316e-05	0	0	NA	NA	NA	3.84e-05	3.84e-05	0.01667	NA	NA	NA	NA	NA	NA	NA	1.471e-05	NA	NA	NA	NA	NA	NA	NA	NA	NA	NA	6.845e-05	NA	NA	NA	NA	NA	NA	0.0009812	0.0009812	8.023e-46	8.023e-46	3.966e-07	3.966e-07	1.978e-08	1.978e-08	0.0004838	0.0004838	0.0001769	0.0001769	0.002787
221.5	1.062	8.316e-05	8.316e-05	0	0	NA	NA	NA	3.841e-05	3.841e-05	0.01667	NA	NA	NA	NA	NA	NA	NA	1.471e-05	NA	NA	NA	NA	NA	NA	NA	NA	NA	NA	6.845e-05	NA	NA	NA	NA	NA	NA	0.0009811	0.0009811	8.007e-46	8.007e-46	3.974e-07	3.974e-07	1.982e-08	1.982e-08	0.0004838	0.0004838	0.0001769	0.0001769	0.002786
221.5	1.062	8.316e-05	8.316e-05	0	0	NA	NA	NA	3.841e-05	3.841e-05	0.01667	NA	NA	NA	NA	NA	NA	NA	1.471e-05	NA	NA	NA	NA	NA	NA	NA	NA	NA	NA	6.845e-05	NA	NA	NA	NA	NA	NA	0.0009811	0.0009811	7.991e-46	7.991e-46	3.983e-07	3.983e-07	1.987e-08	1.987e-08	0.0004839	0.0004839	0.0001769	0.0001769	0.002786
221.5	1.062	8.315e-05	8.315e-05	0	0	NA	NA	NA	3.842e-05	3.842e-05	0.01667	NA	NA	NA	NA	NA	NA	NA	1.471e-05	NA	NA	NA	NA	NA	NA	NA	NA	NA	NA	6.844e-05	NA	NA	NA	NA	NA	NA	0.000981	0.000981	7.975e-46	7.975e-46	3.992e-07	3.992e-07	1.991e-08	1.991e-08	0.0004839	0.0004839	0.0001769	0.0001769	0.002786
221.5	1.062	8.315e-05	8.315e-05	0	0	NA	NA	NA	3.843e-05	3.843e-05	0.01667	NA	NA	NA	NA	NA	NA	NA	1.471e-05	NA	NA	NA	NA	NA	NA	NA	NA	NA	NA	6.844e-05	NA	NA	NA	NA	NA	NA	0.000981	0.000981	7.96e-46	7.96e-46	4.001e-07	4.001e-07	1.996e-08	1.996e-08	0.0004839	0.0004839	0.0001769	0.0001769	0.002786
221.5	1.062	8.315e-05	8.315e-05	0	0	NA	NA	NA	3.844e-05	3.844e-05	0.01666	NA	NA	NA	NA	NA	NA	NA	1.471e-05	NA	NA	NA	NA	NA	NA	NA	NA	NA	NA	6.844e-05	NA	NA	NA	NA	NA	NA	0.000981	0.000981	7.944e-46	7.944e-46	4.011e-07	4.011e-07	2e-08	2e-08	0.0004839	0.0004839	0.0001769	0.0001769	0.002786
221.5	1.062	8.314e-05	8.314e-05	0	0	NA	NA	NA	3.845e-05	3.845e-05	0.01666	NA	NA	NA	NA	NA	NA	NA	1.471e-05	NA	NA	NA	NA	NA	NA	NA	NA	NA	NA	6.843e-05	NA	NA	NA	NA	NA	NA	0.0009809	0.0009809	7.928e-46	7.928e-46	4.02e-07	4.02e-07	2.005e-08	2.005e-08	0.0004839	0.0004839	0.0001769	0.0001769	0.002786
221.5	1.062	8.314e-05	8.314e-05	0	0	NA	NA	NA	3.846e-05	3.846e-05	0.01666	NA	NA	NA	NA	NA	NA	NA	1.471e-05	NA	NA	NA	NA	NA	NA	NA	NA	NA	NA	6.843e-05	NA	NA	NA	NA	NA	NA	0.0009809	0.0009809	7.912e-46	7.912e-46	4.029e-07	4.029e-07	2.009e-08	2.009e-08	0.0004839	0.0004839	0.0001769	0.0001769	0.002786
221.5	1.062	8.313e-05	8.313e-05	0	0	NA	NA	NA	3.847e-05	3.847e-05	0.01666	NA	NA	NA	NA	NA	NA	NA	1.47e-05	NA	NA	NA	NA	NA	NA	NA	NA	NA	NA	6.843e-05	NA	NA	NA	NA	NA	NA	0.0009808	0.0009808	7.896e-46	7.896e-46	4.038e-07	4.038e-07	2.014e-08	2.014e-08	0.0004839	0.0004839	0.0001768	0.0001768	0.002786
221.5	1.062	8.313e-05	8.313e-05	0	0	NA	NA	NA	3.848e-05	3.848e-05	0.01666	NA	NA	NA	NA	NA	NA	NA	1.47e-05	NA	NA	NA	NA	NA	NA	NA	NA	NA	NA	6.843e-05	NA	NA	NA	NA	NA	NA	0.0009808	0.0009808	7.88e-46	7.88e-46	4.047e-07	4.047e-07	2.018e-08	2.018e-08	0.0004839	0.0004839	0.0001768	0.0001768	0.002785
221.5	1.062	8.312e-05	8.312e-05	0	0	NA	NA	NA	3.849e-05	3.849e-05	0.01666	NA	NA	NA	NA	NA	NA	NA	1.47e-05	NA	NA	NA	NA	NA	NA	NA	NA	NA	NA	6.842e-05	NA	NA	NA	NA	NA	NA	0.0009807	0.0009807	7.864e-46	7.864e-46	4.056e-07	4.056e-07	2.023e-08	2.023e-08	0.0004839	0.0004839	0.0001768	0.0001768	0.002785
221.4	1.062	8.312e-05	8.312e-05	0	0	NA	NA	NA	3.85e-05	3.85e-05	0.01666	NA	NA	NA	NA	NA	NA	NA	1.47e-05	NA	NA	NA	NA	NA	NA	NA	NA	NA	NA	6.842e-05	NA	NA	NA	NA	NA	NA	0.0009807	0.0009807	7.848e-46	7.848e-46	4.065e-07	4.065e-07	2.027e-08	2.027e-08	0.0004839	0.0004839	0.0001768	0.0001768	0.002785
221.4	1.062	8.312e-05	8.312e-05	0	0	NA	NA	NA	3.851e-05	3.851e-05	0.01666	NA	NA	NA	NA	NA	NA	NA	1.47e-05	NA	NA	NA	NA	NA	NA	NA	NA	NA	NA	6.842e-05	NA	NA	NA	NA	NA	NA	0.0009806	0.0009806	7.832e-46	7.832e-46	4.074e-07	4.074e-07	2.032e-08	2.032e-08	0.0004839	0.0004839	0.0001768	0.0001768	0.002785
221.4	1.063	8.311e-05	8.311e-05	0	0	NA	NA	NA	3.852e-05	3.852e-05	0.01666	NA	NA	NA	NA	NA	NA	NA	1.47e-05	NA	NA	NA	NA	NA	NA	NA	NA	NA	NA	6.841e-05	NA	NA	NA	NA	NA	NA	0.0009806	0.0009806	7.816e-46	7.816e-46	4.084e-07	4.084e-07	2.036e-08	2.036e-08	0.0004839	0.0004839	0.0001768	0.0001768	0.002785
221.4	1.063	8.311e-05	8.311e-05	0	0	NA	NA	NA	3.853e-05	3.853e-05	0.01666	NA	NA	NA	NA	NA	NA	NA	1.47e-05	NA	NA	NA	NA	NA	NA	NA	NA	NA	NA	6.841e-05	NA	NA	NA	NA	NA	NA	0.0009805	0.0009805	7.8e-46	7.8e-46	4.093e-07	4.093e-07	2.041e-08	2.041e-08	0.0004839	0.0004839	0.0001768	0.0001768	0.002785
221.4	1.063	8.311e-05	8.311e-05	0	0	NA	NA	NA	3.854e-05	3.854e-05	0.01666	NA	NA	NA	NA	NA	NA	NA	1.47e-05	NA	NA	NA	NA	NA	NA	NA	NA	NA	NA	6.841e-05	NA	NA	NA	NA	NA	NA	0.0009805	0.0009805	7.784e-46	7.784e-46	4.102e-07	4.102e-07	2.046e-08	2.046e-08	0.0004839	0.0004839	0.0001768	0.0001768	0.002785
221.4	1.063	8.31e-05	8.31e-05	0	0	NA	NA	NA	3.855e-05	3.855e-05	0.01666	NA	NA	NA	NA	NA	NA	NA	1.47e-05	NA	NA	NA	NA	NA	NA	NA	NA	NA	NA	6.84e-05	NA	NA	NA	NA	NA	NA	0.0009805	0.0009805	7.768e-46	7.768e-46	4.111e-07	4.111e-07	2.05e-08	2.05e-08	0.0004839	0.0004839	0.0001768	0.0001768	0.002784
221.4	1.063	8.31e-05	8.31e-05	0	0	NA	NA	NA	3.856e-05	3.856e-05	0.01666	NA	NA	NA	NA	NA	NA	NA	1.47e-05	NA	NA	NA	NA	NA	NA	NA	NA	NA	NA	6.84e-05	NA	NA	NA	NA	NA	NA	0.0009804	0.0009804	7.753e-46	7.753e-46	4.121e-07	4.121e-07	2.055e-08	2.055e-08	0.0004839	0.0004839	0.0001768	0.0001768	0.002784
221.4	1.063	8.31e-05	8.31e-05	0	0	NA	NA	NA	3.857e-05	3.857e-05	0.01665	NA	NA	NA	NA	NA	NA	NA	1.47e-05	NA	NA	NA	NA	NA	NA	NA	NA	NA	NA	6.84e-05	NA	NA	NA	NA	NA	NA	0.0009804	0.0009804	7.737e-46	7.737e-46	4.13e-07	4.13e-07	2.06e-08	2.06e-08	0.0004839	0.0004839	0.0001767	0.0001767	0.002784
221.4	1.063	8.31e-05	8.31e-05	0	0	NA	NA	NA	3.857e-05	3.857e-05	0.01665	NA	NA	NA	NA	NA	NA	NA	1.47e-05	NA	NA	NA	NA	NA	NA	NA	NA	NA	NA	6.84e-05	NA	NA	NA	NA	NA	NA	0.0009803	0.0009803	7.721e-46	7.721e-46	4.139e-07	4.139e-07	2.064e-08	2.064e-08	0.0004839	0.0004839	0.0001767	0.0001767	0.002784
221.4	1.063	8.309e-05	8.309e-05	0	0	NA	NA	NA	3.858e-05	3.858e-05	0.01665	NA	NA	NA	NA	NA	NA	NA	1.47e-05	NA	NA	NA	NA	NA	NA	NA	NA	NA	NA	6.839e-05	NA	NA	NA	NA	NA	NA	0.0009803	0.0009803	7.705e-46	7.705e-46	4.149e-07	4.149e-07	2.069e-08	2.069e-08	0.0004839	0.0004839	0.0001767	0.0001767	0.002784
221.3	1.063	8.309e-05	8.309e-05	0	0	NA	NA	NA	3.859e-05	3.859e-05	0.01665	NA	NA	NA	NA	NA	NA	NA	1.47e-05	NA	NA	NA	NA	NA	NA	NA	NA	NA	NA	6.839e-05	NA	NA	NA	NA	NA	NA	0.0009802	0.0009802	7.689e-46	7.689e-46	4.158e-07	4.158e-07	2.074e-08	2.074e-08	0.0004839	0.0004839	0.0001767	0.0001767	0.002784
221.3	1.063	8.309e-05	8.309e-05	0	0	NA	NA	NA	3.86e-05	3.86e-05	0.01665	NA	NA	NA	NA	NA	NA	NA	1.47e-05	NA	NA	NA	NA	NA	NA	NA	NA	NA	NA	6.839e-05	NA	NA	NA	NA	NA	NA	0.0009802	0.0009802	7.673e-46	7.673e-46	4.167e-07	4.167e-07	2.078e-08	2.078e-08	0.0004839	0.0004839	0.0001767	0.0001767	0.002784
221.3	1.063	8.307e-05	8.307e-05	0	0	NA	NA	NA	3.861e-05	3.861e-05	0.01665	NA	NA	NA	NA	NA	NA	NA	1.469e-05	NA	NA	NA	NA	NA	NA	NA	NA	NA	NA	6.838e-05	NA	NA	NA	NA	NA	NA	0.0009801	0.0009801	7.657e-46	7.657e-46	4.177e-07	4.177e-07	2.083e-08	2.083e-08	0.0004839	0.0004839	0.0001767	0.0001767	0.002784
221.3	1.063	8.307e-05	8.307e-05	0	0	NA	NA	NA	3.862e-05	3.862e-05	0.01665	NA	NA	NA	NA	NA	NA	NA	1.469e-05	NA	NA	NA	NA	NA	NA	NA	NA	NA	NA	6.838e-05	NA	NA	NA	NA	NA	NA	0.0009801	0.0009801	7.641e-46	7.641e-46	4.186e-07	4.186e-07	2.088e-08	2.088e-08	0.0004839	0.0004839	0.0001767	0.0001767	0.002783
221.3	1.063	8.307e-05	8.307e-05	0	0	NA	NA	NA	3.863e-05	3.863e-05	0.01665	NA	NA	NA	NA	NA	NA	NA	1.469e-05	NA	NA	NA	NA	NA	NA	NA	NA	NA	NA	6.838e-05	NA	NA	NA	NA	NA	NA	0.00098	0.00098	7.625e-46	7.625e-46	4.196e-07	4.196e-07	2.092e-08	2.092e-08	0.000484	0.000484	0.0001767	0.0001767	0.002783
221.3	1.063	8.306e-05	8.306e-05	0	0	NA	NA	NA	3.864e-05	3.864e-05	0.01665	NA	NA	NA	NA	NA	NA	NA	1.469e-05	NA	NA	NA	NA	NA	NA	NA	NA	NA	NA	6.837e-05	NA	NA	NA	NA	NA	NA	0.00098	0.00098	7.609e-46	7.609e-46	4.205e-07	4.205e-07	2.097e-08	2.097e-08	0.000484	0.000484	0.0001767	0.0001767	0.002783
221.3	1.063	8.306e-05	8.306e-05	0	0	NA	NA	NA	3.865e-05	3.865e-05	0.01665	NA	NA	NA	NA	NA	NA	NA	1.469e-05	NA	NA	NA	NA	NA	NA	NA	NA	NA	NA	6.837e-05	NA	NA	NA	NA	NA	NA	0.0009799	0.0009799	7.593e-46	7.593e-46	4.215e-07	4.215e-07	2.102e-08	2.102e-08	0.000484	0.000484	0.0001767	0.0001767	0.002783
221.3	1.063	8.306e-05	8.306e-05	0	0	NA	NA	NA	3.866e-05	3.866e-05	0.01665	NA	NA	NA	NA	NA	NA	NA	1.469e-05	NA	NA	NA	NA	NA	NA	NA	NA	NA	NA	6.837e-05	NA	NA	NA	NA	NA	NA	0.0009799	0.0009799	7.577e-46	7.577e-46	4.224e-07	4.224e-07	2.107e-08	2.107e-08	0.000484	0.000484	0.0001766	0.0001766	0.002783
221.3	1.063	8.305e-05	8.305e-05	0	0	NA	NA	NA	3.867e-05	3.867e-05	0.01665	NA	NA	NA	NA	NA	NA	NA	1.469e-05	NA	NA	NA	NA	NA	NA	NA	NA	NA	NA	6.836e-05	NA	NA	NA	NA	NA	NA	0.0009798	0.0009798	7.561e-46	7.561e-46	4.234e-07	4.234e-07	2.111e-08	2.111e-08	0.000484	0.000484	0.0001766	0.0001766	0.002783
221.2	1.063	8.305e-05	8.305e-05	0	0	NA	NA	NA	3.868e-05	3.868e-05	0.01664	NA	NA	NA	NA	NA	NA	NA	1.469e-05	NA	NA	NA	NA	NA	NA	NA	NA	NA	NA	6.836e-05	NA	NA	NA	NA	NA	NA	0.0009798	0.0009798	7.545e-46	7.545e-46	4.243e-07	4.243e-07	2.116e-08	2.116e-08	0.000484	0.000484	0.0001766	0.0001766	0.002783
221.2	1.063	8.305e-05	8.305e-05	0	0	NA	NA	NA	3.869e-05	3.869e-05	0.01664	NA	NA	NA	NA	NA	NA	NA	1.469e-05	NA	NA	NA	NA	NA	NA	NA	NA	NA	NA	6.836e-05	NA	NA	NA	NA	NA	NA	0.0009797	0.0009797	7.529e-46	7.529e-46	4.253e-07	4.253e-07	2.121e-08	2.121e-08	0.000484	0.000484	0.0001766	0.0001766	0.002782
221.2	1.064	8.305e-05	8.305e-05	0	0	NA	NA	NA	3.87e-05	3.87e-05	0.01664	NA	NA	NA	NA	NA	NA	NA	1.469e-05	NA	NA	NA	NA	NA	NA	NA	NA	NA	NA	6.836e-05	NA	NA	NA	NA	NA	NA	0.0009797	0.0009797	7.513e-46	7.513e-46	4.262e-07	4.262e-07	2.126e-08	2.126e-08	0.000484	0.000484	0.0001766	0.0001766	0.002782
221.2	1.064	8.304e-05	8.304e-05	0	0	NA	NA	NA	3.871e-05	3.871e-05	0.01664	NA	NA	NA	NA	NA	NA	NA	1.469e-05	NA	NA	NA	NA	NA	NA	NA	NA	NA	NA	6.835e-05	NA	NA	NA	NA	NA	NA	0.0009796	0.0009796	7.497e-46	7.497e-46	4.272e-07	4.272e-07	2.13e-08	2.13e-08	0.000484	0.000484	0.0001766	0.0001766	0.002782
221.2	1.064	8.304e-05	8.304e-05	0	0	NA	NA	NA	3.872e-05	3.872e-05	0.01664	NA	NA	NA	NA	NA	NA	NA	1.469e-05	NA	NA	NA	NA	NA	NA	NA	NA	NA	NA	6.835e-05	NA	NA	NA	NA	NA	NA	0.0009796	0.0009796	7.481e-46	7.481e-46	4.282e-07	4.282e-07	2.135e-08	2.135e-08	0.000484	0.000484	0.0001766	0.0001766	0.002782
221.2	1.064	8.304e-05	8.304e-05	0	0	NA	NA	NA	3.873e-05	3.873e-05	0.01664	NA	NA	NA	NA	NA	NA	NA	1.469e-05	NA	NA	NA	NA	NA	NA	NA	NA	NA	NA	6.835e-05	NA	NA	NA	NA	NA	NA	0.0009796	0.0009796	7.465e-46	7.465e-46	4.291e-07	4.291e-07	2.14e-08	2.14e-08	0.000484	0.000484	0.0001766	0.0001766	0.002782
221.2	1.064	8.303e-05	8.303e-05	0	0	NA	NA	NA	3.874e-05	3.874e-05	0.01664	NA	NA	NA	NA	NA	NA	NA	1.469e-05	NA	NA	NA	NA	NA	NA	NA	NA	NA	NA	6.834e-05	NA	NA	NA	NA	NA	NA	0.0009795	0.0009795	7.449e-46	7.449e-46	4.301e-07	4.301e-07	2.145e-08	2.145e-08	0.000484	0.000484	0.0001766	0.0001766	0.002782
221.2	1.064	8.302e-05	8.302e-05	0	0	NA	NA	NA	3.875e-05	3.875e-05	0.01664	NA	NA	NA	NA	NA	NA	NA	1.468e-05	NA	NA	NA	NA	NA	NA	NA	NA	NA	NA	6.834e-05	NA	NA	NA	NA	NA	NA	0.0009795	0.0009795	7.433e-46	7.433e-46	4.311e-07	4.311e-07	2.15e-08	2.15e-08	0.000484	0.000484	0.0001766	0.0001766	0.002782
221.2	1.064	8.302e-05	8.302e-05	0	0	NA	NA	NA	3.876e-05	3.876e-05	0.01664	NA	NA	NA	NA	NA	NA	NA	1.468e-05	NA	NA	NA	NA	NA	NA	NA	NA	NA	NA	6.834e-05	NA	NA	NA	NA	NA	NA	0.0009794	0.0009794	7.417e-46	7.417e-46	4.32e-07	4.32e-07	2.155e-08	2.155e-08	0.000484	0.000484	0.0001765	0.0001765	0.002782
221.2	1.064	8.301e-05	8.301e-05	0	0	NA	NA	NA	3.877e-05	3.877e-05	0.01664	NA	NA	NA	NA	NA	NA	NA	1.468e-05	NA	NA	NA	NA	NA	NA	NA	NA	NA	NA	6.833e-05	NA	NA	NA	NA	NA	NA	0.0009794	0.0009794	7.401e-46	7.401e-46	4.33e-07	4.33e-07	2.159e-08	2.159e-08	0.000484	0.000484	0.0001765	0.0001765	0.002781
221.1	1.064	8.301e-05	8.301e-05	0	0	NA	NA	NA	3.878e-05	3.878e-05	0.01664	NA	NA	NA	NA	NA	NA	NA	1.468e-05	NA	NA	NA	NA	NA	NA	NA	NA	NA	NA	6.833e-05	NA	NA	NA	NA	NA	NA	0.0009793	0.0009793	7.385e-46	7.385e-46	4.34e-07	4.34e-07	2.164e-08	2.164e-08	0.000484	0.000484	0.0001765	0.0001765	0.002781
221.1	1.064	8.301e-05	8.301e-05	0	0	NA	NA	NA	3.879e-05	3.879e-05	0.01664	NA	NA	NA	NA	NA	NA	NA	1.468e-05	NA	NA	NA	NA	NA	NA	NA	NA	NA	NA	6.833e-05	NA	NA	NA	NA	NA	NA	0.0009793	0.0009793	7.369e-46	7.369e-46	4.35e-07	4.35e-07	2.169e-08	2.169e-08	0.000484	0.000484	0.0001765	0.0001765	0.002781
221.1	1.064	8.3e-05	8.3e-05	0	0	NA	NA	NA	3.88e-05	3.88e-05	0.01663	NA	NA	NA	NA	NA	NA	NA	1.468e-05	NA	NA	NA	NA	NA	NA	NA	NA	NA	NA	6.832e-05	NA	NA	NA	NA	NA	NA	0.0009792	0.0009792	7.353e-46	7.353e-46	4.359e-07	4.359e-07	2.174e-08	2.174e-08	0.000484	0.000484	0.0001765	0.0001765	0.002781
221.1	1.064	8.3e-05	8.3e-05	0	0	NA	NA	NA	3.881e-05	3.881e-05	0.01663	NA	NA	NA	NA	NA	NA	NA	1.468e-05	NA	NA	NA	NA	NA	NA	NA	NA	NA	NA	6.832e-05	NA	NA	NA	NA	NA	NA	0.0009792	0.0009792	7.337e-46	7.337e-46	4.369e-07	4.369e-07	2.179e-08	2.179e-08	0.000484	0.000484	0.0001765	0.0001765	0.002781
221.1	1.064	8.3e-05	8.3e-05	0	0	NA	NA	NA	3.882e-05	3.882e-05	0.01663	NA	NA	NA	NA	NA	NA	NA	1.468e-05	NA	NA	NA	NA	NA	NA	NA	NA	NA	NA	6.832e-05	NA	NA	NA	NA	NA	NA	0.0009791	0.0009791	7.321e-46	7.321e-46	4.379e-07	4.379e-07	2.184e-08	2.184e-08	0.000484	0.000484	0.0001765	0.0001765	0.002781
221.1	1.064	8.299e-05	8.299e-05	0	0	NA	NA	NA	3.883e-05	3.883e-05	0.01663	NA	NA	NA	NA	NA	NA	NA	1.468e-05	NA	NA	NA	NA	NA	NA	NA	NA	NA	NA	6.831e-05	NA	NA	NA	NA	NA	NA	0.0009791	0.0009791	7.305e-46	7.305e-46	4.389e-07	4.389e-07	2.189e-08	2.189e-08	0.000484	0.000484	0.0001765	0.0001765	0.002781
221.1	1.064	8.299e-05	8.299e-05	0	0	NA	NA	NA	3.884e-05	3.884e-05	0.01663	NA	NA	NA	NA	NA	NA	NA	1.468e-05	NA	NA	NA	NA	NA	NA	NA	NA	NA	NA	6.831e-05	NA	NA	NA	NA	NA	NA	0.000979	0.000979	7.289e-46	7.289e-46	4.399e-07	4.399e-07	2.194e-08	2.194e-08	0.0004841	0.0004841	0.0001765	0.0001765	0.00278
221.1	1.064	8.299e-05	8.299e-05	0	0	NA	NA	NA	3.885e-05	3.885e-05	0.01663	NA	NA	NA	NA	NA	NA	NA	1.468e-05	NA	NA	NA	NA	NA	NA	NA	NA	NA	NA	6.831e-05	NA	NA	NA	NA	NA	NA	0.000979	0.000979	7.273e-46	7.273e-46	4.409e-07	4.409e-07	2.199e-08	2.199e-08	0.0004841	0.0004841	0.0001765	0.0001765	0.00278
221.1	1.064	8.298e-05	8.298e-05	0	0	NA	NA	NA	3.886e-05	3.886e-05	0.01663	NA	NA	NA	NA	NA	NA	NA	1.468e-05	NA	NA	NA	NA	NA	NA	NA	NA	NA	NA	6.83e-05	NA	NA	NA	NA	NA	NA	0.0009789	0.0009789	7.257e-46	7.257e-46	4.419e-07	4.419e-07	2.204e-08	2.204e-08	0.0004841	0.0004841	0.0001764	0.0001764	0.00278
221	1.064	8.298e-05	8.298e-05	0	0	NA	NA	NA	3.887e-05	3.887e-05	0.01663	NA	NA	NA	NA	NA	NA	NA	1.468e-05	NA	NA	NA	NA	NA	NA	NA	NA	NA	NA	6.83e-05	NA	NA	NA	NA	NA	NA	0.0009789	0.0009789	7.241e-46	7.241e-46	4.429e-07	4.429e-07	2.209e-08	2.209e-08	0.0004841	0.0004841	0.0001764	0.0001764	0.00278
221	1.064	8.298e-05	8.298e-05	0	0	NA	NA	NA	3.888e-05	3.888e-05	0.01663	NA	NA	NA	NA	NA	NA	NA	1.468e-05	NA	NA	NA	NA	NA	NA	NA	NA	NA	NA	6.83e-05	NA	NA	NA	NA	NA	NA	0.0009788	0.0009788	7.225e-46	7.225e-46	4.439e-07	4.439e-07	2.214e-08	2.214e-08	0.0004841	0.0004841	0.0001764	0.0001764	0.00278
221	1.065	8.297e-05	8.297e-05	0	0	NA	NA	NA	3.89e-05	3.89e-05	0.01663	NA	NA	NA	NA	NA	NA	NA	1.467e-05	NA	NA	NA	NA	NA	NA	NA	NA	NA	NA	6.83e-05	NA	NA	NA	NA	NA	NA	0.0009788	0.0009788	7.209e-46	7.209e-46	4.449e-07	4.449e-07	2.219e-08	2.219e-08	0.0004841	0.0004841	0.0001764	0.0001764	0.00278
221	1.065	8.296e-05	8.296e-05	0	0	NA	NA	NA	3.891e-05	3.891e-05	0.01663	NA	NA	NA	NA	NA	NA	NA	1.467e-05	NA	NA	NA	NA	NA	NA	NA	NA	NA	NA	6.829e-05	NA	NA	NA	NA	NA	NA	0.0009787	0.0009787	7.193e-46	7.193e-46	4.459e-07	4.459e-07	2.224e-08	2.224e-08	0.0004841	0.0004841	0.0001764	0.0001764	0.00278
221	1.065	8.296e-05	8.296e-05	0	0	NA	NA	NA	3.892e-05	3.892e-05	0.01663	NA	NA	NA	NA	NA	NA	NA	1.467e-05	NA	NA	NA	NA	NA	NA	NA	NA	NA	NA	6.829e-05	NA	NA	NA	NA	NA	NA	0.0009787	0.0009787	7.177e-46	7.177e-46	4.469e-07	4.469e-07	2.229e-08	2.229e-08	0.0004841	0.0004841	0.0001764	0.0001764	0.002779
221	1.065	8.296e-05	8.296e-05	0	0	NA	NA	NA	3.893e-05	3.893e-05	0.01662	NA	NA	NA	NA	NA	NA	NA	1.467e-05	NA	NA	NA	NA	NA	NA	NA	NA	NA	NA	6.829e-05	NA	NA	NA	NA	NA	NA	0.0009786	0.0009786	7.161e-46	7.161e-46	4.479e-07	4.479e-07	2.234e-08	2.234e-08	0.0004841	0.0004841	0.0001764	0.0001764	0.002779
221	1.065	8.295e-05	8.295e-05	0	0	NA	NA	NA	3.894e-05	3.894e-05	0.01662	NA	NA	NA	NA	NA	NA	NA	1.467e-05	NA	NA	NA	NA	NA	NA	NA	NA	NA	NA	6.828e-05	NA	NA	NA	NA	NA	NA	0.0009786	0.0009786	7.145e-46	7.145e-46	4.489e-07	4.489e-07	2.239e-08	2.239e-08	0.0004841	0.0004841	0.0001764	0.0001764	0.002779
221	1.065	8.295e-05	8.295e-05	0	0	NA	NA	NA	3.895e-05	3.895e-05	0.01662	NA	NA	NA	NA	NA	NA	NA	1.467e-05	NA	NA	NA	NA	NA	NA	NA	NA	NA	NA	6.828e-05	NA	NA	NA	NA	NA	NA	0.0009785	0.0009785	7.129e-46	7.129e-46	4.499e-07	4.499e-07	2.244e-08	2.244e-08	0.0004841	0.0004841	0.0001764	0.0001764	0.002779
221	1.065	8.295e-05	8.295e-05	0	0	NA	NA	NA	3.896e-05	3.896e-05	0.01662	NA	NA	NA	NA	NA	NA	NA	1.467e-05	NA	NA	NA	NA	NA	NA	NA	NA	NA	NA	6.828e-05	NA	NA	NA	NA	NA	NA	0.0009785	0.0009785	7.113e-46	7.113e-46	4.509e-07	4.509e-07	2.249e-08	2.249e-08	0.0004841	0.0004841	0.0001763	0.0001763	0.002779
220.9	1.065	8.294e-05	8.294e-05	0	0	NA	NA	NA	3.897e-05	3.897e-05	0.01662	NA	NA	NA	NA	NA	NA	NA	1.467e-05	NA	NA	NA	NA	NA	NA	NA	NA	NA	NA	6.827e-05	NA	NA	NA	NA	NA	NA	0.0009784	0.0009784	7.097e-46	7.097e-46	4.519e-07	4.519e-07	2.254e-08	2.254e-08	0.0004841	0.0004841	0.0001763	0.0001763	0.002779
220.9	1.065	8.294e-05	8.294e-05	0	0	NA	NA	NA	3.898e-05	3.898e-05	0.01662	NA	NA	NA	NA	NA	NA	NA	1.467e-05	NA	NA	NA	NA	NA	NA	NA	NA	NA	NA	6.827e-05	NA	NA	NA	NA	NA	NA	0.0009784	0.0009784	7.081e-46	7.081e-46	4.529e-07	4.529e-07	2.259e-08	2.259e-08	0.0004841	0.0004841	0.0001763	0.0001763	0.002779
[truncated: 7,288 more rows]
[truncated: 201 more columns]

## Sheet: Mid-Cayman Piccard (Deep)
Thermodynamic modeling for Mid-Cayman Piccard (Deep) plume
[truncated: 8,897 more rows]
[truncated: 201 more columns]
