# Supplementary material for: Sulfur cycling connects microbiomes and biogeochemistry in deep-sea hydrothermal plumes
Source: ISME J. 2023 May 13;17(8):1194–207. doi: 10.1038/s41396-023-01421-0 (PMC10356823; doi:10.1038/s41396-023-01421-0)
Supplement: Supplementary file 11 — Supplementary Data 9 [file 41396_2023_1421_MOESM11_ESM.xlsx]

## Sheet: Sheet1
Supplementary Data 9 | Energy contribution based on metagenome. The abundance of each electron donor/acceptor reaction was calculated by adding up the coverage values of all genes that are responsible for the reaction. NO3-/(O2+NO3-) ratio was used to reflect the oxidative condition for each environment. Energy contribution was calculated by multiplying reaction abundance by the energy yield for …
Table a. Abundance of each electron donor and acceptor reaction
Abundance (normalized function abundance by reaction enzyme numbers)	Guaymas Basin	Mid-Cayman Rise						Lau Basin
	GyBn.D.NBP	CymD.D.LB	CymD.D.LRP	CymD.D.MRP	CymS.D.B	CymS.D.HRP.1	CymS.D.LRP.1	LBAb.D.HRP	LBAb.D.LRP	LBAb.D.NBB	LBKM.D.HRP	LBKM.D.LRP	LBKM.D.MRP	LBKM.D.NBP	LBMa.D.BPB	LBMa.D.RP	LBTa.D.APB	LBTa.D.RP	LBTu.D.RP
Electron donor | CH4	2.97565	0	0	0	0	0	0	0.68692	0.219437	0.114793	0.560601	0.878799	0.295498	0.0853531	0	0	0.3621	0.364219	0
Electron donor | H2	0	0.136276	0.195709	0.201423	0.236761	1.61341	1.17129	0	0	0	0.000266151	0.00014389	0.172379	0.000255548	0	0	5.12037	0.00196923	0
Electron donor | S0	17.0295	7.42224	7.71316	5.9427	2.87538	3.57964	3.74086	3.57855	1.58587	1.30314	2.19387	2.9404	4.05891	1.35244	1.40223	1.9501	7.31609	1.6725	1.13588
Electron donor | Iron	10.2616	3.97548	4.21269	3.25867	2.9949	3.6147	3.68398	2.22743	0.961831	0.797036	1.45087	1.88141	1.90581	1.6529	2.38166	2.47423	1.51832	1.50632	1.19015
Electron donor | manganese	1.79691	0.904264	1.35568	1.0637	0.412548	0.372281	0.546849	0	0	0	0.191105	0.490989	0.26718	0.622302	0.637168	0.359789	0.610414	0.370107	1.18069
Electron acceptor | NO3-	4.89804	0.146759	0.210764	0.216917	0.161122	0.5222	0.374502	0.49691	1.11485	0.208912	0.402483	0.630933	0.212152	0.0612791	0	0	0.259969	0.26149	0
Electron acceptor | O2	44.9368	22.4634	22.7927	16.8354	8.59845	16.471	15.8002	5.79421	2.79506	2.60035	7.04997	13.0175	19.3	8.31918	3.40192	9.56665	14.0766	4.50937	4.94369
NO3-/(O2+NO3-) ratio	0.0982856	0.00649085	0.00916225	0.0127207	0.0183939	0.0307299	0.0231536	0.078986	0.285135	0.0743655	0.0540067	0.0462273	0.0108729	0.00731215	0	0	0.0181333	0.0548099	0
Table b. Energy contribution calculated by reaction abundance and energy yield for each reaction
Energy contribution (abundance mutiplied with energy yield for each reaction)	Guaymas Basin	Mid-Cayman Rise						Lau Basin
	GyBn.D.NBP	CymD.D.LB	CymD.D.LRP	CymD.D.MRP	CymS.D.B	CymS.D.HRP.1	CymS.D.LRP.1	LBAb.D.HRP	LBAb.D.LRP	LBAb.D.NBB	LBKM.D.HRP	LBKM.D.LRP	LBKM.D.MRP	LBKM.D.NBP	LBMa.D.BPB	LBMa.D.RP	LBTa.D.APB	LBTa.D.RP	LBTu.D.RP
Electron donor | CH4	2437.36	0	0	0	0	0	0	563.453	177.282	94.1924	460.679	722.572	243.593	70.3789	0	0	298.338	299.283	0
Electron donor | H2	0	35.9	51.5112	52.9528	62.1259	421.628	306.861	0	0	0	0.0690133	0.0374081	45.3451	0.0673022	0	0	1343.7	0.510486	0
Electron donor | S0	3406.77	1549.34	1745.84	1263.34	277.499	893.135	808.783	1116.4	387.807	518.395	817.566	1102.71	1547.2	322.54	15.4883	553.386	411.568	583.062	329.426
Electron donor | Iron	159.445	63.4865	67.2216	51.944	47.6594	57.3132	58.5427	34.812	14.1003	12.474	22.8456	29.6937	30.3955	26.3896	38.1065	39.5877	24.1636	23.713	19.0424
Electron donor | manganese	10.2603	5.16335	7.74094	6.07372	2.35565	2.12573	3.12251	0	0	0	1.09121	2.80354	1.5256	3.55334	3.63823	2.05439	3.48546	2.11331	6.74174
Sum	6013.84	1653.89	1872.32	1374.31	389.64	1374.2	1177.31	1714.67	579.189	625.061	1302.25	1857.81	1868.06	422.929	57.2331	595.028	2081.25	908.682	355.21
Table c. Relative percentage of energy contribution
Energy contribution (relative percentage)	Guaymas Basin	Mid-Cayman Rise						Lau Basin
	GyBn.D.NBP	CymD.D.LB	CymD.D.LRP	CymD.D.MRP	CymS.D.B	CymS.D.HRP.1	CymS.D.LRP.1	LBAb.D.HRP	LBAb.D.LRP	LBAb.D.NBB	LBKM.D.HRP	LBKM.D.LRP	LBKM.D.MRP	LBKM.D.NBP	LBMa.D.BPB	LBMa.D.RP	LBTa.D.APB	LBTa.D.RP	LBTu.D.RP
Electron donor | CH4	0.405292	0	0	0	0	0	0	0.328608	0.306086	0.150693	0.353756	0.388936	0.130399	0.166408	0	0	0.143345	0.329359	0
Electron donor | H2	0	0.0217064	0.027512	0.0385304	0.159444	0.306817	0.260646	0	0	0	5.29954e-05	2.01356e-05	0.0242739	0.000159133	0	0	0.64562	0.000561788	0
Electron donor | S0	0.566489	0.936786	0.932451	0.919254	0.712193	0.64993	0.686976	0.65109	0.669569	0.82935	0.62781	0.593551	0.828239	0.762634	0.270618	0.930017	0.19775	0.641657	0.927412
Electron donor | Iron	0.026513	0.0383861	0.0359029	0.0377963	0.122317	0.0417065	0.0497259	0.0203025	0.0243449	0.0199564	0.0175432	0.0159832	0.0162712	0.0623972	0.665813	0.0665309	0.0116101	0.0260961	0.0536087
Electron donor | manganese	0.00170612	0.00312193	0.00413441	0.00441947	0.0060457	0.00154688	0.00265224	0	0	0	0.000837942	0.00150906	0.000816674	0.00840175	0.0635687	0.0034526	0.00167469	0.00232569	0.0189796
